# Supplementary material for: Disrupting Hepatocyte Cyp51 from Cholesterol Synthesis Leads to Progressive Liver Injury in the Developing Mouse and Decreases RORC Signalling
Source: Sci Rep. 2017 Jan 18;7:40775. doi: 10.1038/srep40775 (PMC5241696; doi:10.1038/srep40775)
Supplement: Supplementary Table 2 [file srep40775-s2.xls]

## Sheet: Runt_Cyp51
Runt-H^Cyp51-/- vs. 6-week Cyp51+/+						Runt-H^Cyp51-/- vs. 6-week H^Cyp51-/-						Runt F vs. Runt M
PROBEID	SYMBOL	ENTREZID	logFC	adj.P.Val		PROBEID	SYMBOL	ENTREZID	logFC	adj.P.Val		PROBEID	SYMBOL	ENTREZID	logFC	adj.P.Val
17412539	Rragd	52187	4.35031	4.36e-15		17412539	Rragd	52187	3.96027	2.51e-14		17543785	Xist	213742	7.23496	3.83e-14
17497525	Adam8	11501	3.24027	1.46e-14		17497525	Adam8	11501	3.15521	2.51e-14		17546287	Kdm5d	20592	-3.2453	1.43e-13
17238191	BC089597	216454	-4.10565	9.39e-14		17238191	BC089597	216454	-3.96785	2.15e-13		17546797	Uty	22290	-4.11805	1.42e-11
17513655	Car5a;BC048644	12352;407789	-2.52867	9.39e-14		17513655	Car5a;BC048644	12352;407789	-2.44118	2.15e-13		17546316	Eif2s3y	26908	-4.20514	1.42e-11
17458439	Gpnmb	93695	6.57746	9.39e-14		17237132	Lin7a	108030	-2.85025	4.19e-13		17546834	Ddx3y	26900	-3.71306	2.23e-08
17237132	Lin7a	108030	-2.88621	3.38e-13		17458439	Gpnmb	93695	6.0329	4.19e-13		17387517	Serping1	12258	-0.796624	0.00929
17476424	Prodh2	56189	-2.25664	4.46e-13		17476424	Prodh2	56189	-2.26379	4.19e-13		17373680	Pamr1	210622	-0.996615	0.00929
17519394	Myo5a	17918	3.23011	4.64e-13		17486707	2810007J24Rik	76971	-5.6261	5.05e-13		17233022	Cd24a	12484	-0.98927	0.0268
17310237	Ugt3a2	223337	-2.98753	7.54e-13		17310237	Ugt3a2	223337	-3.04767	5.05e-13		17330636	Gm609	208166	-1.46435	0.0268
17486707	2810007J24Rik	76971	-5.3914	9.71e-13		17519394	Myo5a	17918	3.15374	5.99e-13		17514447	Casp12	12364	-1.28916	0.029
17543474	P2ry4	57385	-2.1475	1.05e-12		17543474	P2ry4	57385	-2.15226	1e-12		17529046	Mb21d1	214763	-1.00742	0.029
17508609	Nrg1	211323	3.40177	1.22e-12		17508609	Nrg1	211323	3.34939	1.66e-12		17247948	Efemp1	216616	-0.886717	0.029
17466687	Osbpl3	71720	3.0217	1.52e-12		17464614	Pon1	18979	-1.89947	3e-12		17547769	Rps18	20084	0.570864	0.0359
17241731	Bicc1	83675	2.51896	2.16e-12		17241731	Bicc1	83675	2.46418	3.34e-12		17310250	Capsl	75568	-1.13173	0.0359
17285244	Nid1	18073	2.19239	2.21e-12		17352985	B4galt6	56386	2.67612	3.38e-12		17331481	Robo2	268902	-1.11823	0.0359
17464614	Pon1	18979	-1.90356	2.21e-12		17429454	Ctps	51797	2.18682	3.38e-12		17534385	Gria3	53623	-0.954304	0.0377
17535607	Slc6a8	102857	2.12221	2.21e-12		17463169	Scnn1a	20276	-2.63129	3.38e-12		17337741	Tnfrsf21	94185	-0.666216	0.0377
17234803	Cstb	13014	2.58382	2.29e-12		17535607	Slc6a8	102857	2.04609	4.31e-12		17445922	Reln	19699	-0.855191	0.0389
17238594	Cd63	12512	3.41603	2.39e-12		17319674	Cyp2d13	68444	-3.56125	4.47e-12		17519394	Myo5a	17918	-0.915672	0.0394
17364280	Myof	226101	2.88895	2.39e-12		17466687	Osbpl3	71720	2.7856	4.99e-12		17234436	Chchd10	103172	0.508399	0.0476
17352985	B4galt6	56386	2.67585	2.39e-12		17403114	Adh4	26876	-3.118	5.19e-12		17350364	NA	NA	0.75891	0.0476
17468612	Arhgap25	232201	2.46609	2.39e-12		17532409	Cyp8b1	13124	-3.61871	7.02e-12		17325904	Ccdc80	67896	-0.946489	0.0476
17547719	Ahnak2	100041194	3.38962	2.39e-12		17453496	Cldn4	12740	2.34549	7.18e-12		17311551	Col14a1	12818	-0.887126	0.0476
17471127	Cd9	12527	2.3348	2.43e-12		17285244	Nid1	18073	1.99286	9.5e-12
17222880	Gls	14660	1.86524	3.22e-12		17281312	Slc25a21	217593	-1.85951	1.06e-11
17502102	Myo9b	17925	1.44227	3.22e-12		17389144	Bbox1	170442	-1.42604	1.11e-11
17319674	Cyp2d13	68444	-3.55678	3.22e-12		17263673	Shmt1	20425	-1.3026	1.13e-11
17346749	Rab31	106572	2.07438	3.22e-12		17238594	Cd63	12512	3.10449	1.16e-11
17545595	Sat1	20229	1.94546	3.99e-12		17471127	Cd9	12527	2.13706	1.16e-11
17341540	Tnfrsf12a	27279	2.95647	4.59e-12		17357444	Fads3	60527	1.91001	1.31e-11
17410251	Enpep	13809	-1.97238	4.59e-12		17410251	Enpep	13809	-1.86157	1.44e-11
17488292	Pld3	18807	2.00377	5.16e-12		17341540	Tnfrsf12a	27279	2.77539	1.53e-11
17217048	5430435G22Rik	226421	2.52004	5.16e-12		17547719	Ahnak2	100041194	3.01904	1.63e-11
17403114	Adh4	26876	-3.02886	5.7e-12		17488292	Pld3	18807	1.88701	1.63e-11
17453496	Cldn4	12740	2.28652	7.8e-12		17271486	Abca5	217265	1.62085	1.9e-11
17483615	Itgax	16411	3.09558	7.93e-12		17364280	Myof	226101	2.53044	1.96e-11
17417223	Cyp4a10;Cyp4a31	13117;666168	-3.97063	9.71e-12		17234803	Cstb	13014	2.22256	2.13e-11
17429454	Ctps	51797	1.97906	1.05e-11		17467154	Ppm1k	243382	-2.41477	2.13e-11
17290083	Emb	13723	2.34459	1.09e-11		17346749	Rab31	106572	1.82936	2.75e-11
17470580	Apobec1	11810	1.80832	1.29e-11		17502102	Myo9b	17925	1.26445	2.87e-11
17318950	Csf2rb2	12984	3.25659	1.33e-11		17222880	Gls	14660	1.62504	2.95e-11
17471541	Clec7a	56644	4.02164	1.45e-11		17468612	Arhgap25	232201	2.09656	2.95e-11
17346956	Myl12b	67938	1.4857	1.45e-11		17417223	Cyp4a10;Cyp4a31	13117;666168	-3.71977	2.95e-11
17290695	Gpr137b	83924	2.81625	1.62e-11		17401833	Slc25a24	229731	2.7869	2.95e-11
17319691	Cyp2d40	71754	-3.1617	1.7e-11		17290083	Emb	13723	2.19819	3.35e-11
17281312	Slc25a21	217593	-1.75593	1.78e-11		17347650	Haao	107766	-1.53068	4.04e-11
17282868	Sptlc2	20773	1.39107	2.04e-11		17319691	Cyp2d40	71754	-3.01863	4.04e-11
17233210	Gp49a;Lilrb4	14727;14728	4.07307	2.22e-11		17478958	1810008I18Rik	100503969	-3.15613	4.27e-11
17285000	Klf6	23849	1.75688	2.24e-11		17273260	Notum	77583	-1.52806	4.83e-11
17467154	Ppm1k	243382	-2.36963	2.35e-11		17488743	Psmd8	57296	1.43247	4.86e-11
17273260	Notum	77583	-1.58033	2.39e-11		17269911	Vat1	26949	2.07219	5.64e-11
17463169	Scnn1a	20276	-2.25136	2.39e-11		17346956	Myl12b	67938	1.3682	6.02e-11
17488743	Psmd8	57296	1.47636	2.55e-11		17217048	5430435G22Rik	226421	2.16094	6.54e-11
17524930	Acp5	11433	1.26718	2.58e-11		17539898	Ccdc120	54648	1.72974	6.76e-11
17289717	Elovl7	74559	3.43167	2.92e-11		17282868	Sptlc2	20773	1.28645	8.01e-11
17428457	Cyp4a14	13119	-4.60358	2.94e-11		17504601	Ces3a	382053	-5.01285	8.02e-11
17498099	Ctsd	13033	1.4725	2.94e-11		17324522	Il1rap	16180	-1.68773	8.02e-11
17539898	Ccdc120	54648	1.79576	2.94e-11		17327264	Cbr3	109857	2.7836	8.05e-11
17357444	Fads3	60527	1.76932	2.94e-11		17318950	Csf2rb2	12984	2.91085	8.05e-11
17389144	Bbox1	170442	-1.29946	2.94e-11		17339392	Myl12a	67268	1.39588	8.05e-11
17271486	Abca5	217265	1.54096	2.94e-11		17427414	Cyp2j5	13109	-1.86075	8.05e-11
17357597	Slc15a3	65221	2.55672	3.03e-11		17285000	Klf6	23849	1.6255	8.05e-11
17432264	Plekhm2	69582	1.34109	3.11e-11		17404122	Slc10a5	241877	-1.92207	8.18e-11
17492314	Mfge8	17304	2.63264	3.36e-11		17508174	Ido2	209176	-2.44427	8.37e-11
17518227	Cln6	76524	2.05697	3.7e-11		17426097	Mup3	17842	-5.86045	8.37e-11
17244949	Krr1;Glipr1	52705;73690	2.93963	3.77e-11		17474974	Plaur	18793	2.1385	8.37e-11
17401833	Slc25a24	229731	2.69172	3.82e-11		17483615	Itgax	16411	2.64277	9.38e-11
17263673	Shmt1	20425	-1.16486	3.99e-11		17451568	Gltp	56356	1.80071	1.04e-10
17338416	Trem2	83433	2.43932	4e-11		17218349	Glul	14645	-1.80995	1.04e-10
17527520	Scamp5	56807	1.7275	4.25e-11		17453160	Gusb	110006	1.46323	1.12e-10
17451568	Gltp	56356	1.88135	4.25e-11		17405082	Slc7a11	26570	3.80892	1.14e-10
17254041	Ccl2	20296	2.96908	4.47e-11		17468444	Cml2	93673	-2.14765	1.27e-10
17264835	Cd68	12514	2.93614	4.92e-11		17329494	Il1rap	16180	-2.0851	1.3e-10
17347650	Haao	107766	-1.47865	4.96e-11		17517448	Hykk	235386	-1.57689	1.46e-10
17431332	Man1c1	230815	1.79974	5.28e-11		17310259	Prlr	19116	-2.04798	1.53e-10
17376167	Sirpa	19261	2.35646	5.28e-11		17518227	Cln6	76524	1.89476	1.55e-10
17405082	Slc7a11	26570	3.92717	5.82e-11		17431332	Man1c1	230815	1.69907	1.59e-10
17248309	Stk10	20868	1.76694	5.85e-11		17526820	Bco2	170752	-1.94994	1.6e-10
17269911	Vat1	26949	2.02179	5.87e-11		17363025	Stx3	20908	1.49094	1.64e-10
17474974	Plaur	18793	2.1442	6.56e-11		17292084	Adtrp	109254	-1.56422	1.66e-10
17426097	Mup3	17842	-5.86391	6.69e-11		17500832	Fat1	14107	1.55759	1.69e-10
17453160	Gusb	110006	1.48445	7.15e-11		17427928	Dio1	13370	-3.83581	1.69e-10
17292071	Nedd9	18003	1.52561	7.15e-11		17492314	Mfge8	17304	2.38801	1.71e-10
17527505	1700017B05Rik	74211	1.63782	7.42e-11		17428457	Cyp4a14	13119	-4.12064	1.72e-10
17310259	Prlr	19116	-2.11123	7.5e-11		17498099	Ctsd	13033	1.31072	1.92e-10
17233629	Psap	19156	1.3129	7.65e-11		17492661	Iqgap1	29875	1.98797	2.04e-10
17324522	Il1rap	16180	-1.65044	8.1e-11		17289717	Elovl7	74559	3.03079	2.04e-10
17350552	Prr16	71373	-1.38643	8.38e-11		17352680	Abhd3	106861	-1.52895	2.04e-10
17504601	Ces3a	382053	-4.84875	9.61e-11		17397297	3110057O12Rik	269423	-1.84739	2.04e-10
17492661	Iqgap1	29875	2.06234	9.61e-11		17382613	C8g	69379	-2.35902	2.04e-10
17427414	Cyp2j5	13109	-1.80673	9.61e-11		17254041	Ccl2	20296	2.70733	2.11e-10
17295130	F2r	14062	1.61271	9.68e-11		17350552	Prr16	71373	-1.31509	2.22e-10
17240323	AI317395	215929	-1.1907	9.69e-11		17286487	Bphl	68021	-1.19354	2.56e-10
17218349	Glul	14645	-1.78039	1.05e-10		17290695	Gpr137b	83924	2.34951	2.56e-10
17468444	Cml2	93673	-2.12727	1.16e-10		17484667	BC024386	212965	-1.87656	2.73e-10
17219418	Cd84	12523	2.33138	1.22e-10		17338416	Trem2	83433	2.16813	2.79e-10
17404122	Slc10a5	241877	-1.837	1.27e-10		17253648	Slc46a1	52466	-1.22284	2.96e-10
17439464	Anxa3	11745	2.35613	1.31e-10		17537895	Ngfrap1	12070	2.49424	3e-10
17489464	Scn1b	20266	1.86175	1.31e-10		17468461	Cml1	66116	-1.41361	3.08e-10
17339392	Myl12a	67268	1.32632	1.31e-10		17545595	Sat1	20229	1.45811	3.19e-10
17514495	Mmp12	17381	5.30394	1.31e-10		17217946	F13b	14060	-1.04759	3.26e-10
17526102	Oaf	102644	-1.33277	1.31e-10		17233210	Gp49a;Lilrb4	14727;14728	3.39154	3.52e-10
17382613	C8g	69379	-2.3941	1.34e-10		17471541	Clec7a	56644	3.25678	3.52e-10
17442149	P2rx4	18438	1.45565	1.43e-10		17540378	Maob	109731	-1.40578	3.52e-10
17357640	Ms4a4a	666907	3.84874	1.44e-10		17509775	Lpl	16956	2.05198	3.52e-10
17377666	Srxn1	76650	1.98319	1.46e-10		17533336	Atp6ap2	70495	0.99467	3.73e-10
17519438	Myo5c	208943	1.92164	1.46e-10		17520416	Paqr9	75552	-3.29325	3.84e-10
17475373	Cyp2b13	13089	-5.87008	1.48e-10		17312223	BC025446	223631	-1.77744	3.98e-10
17304406	Prkcd	18753	1.67875	1.56e-10		17248309	Stk10	20868	1.5694	4.01e-10
17217580	Arl8a	68724	1.52493	1.6e-10		17348604	Impact	16210	1.50877	4.01e-10
17312829	Lgals1	16852	2.64623	1.6e-10		17480078	Picalm	233489	0.884192	4.01e-10
17262855	Tnip1	57783	1.56797	1.61e-10		17501633	Lpl	16956	2.09042	4.01e-10
17427928	Dio1	13370	-3.78033	1.62e-10		17233873	Pbld1	68371	-1.68404	4.07e-10
17391056	Atp8b4	241633	2.32079	1.64e-10		17377666	Srxn1	76650	1.86897	4.24e-10
17214841	Agfg1	15463	1.28819	1.92e-10		17404028	Tpd52	21985	1.40911	4.27e-10
17353747	Cd14	12475	2.90256	1.92e-10		17357597	Slc15a3	65221	2.15281	4.46e-10
17327264	Cbr3	109857	2.54502	2.23e-10		17319684	Cyp2d37-ps	627860	-2.23494	4.46e-10
17510484	Cib3	234421	3.28974	2.23e-10		17464080	Slco1b2	28253	-1.179	4.5e-10
17464080	Slco1b2	28253	-1.22205	2.24e-10		17233629	Psap	19156	1.17619	4.56e-10
17367055	Vim	22352	2.03788	2.24e-10		17519438	Myo5c	208943	1.79072	5e-10
17228544	Soat1	20652	2.09055	2.25e-10		17383254	Sardh	192166	-1.44371	5.15e-10
17265268	Cxcl16	66102	2.19634	2.35e-10		17264835	Cd68	12514	2.53001	5.15e-10
17383254	Sardh	192166	-1.50203	2.38e-10		17364642	Pik3ap1	83490	1.41267	5.21e-10
17283445	Lgmn	19141	1.95031	2.38e-10		17462472	Slc6a12	14411	-1.48442	5.64e-10
17363025	Stx3	20908	1.42204	2.55e-10		17312738	Mpst	246221	-1.11824	5.78e-10
17496514	Mvp;Pagr1a	78388;67278	1.54797	2.55e-10		17491368	Csrp3	13009	-2.66431	5.87e-10
17298126	Lrtm1	319476	-2.59865	2.55e-10		17489464	Scn1b	20266	1.70018	5.91e-10
17539210	Sh3kbp1	58194	1.61472	2.65e-10		17357640	Ms4a4a	666907	3.53564	5.98e-10
17335790	NA	NA	-1.56392	2.77e-10		17397750	Tm4sf4	229302	1.51685	6.02e-10
17233646	4632428N05Rik	74048	1.48298	2.87e-10		17283445	Lgmn	19141	1.84953	6.22e-10
17508174	Ido2	209176	-2.20352	3.01e-10		17527505	1700017B05Rik	74211	1.43111	6.31e-10
17242578	Ppap2c	50784	1.86322	3.18e-10		17244949	Krr1;Glipr1	52705;73690	2.44839	6.34e-10
17470616	C3ar1	12267	2.96261	3.37e-10		17240323	AI317395	215929	-1.05633	6.69e-10
17419287	Laptm5	16792	2.0538	3.55e-10		17439464	Anxa3	11745	2.1303	6.74e-10
17525578	Slc37a2	56857	2.0034	3.55e-10		17357827	Gm4952	240549	-2.78157	6.83e-10
17397297	3110057O12Rik	269423	-1.75579	3.55e-10		17214018	Gm8883	667931	-1.78549	7.57e-10
17540378	Maob	109731	-1.38456	3.6e-10		17262855	Tnip1	57783	1.4299	7.59e-10
17345038	Cd2ap	12488	1.13147	3.6e-10		17509171	Slc25a4	11739	2.324	7.59e-10
17245223	Lyz2	17105	2.93098	3.63e-10		17318830	Myh9	17886	1.15506	7.67e-10
17284222	Ahnak2	100041194	1.33543	3.63e-10		17376167	Sirpa	19261	1.98525	7.67e-10
17285559	Elmo1	140580	1.58471	3.63e-10		17526102	Oaf	102644	-1.18573	8.81e-10
17340220	Rhoq	104215	2.11927	3.68e-10		17273182	Arhgdia	192662	1.25249	8.81e-10
17329494	Il1rap	16180	-1.90495	3.74e-10		17331102	Nit2	52633	-1.38645	8.94e-10
17533336	Atp6ap2	70495	0.97871	3.74e-10		17521661	Amt	434437	-1.56524	9.08e-10
17286354	Serpinb6b	20708	2.69503	3.77e-10		17542588	Flna	192176	1.63806	9.08e-10
17292084	Adtrp	109254	-1.45188	3.78e-10		17470580	Apobec1	11810	1.35418	9.29e-10
17404028	Tpd52	21985	1.40014	3.78e-10		17329105	Abcc5	27416	1.39247	9.29e-10
17518007	Pkm	18746	1.51821	3.79e-10		17518007	Pkm	18746	1.44586	9.57e-10
17291525	Sox4	20677	1.88351	3.81e-10		17411605	Sdcbp	53378	1.21264	9.78e-10
17348604	Impact	16210	1.48723	3.92e-10		17309420	Abcc4	239273	2.49799	1.01e-09
17537081	Tlr13	279572	2.78297	4.1e-10		17337228	Ier3	15937	1.93155	1.01e-09
17418252	Rragc	54170	0.988807	4.13e-10		17284222	Ahnak2	100041194	1.25878	1.03e-09
17411605	Sdcbp	53378	1.26578	4.23e-10		17524930	Acp5	11433	0.989384	1.06e-09
17483577	Itgam	16409	2.4146	4.34e-10		17307337	Cdadc1	71891	-1.13204	1.1e-09
17364642	Pik3ap1	83490	1.40827	4.39e-10		17527520	Scamp5	56807	1.39868	1.1e-09
17327054	Il10rb	16155	1.62759	4.63e-10		17539210	Sh3kbp1	58194	1.48249	1.1e-09
17520416	Paqr9	75552	-3.18976	4.8e-10		17345202	Slc29a1	63959	-1.15343	1.1e-09
17400375	Ctss	13040	2.82771	4.94e-10		17367055	Vim	22352	1.84508	1.12e-09
17382557	Uap1l1	227620	1.99934	5.05e-10		17219418	Cd84	12523	2.01953	1.14e-09
17478958	1810008I18Rik	100503969	-2.60552	5.09e-10		17286354	Serpinb6b	20708	2.52928	1.14e-09
17532409	Cyp8b1	13124	-2.61821	5.09e-10		17364150	Pank1	75735	-1.47473	1.18e-09
17455554	N4bp2l1	100637	-1.58977	5.09e-10		17537081	Tlr13	279572	2.60978	1.29e-09
17312223	BC025446	223631	-1.71571	5.17e-10		17510640	Arhgap10	78514	1.22906	1.3e-09
17353962	Fgf1	14164	-1.92589	5.28e-10		17330506	Gramd1c	207798	-1.45705	1.3e-09
17510640	Arhgap10	78514	1.28232	5.79e-10		17335790	NA	NA	-1.42263	1.3e-09
17484667	BC024386	212965	-1.75123	5.82e-10		17457609	Mgam	232714	-1.07694	1.3e-09
17536961	Chic1	12212	-2.01232	5.83e-10		17527123	Acat1	110446	-1.20376	1.32e-09
17468461	Cml1	66116	-1.32794	5.96e-10		17310226	Ugt3a1	105887	-4.16152	1.41e-09
17319684	Cyp2d37-ps	627860	-2.15448	6.19e-10		17492754	Cpeb1	12877	1.70245	1.46e-09
17234647	Itgb2	16414	2.2646	6.29e-10		17255064	Mmd	67468	-1.0164	1.62e-09
17312738	Mpst	246221	-1.0947	6.33e-10		17401357	Rhoc	11853	1.87537	1.67e-09
17509171	Slc25a4	11739	2.31114	6.76e-10		17238359	Apon	28194	-2.1245	1.69e-09
17493869	P2ry6	233571	2.04412	6.82e-10		17374488	Thbs1	21825	2.11871	1.74e-09
17231033	Atf3	11910	1.99777	6.82e-10		17525578	Slc37a2	56857	1.81672	1.75e-09
17366170	Csf2ra	12982	1.93848	7.33e-10		17337580	Olfr111	545205	4.27477	1.79e-09
17345391	Slc22a7	108114	-3.45004	7.33e-10		17219581	Tagln2	21346	2.17095	1.84e-09
17329105	Abcc5	27416	1.39623	7.33e-10		17274212	Rock2	19878	1.15553	1.92e-09
17480078	Picalm	233489	0.834952	7.46e-10		17455554	N4bp2l1	100637	-1.47341	1.94e-09
17314487	Ano6	105722	1.51208	7.81e-10		17535098	F9	14071	-1.0454	2e-09
17336114	Myo1f	17916	2.08979	7.81e-10		17381171	Pcmtd2	245867	-1.13275	2e-09
17490149	Cd33	12489	1.79463	7.93e-10		17470301	Adipor2	68465	-1.24505	2.07e-09
17352680	Abhd3	106861	-1.37075	7.93e-10		17366170	Csf2ra	12982	1.82251	2.26e-09
17273182	Arhgdia	192662	1.24267	7.93e-10		17228544	Soat1	20652	1.81002	2.26e-09
17462472	Slc6a12	14411	-1.42598	8.12e-10		17227636	Cfhr1	50702	-1.59602	2.26e-09
17526820	Bco2	170752	-1.71071	8.19e-10		17343488	Cyp4f14	64385	-2.81185	2.3e-09
17517097	Plet1	76509	2.70514	8.26e-10		17482272	Acsm1	117147	-1.32224	2.33e-09
17248288	Sh3pxd2b	268396	1.97184	8.72e-10		17480312	Gab2	14389	1.26385	2.4e-09
17539019	Ubqln2	54609	1.10166	8.87e-10		17468828	Plxna1	18844	1.37816	2.41e-09
17351811	Acaa2	52538	-0.927808	9.16e-10		17539019	Ubqln2	54609	1.0433	2.45e-09
17499212	F7	14068	-1.1715	9.22e-10		17432264	Plekhm2	69582	1.00613	2.49e-09
17337580	Olfr111	545205	4.3976	9.64e-10		17504616	Ces3b	13909	-6.27668	2.49e-09
17537895	Ngfrap1	12070	2.26309	9.69e-10		17514495	Mmp12	17381	4.38058	2.6e-09
17374488	Thbs1	21825	2.17278	9.7e-10		17252689	Spata22	380709	-1.54822	2.62e-09
17287381	Syk	20963	1.49361	9.71e-10		17417255	Cyp4a32;Cyp4a10	100040843;13117	-3.558	2.66e-09
17274212	Rock2	19878	1.19167	9.78e-10		17544517	Gla	11605	1.48021	2.66e-09
17480312	Gab2	14389	1.3213	9.96e-10		17505851	Nudt7	67528	-2.61566	2.69e-09
17301108	Arl11	219144	1.62696	1e-09		17487952	Ceacam1	26365	-0.993677	2.82e-09
17233873	Pbld1	68371	-1.55862	1.01e-09		17425900	Mup13;Mup15;Mup2;Mup7;Mup8;Gm2083;Mup1;Mup14;Mup19;Mup11;Mup16;Mup10;Mup12;Mup17;LOC100048884;Gm21320;Mup9	100039089;100039150;17841;100041658;100041687;100048885;17840;100039116;100189605;100039028;100039177;100039008;100039054;100039206;100048884;100861909;100038948	-6.30678	2.87e-09
17518962	Anxa2	12306	2.38743	1.03e-09		17358749	Lipn	70166	2.33741	2.94e-09
17359344	Entpd1	12495	1.91409	1.06e-09		17394153	Slpi	20568	3.16124	2.94e-09
17525894	Sorl1	20660	1.53162	1.1e-09		17365001	Cyp2c44	226143	-1.6258	3.08e-09
17337796	Pla2g7	27226	2.77262	1.12e-09		17214841	Agfg1	15463	1.08006	3.08e-09
17501652	Atp6v1b2	11966	1.20254	1.14e-09		17517097	Plet1	76509	2.5081	3.12e-09
17542588	Flna	192176	1.58949	1.14e-09		17253055	Myo1c	17913	1.07042	3.14e-09
17316120	Cdh6	12563	1.74582	1.18e-09		17428600	Mast2	17776	0.851168	3.2e-09
17357810	Mpeg1	17476	2.4772	1.22e-09		17513380	Sdr42e1	74032	-1.87452	3.27e-09
17289794	Plk2	20620	1.80014	1.24e-09		17353962	Fgf1	14164	-1.72472	3.3e-09
17445308	Cyp51	13121	-2.96947	1.24e-09		17371310	B3galt1	26877	-2.10872	3.3e-09
17542899	Prkx	19108	1.27687	1.25e-09		17483577	Itgam	16409	2.12878	3.39e-09
17408960	Cd53	12508	2.17459	1.25e-09		17548850	Arpc1b;Gm5637	11867;434782	1.53945	3.39e-09
17330506	Gramd1c	207798	-1.44077	1.25e-09		17367834	Entpd8	72090	-1.24219	3.41e-09
17423463	Decr1	67460	-0.990349	1.32e-09		17304406	Prkcd	18753	1.37644	3.41e-09
17344405	Ddr1	12305	1.40941	1.37e-09		17544734	Bex1	19716	2.74321	3.41e-09
17259623	Fn3k	63828	-1.40309	1.42e-09		17454416	Zfand2a	100494	1.26721	3.42e-09
17233226	Lilrb4	14728	3.05186	1.49e-09		17499212	F7	14068	-1.0847	3.43e-09
17309420	Abcc4	239273	2.39904	1.49e-09		17259623	Fn3k	63828	-1.33573	3.53e-09
17521661	Amt	434437	-1.48917	1.54e-09		17340220	Rhoq	104215	1.83386	3.65e-09
17500832	Fat1	14107	1.31566	1.55e-09		17241355	Hkdc1	216019	1.66255	3.66e-09
17217946	F13b	14060	-0.923694	1.62e-09		17295125	F2rl1	14063	2.02185	3.74e-09
17480420	Pak1	18479	1.60842	1.62e-09		17448082	Sepsecs	211006	-0.973286	3.74e-09
17384422	AI182371	98870	-0.965563	1.62e-09		17400375	Ctss	13040	2.49066	3.81e-09
17253648	Slc46a1	52466	-1.06846	1.66e-09		17536961	Chic1	12212	-1.79206	3.84e-09
17397750	Tm4sf4	229302	1.39493	1.69e-09		17351811	Acaa2	52538	-0.85151	3.85e-09
17484233	Ptpre	19267	1.57592	1.69e-09		17391056	Atp8b4	241633	1.8941	3.86e-09
17394153	Slpi	20568	3.23649	1.69e-09		17396152	Car3	12350	-3.53359	4.05e-09
17266107	Abr	109934	1.9651	1.72e-09		17248288	Sh3pxd2b	268396	1.7976	4.05e-09
17517448	Hykk	235386	-1.30394	1.75e-09		17233646	4632428N05Rik	74048	1.25016	4.07e-09
17227764	Rgs2	19735	1.90044	1.87e-09		17477475	Aspdh	68352	-2.24341	4.1e-09
17438314	Tmem165	21982	1.0051	1.87e-09		17266107	Abr	109934	1.87312	4.1e-09
17231229	Hsd11b1	15483	-1.32666	1.98e-09		17234647	Itgb2	16414	2.01523	4.1e-09
17527123	Acat1	110446	-1.15466	2.07e-09		17312829	Lgals1	16852	2.14345	4.1e-09
17364452	Cyp2c54	404195	-3.90025	2.07e-09		17502573	Hmox1	15368	2.34454	4.15e-09
17219581	Tagln2	21346	2.12549	2.07e-09		17231033	Atf3	11910	1.78409	4.22e-09
17492754	Cpeb1	12877	1.64056	2.11e-09		17347406	Prkd3	75292	-1.33847	4.35e-09
17487952	Ceacam1	26365	-0.99974	2.11e-09		17324416	NA	NA	-2.0604	4.42e-09
17266960	Ccl6	20305	2.94736	2.11e-09		17322113	Krt8	16691	1.9146	4.51e-09
17297660	1700112E06Rik	76633	1.30272	2.13e-09		17344405	Ddr1	12305	1.31338	4.58e-09
17510586	Large	16795	1.36437	2.13e-09		17418252	Rragc	54170	0.847822	4.7e-09
17301213	Ctsb	13030	0.870243	2.13e-09		17314487	Ano6	105722	1.35074	4.8e-09
17297537	Plau	18792	1.90119	2.14e-09		17470616	C3ar1	12267	2.4903	4.86e-09
17318587	Slc39a4	72027	1.54272	2.19e-09		17219789	Kmo	98256	-1.18183	5.02e-09
17215885	Agxt	11611	-1.43802	2.2e-09		17459676	Retsat	67442	-1.97678	5.02e-09
17315570	Nckap1l	105855	1.96596	2.29e-09		17315245	Krt18	16668	1.74295	5.02e-09
17286487	Bphl	68021	-1.00946	2.31e-09		17406688	Rhbg	58176	-1.56355	5.15e-09
17365001	Cyp2c44	226143	-1.63194	2.36e-09		17384422	AI182371	98870	-0.902047	5.17e-09
17301968	Lcp1	18826	1.02666	2.41e-09		17515871	4930581F22Rik	78934	-1.12138	5.24e-09
17454416	Zfand2a	100494	1.27943	2.47e-09		17447672	Wdr1	22388	1.09581	5.28e-09
17548850	Arpc1b;Gm5637	11867;434782	1.55189	2.47e-09		17509052	Klkb1;Cyp4v3	16621;102294	-1.26673	5.43e-09
17343488	Cyp4f14	64385	-2.75675	2.47e-09		17414545	Slc31a1	20529	-0.79676	5.54e-09
17460918	Tmem43	74122	1.66822	2.51e-09		17546175	NA	NA	-1.4995	5.55e-09
17248809	Havcr2	171285	2.43816	2.56e-09		17264844	Eif4a1	13681	0.798958	5.69e-09
17419437	Ptafr	19204	2.24228	2.56e-09		17310872	Sdc2	15529	-0.942221	5.75e-09
17464010	Aebp2	11569	0.929704	2.58e-09		17301108	Arl11	219144	1.46109	5.75e-09
17364150	Pank1	75735	-1.38004	2.58e-09		17301968	Lcp1	18826	0.976681	5.86e-09
17505851	Nudt7	67528	-2.58286	2.62e-09		17291525	Sox4	20677	1.58066	5.92e-09
17262065	Cyfip2	76884	1.47699	2.69e-09		17472114	Plbd1	66857	-1.05446	5.99e-09
17310872	Sdc2	15529	-0.978207	2.82e-09		17356194	Clcf1	56708	1.14239	6e-09
17306396	Ajuba	16475	1.68915	2.82e-09		17265268	Cxcl16	66102	1.77591	6e-09
17427312	Jun	16476	2.27713	2.84e-09		17214149	Arpc2	76709	0.762981	6.17e-09
17513779	Galns	50917	1.95604	2.84e-09		17357861	Keg1	64697	-3.20615	6.43e-09
17401357	Rhoc	11853	1.78122	2.85e-09		17242578	Ppap2c	50784	1.52983	6.46e-09
17214149	Arpc2	76709	0.794755	2.87e-09		17314556	Slc48a1	67739	1.20324	6.56e-09
17356194	Clcf1	56708	1.18707	2.89e-09		17233022	Cd24a	12484	1.62648	6.58e-09
17271710	Cd300lb	217304	1.63468	2.99e-09		17432227	Fblim1	74202	1.57686	6.58e-09
17542501	Renbp	19703	1.87875	2.99e-09		17419287	Laptm5	16792	1.69242	6.71e-09
17528430	Tpm1	22003	1.14814	2.99e-09		17393288	Gss	14854	1.14783	7.01e-09
17395155	Ctsz	64138	1.03137	3.02e-09		17404180	Car1	12346	-2.26645	7.01e-09
17233022	Cd24a	12484	1.69454	3.04e-09		17335770	Abcg1	11307	1.48898	7.05e-09
17331102	Nit2	52633	-1.25521	3.05e-09		17340845	Igf2r	16004	0.961002	7.09e-09
17427051	Ptplad2	66775	1.79632	3.05e-09		17484014	Acadsb	66885	-1.15391	7.57e-09
17214018	Gm8883	667931	-1.59563	3.12e-09		17283131	Ptpn21	24000	1.00284	7.57e-09
17337228	Ier3	15937	1.7596	3.19e-09		17337796	Pla2g7	27226	2.46088	7.61e-09
17318830	Myh9	17886	1.0322	3.19e-09		17224133	Pecr	111175	-1.32632	7.66e-09
17219789	Kmo	98256	-1.20292	3.19e-09		17480420	Pak1	18479	1.45964	7.8e-09
17483891	Plekha1	101476	1.4024	3.19e-09		17539888	Magix	54634	-1.17147	7.8e-09
17345202	Slc29a1	63959	-1.05659	3.19e-09		17337741	Tnfrsf21	94185	1.1678	7.96e-09
17229767	Ly9	17085	1.75132	3.19e-09		17301213	Ctsb	13030	0.803905	7.96e-09
17229782	Slamf7	75345	2.76319	3.19e-09		17530930	Sema3b	20347	1.13606	8.07e-09
17314556	Slc48a1	67739	1.24695	3.19e-09		17490149	Cd33	12489	1.54647	8.18e-09
17482272	Acsm1	117147	-1.27158	3.19e-09		17334253	Eci1	13177	-1.15933	8.36e-09
17318118	9030619P08Rik	105892	-3.62644	3.19e-09		17327054	Il10rb	16155	1.35005	8.39e-09
17425900	Mup13;Mup15;Mup2;Mup7;Mup8;Gm2083;Mup1;Mup14;Mup19;Mup11;Mup16;Mup10;Mup12;Mup17;LOC100048884;Gm21320;Mup9	100039089;100039150;17841;100041658;100041687;100048885;17840;100039116;100189605;100039028;100039177;100039008;100039054;100039206;100048884;100861909;100038948	-6.1526	3.19e-09		17302161	Vwa8	219189	-1.2188	8.47e-09
17357827	Gm4952	240549	-2.46055	3.24e-09		17304794	Hacl1	56794	-1.78764	8.52e-09
17477475	Aspdh	68352	-2.24414	3.31e-09		17276520	Mthfd1	108156	-0.944808	8.52e-09
17392375	Snx5	69178	1.2657	3.36e-09		17404191	Car3	12350	-3.64341	8.6e-09
17461124	Arl6ip5	65106	1.14222	3.45e-09		17309099	Klf12	16597	-1.40918	8.67e-09
17432341	Efhd2	27984	1.51715	3.55e-09		17496514	Mvp;Pagr1a	78388;67278	1.22586	8.85e-09
17335770	Abcg1	11307	1.53813	3.61e-09		17464573	Tfpi2	21789	-1.5154	8.93e-09
17432227	Fblim1	74202	1.61996	3.66e-09		17287381	Syk	20963	1.29577	9.07e-09
17343227	Cbs	12411	-1.40041	3.66e-09		17528629	Lipc	15450	-1.88381	9.08e-09
17428600	Mast2	17776	0.827006	3.84e-09		17262141	Timd2	171284	-1.12819	9.1e-09
17477116	Etfb	110826	-0.857372	3.85e-09		17488117	Cyp2f2	13107	-1.59181	9.3e-09
17295266	Plp2	18824	2.17378	3.91e-09		17438314	Tmem165	21982	0.906968	9.74e-09
17359316	Cyp2c37	13096	-2.37038	3.99e-09		17364452	Cyp2c54	404195	-3.53956	9.78e-09
17388733	Cd44	12505	2.17019	3.99e-09		17295266	Plp2	18824	2.06346	1.01e-08
17504616	Ces3b	13909	-5.97525	4e-09		17414520	NA	NA	-4.02688	1.03e-08
17249787	Gpx3	14778	2.14799	4.02e-09		17312301	Zfp707	69020	-0.978622	1.03e-08
17295125	F2rl1	14063	1.9794	4.06e-09		17329167	Clcn2	12724	-1.21146	1.03e-08
17447672	Wdr1	22388	1.09994	4.06e-09		17518962	Anxa2	12306	2.06142	1.03e-08
17396152	Car3	12350	-3.47916	4.06e-09		17366511	Phyh	16922	-0.997276	1.03e-08
17362953	Ms4a7	109225	3.17594	4.07e-09		17374098	Lgr4	107515	-0.943812	1.03e-08
17416212	1700024P16Rik	242594	2.02178	4.17e-09		17318118	9030619P08Rik	105892	-3.38773	1.04e-08
17238359	Apon	28194	-1.9622	4.19e-09		17266960	Ccl6	20305	2.66552	1.04e-08
17369001	Sptan1	20740	0.959281	4.2e-09		17510586	Large	16795	1.23342	1.07e-08
17377498	Pygb	110078	1.48168	4.29e-09		17414529	NA	NA	-3.7212	1.1e-08
17226420	Actr3	74117	0.924684	4.3e-09		17423572	NA	NA	-1.62041	1.1e-08
17214197	Slc11a1	18173	1.76226	4.3e-09		17408960	Cd53	12508	1.89415	1.1e-08
17310226	Ugt3a1	105887	-3.79167	4.34e-09		17323138	Abcc1	17250	0.999147	1.11e-08
17459676	Retsat	67442	-1.96587	4.37e-09		17483471	Hsd3b7	101502	-1.53072	1.13e-08
17526663	Nxpe2	78252	-1.7678	4.52e-09		17301247	Pinx1	72400	1.02218	1.13e-08
17329167	Clcn2	12724	-1.26228	4.68e-09		17364440	Cyp2c69	100043108	-5.51771	1.14e-08
17340831	Slc22a1	20517	-1.86707	4.69e-09		17215576	Agap1	347722	0.94023	1.14e-08
17343143	Glo1	109801	-1.10551	4.78e-09		17377498	Pygb	110078	1.40259	1.14e-08
17317622	Tmem71	213068	1.66873	4.86e-09		17419437	Ptafr	19204	2.04228	1.14e-08
17513672	Cyba	13057	1.84939	4.95e-09		17542670	Slc10a3;Slc10a3-ubl4	214601;100169864	1.15375	1.16e-08
17266967	Ccl3	20302	3.18704	5.07e-09		17518458	Igdcc4	56741	1.75669	1.18e-08
17224133	Pecr	111175	-1.34413	5.17e-09		17490848	Dhdh	71755	-1.01267	1.18e-08
17317296	Tmem65	74868	1.26408	5.36e-09		17513491	Cotl1	72042	1.2091	1.19e-08
17215309	Inpp5d	16331	1.43568	5.58e-09		17369001	Sptan1	20740	0.903629	1.19e-08
17231859	Ifngr1	15979	1.25517	5.6e-09		17353747	Cd14	12475	2.20254	1.21e-08
17542670	Slc10a3;Slc10a3-ubl4	214601;100169864	1.19714	5.82e-09		17542501	Renbp	19703	1.72281	1.21e-08
17404191	Car3	12350	-3.69375	5.92e-09		17381357	Camk1d	227541	-2.21227	1.23e-08
17295569	Naip2	17948	2.24377	6.1e-09		17343143	Glo1	109801	-1.04629	1.27e-08
17544517	Gla	11605	1.37674	6.11e-09		17485849	Tmem86b	68255	-1.4896	1.34e-08
17470301	Adipor2	68465	-1.13728	6.15e-09		17285559	Elmo1	140580	1.24775	1.35e-08
17246284	Suox	211389	-1.64451	6.25e-09		17302889	Pcca	110821	-1.07894	1.35e-08
17401066	Ngf	18049	2.25292	6.42e-09		17432341	Efhd2	27984	1.39871	1.38e-08
17283131	Ptpn21	24000	1.00143	6.42e-09		17336114	Myo1f	17916	1.73258	1.38e-08
17276520	Mthfd1	108156	-0.951633	6.44e-09		17359344	Entpd1	12495	1.62105	1.38e-08
17489399	Fxyd5	18301	1.71086	6.7e-09		17514830	Taf1d	75316	1.38594	1.39e-08
17241130	Slc29a3	71279	1.45888	6.74e-09		17320143	Cerk	223753	1.60662	1.39e-08
17334449	Hagh	14651	-1.13531	6.87e-09		17317296	Tmem65	74868	1.1959	1.41e-08
17315245	Krt18	16668	1.68331	6.94e-09		17233226	Lilrb4	14728	2.63735	1.41e-08
17399112	Arhgef2	16800	1.45028	7.06e-09		17246284	Suox	211389	-1.57004	1.42e-08
17431181	Sh3bgrl3	73723	2.42451	7.18e-09		17442149	P2rx4	18438	1.06908	1.43e-08
17237767	Ppm1h	319468	1.0588	7.2e-09		17304461	Itih1	16424	-0.984004	1.44e-08
17320143	Cerk	223753	1.66344	7.27e-09		17422573	Gnb1	14688	0.854469	1.44e-08
17355825	Cndp2	66054	1.22004	7.28e-09		17244705	Acss3	380660	-2.39455	1.44e-08
17472114	Plbd1	66857	-1.02648	7.4e-09		17513672	Cyba	13057	1.73585	1.46e-08
17499962	Plat	18791	1.70032	7.52e-09		17246358	Rdh5	19682	-0.893771	1.48e-08
17245399	Irak3	73914	2.59654	7.52e-09		17484233	Ptpre	19267	1.36779	1.5e-08
17315891	Il7r	16197	2.94758	7.61e-09		17548348	Actg1	11465	1.31748	1.5e-08
17237170	Pawr	114774	1.19868	7.67e-09		17285944	Cmah	12763	-2.61607	1.5e-08
17364565	Blnk	17060	1.70253	7.8e-09		17461124	Arl6ip5	65106	1.04306	1.51e-08
17520315	Plscr1	22038	1.57174	8.08e-09		17382557	Uap1l1	227620	1.59671	1.51e-08
17407578	Tuft1	22156	1.48615	8.1e-09		17258140	Tmem104	320534	1.14336	1.52e-08
17535098	F9	14071	-0.93504	8.1e-09		17473127	Myadm	50918	1.1327	1.52e-08
17264844	Eif4a1	13681	0.769838	8.1e-09		17423463	Decr1	67460	-0.843412	1.54e-08
17404329	Gyg	27357	1.19928	8.16e-09		17231387	Mthfd1l	270685	1.58811	1.54e-08
17420777	Aldh4a1	212647	-0.843943	8.39e-09		17395155	Ctsz	64138	0.92942	1.54e-08
17414529	NA	NA	-3.7466	8.41e-09		17540589	Klhl13	67455	1.10477	1.55e-08
17387305	Frzb	20378	1.86877	8.41e-09		17526663	Nxpe2	78252	-1.64059	1.55e-08
17468828	Plxna1	18844	1.24461	8.41e-09		17249787	Gpx3	14778	1.97354	1.59e-08
17217728	Kif21b	16565	1.29139	8.48e-09		17392572	Cd93	17064	1.29379	1.59e-08
17316197	Fam105a	223433	1.98012	8.48e-09		17540027	Gm15453;Rbm3	100043257;19652	1.83026	1.59e-08
17422573	Gnb1	14688	0.877034	8.48e-09		17217728	Kif21b	16565	1.24671	1.6e-08
17531987	Tgfbr2	21813	1.59737	8.66e-09		17245223	Lyz2	17105	2.27375	1.6e-08
17436237	Fosl2	14284	0.835707	8.67e-09		17500996	Acsl1	14081	-1.39744	1.62e-08
17218261	Ncf2	17970	1.62309	8.67e-09		17462796	Clec4d	17474	1.87402	1.62e-08
17487489	Pvr	52118	1.36848	8.94e-09		17493869	P2ry6	233571	1.65487	1.63e-08
17413915	Tgfbr1	21812	1.19667	8.94e-09		17345038	Cd2ap	12488	0.875039	1.63e-08
17294421	Cast	12380	1.04088	9.14e-09		17294416	Zfp825	235956	-1.11476	1.64e-08
17244705	Acss3	380660	-2.44405	9.27e-09		17509976	Slc25a42	73095	-1.26264	1.71e-08
17302161	Vwa8	219189	-1.19591	9.27e-09		17275223	Immp2l	93757	-1.0472	1.71e-08
17528274	Plekho2	102595	1.43828	9.43e-09		17340831	Slc22a1	20517	-1.72375	1.71e-08
17384205	Mvb12b	72543	1.15941	9.51e-09		17526753	Ttc12	235330	1.15235	1.71e-08
17283096	Galc	14420	1.32279	9.58e-09		17261470	Rhbdf1	13650	0.965231	1.75e-08
17320907	Slc38a1	105727	1.54399	9.66e-09		17218261	Ncf2	17970	1.55927	1.75e-08
17533568	Rgn	19733	-1.8694	9.66e-09		17540050	Ebp	13595	-1.21604	1.83e-08
17434297	Cdk6	12571	0.921445	9.89e-09		17315635	Ghr	14600	-1.54792	1.84e-08
17359967	Nfkb2	18034	1.29155	1e-08		17514824	Taf1d	75316	0.969728	1.88e-08
17241355	Hkdc1	216019	1.5267	1.02e-08		17372392	Dnajc10	66861	0.979121	1.88e-08
17400281	Cdc42se1	57912	1.13118	1.03e-08		17499962	Plat	18791	1.60826	1.88e-08
17404047	Zfp704	170753	1.06875	1.03e-08		17498663	C330021F23Rik	546049	-1.97397	1.91e-08
17502280	Glt25d1	234407	0.909845	1.05e-08		17372515	Itgav	16410	0.96426	1.92e-08
17368515	Sardh	192166	-1.38264	1.06e-08		17420777	Aldh4a1	212647	-0.802196	1.96e-08
17262141	Timd2	171284	-1.1027	1.06e-08		17460941	Slc6a6	21366	1.07248	1.96e-08
17359803	Sfxn3	94280	1.52742	1.06e-08		17525803	Gramd1b	235283	1.28704	2.06e-08
17327465	Ets2	23872	1.26184	1.07e-08		17490839	Bax	12028	1.03094	2.17e-08
17358749	Lipn	70166	2.10345	1.07e-08		17319106	Gm17753	654469	-1.81308	2.17e-08
17478263	Tmem86a	67893	1.33456	1.07e-08		17539797	Clcn5	12728	1.10516	2.18e-08
17261470	Rhbdf1	13650	0.989352	1.08e-08		17387305	Frzb	20378	1.76473	2.19e-08
17272461	Cygb	114886	1.78348	1.09e-08		17334468	Igfals	16005	-2.11678	2.21e-08
17496806	Prss8	76560	1.71159	1.11e-08		17306396	Ajuba	16475	1.47601	2.22e-08
17513713	Piezo1	234839	1.21698	1.15e-08		17214197	Slc11a1	18173	1.58934	2.24e-08
17540154	Cybb	13058	2.41107	1.15e-08		17360406	Pdcd4;Bbip1	18569;100503572	-1.19355	2.27e-08
17513380	Sdr42e1	74032	-1.69115	1.15e-08		17468759	LOC102639841	102639841	-2.4936	2.27e-08
17372515	Itgav	16410	0.990173	1.15e-08		17533253	Otc	18416	-1.00425	2.27e-08
17362941	Ms4a14	383435	2.45064	1.17e-08		17400281	Cdc42se1	57912	1.0799	2.28e-08
17289527	Cd180	17079	2.04286	1.2e-08		17231229	Hsd11b1	15483	-1.1274	2.29e-08
17517947	Hexa	15211	1.19263	1.2e-08		17459614	0610030E20Rik	68364	-0.785656	2.29e-08
17357389	Ahnak	66395	1.4266	1.22e-08		17215885	Agxt	11611	-1.23183	2.3e-08
17501633	Lpl	16956	1.62553	1.23e-08		17392375	Snx5	69178	1.11653	2.39e-08
17504190	Gpr56	14766	1.44783	1.23e-08		17345391	Slc22a7	108114	-2.73178	2.43e-08
17344873	H2-M2	14990	3.05448	1.23e-08		17315570	Nckap1l	105855	1.68082	2.46e-08
17515238	AB124611	382062	1.85508	1.26e-08		17334449	Hagh	14651	-1.04607	2.53e-08
17379560	Ctsa	19025	0.918231	1.26e-08		17513779	Galns	50917	1.69307	2.58e-08
17457609	Mgam	232714	-0.90806	1.26e-08		17343227	Cbs	12411	-1.235	2.62e-08
17285944	Cmah	12763	-2.61926	1.26e-08		17250638	Specc1	432572	0.914483	2.62e-08
17322113	Krt8	16691	1.75695	1.28e-08		17316739	Dpys	64705	-1.82625	2.66e-08
17486864	C5ar1	12273	2.03939	1.28e-08		17478263	Tmem86a	67893	1.26529	2.66e-08
17307337	Cdadc1	71891	-0.941141	1.29e-08		17533568	Rgn	19733	-1.75656	2.73e-08
17525240	St14	19143	1.42818	1.3e-08		17292071	Nedd9	18003	1.0199	2.74e-08
17265748	Aspa	11484	-1.46358	1.31e-08		17373984	Immp1l	66541	-0.804057	2.74e-08
17337741	Tnfrsf21	94185	1.11166	1.33e-08		17388733	Cd44	12505	1.91781	2.74e-08
17475342	Tgfb1	21803	1.43205	1.37e-08		17357810	Mpeg1	17476	2.01424	2.74e-08
17306477	Slc7a8	50934	2.08962	1.37e-08		17227780	Rgs1	50778	2.07605	2.89e-08
17359689	Scd2;Mir5114	20250;100628619	3.46875	1.37e-08		17316120	Cdh6	12563	1.41238	2.89e-08
17360406	Pdcd4;Bbip1	18569;100503572	-1.22029	1.44e-08		17248809	Havcr2	171285	2.07821	2.89e-08
17332236	Runx1	12394	1.79157	1.45e-08		17416212	1700024P16Rik	242594	1.78382	2.98e-08
17513491	Cotl1	72042	1.17744	1.48e-08		17295569	Naip2	17948	2.02761	2.99e-08
17260761	Plek	56193	2.58707	1.48e-08		17390066	Ehd4	98878	1.16716	3.05e-08
17231717	Fuca2	66848	1.25765	1.49e-08		17361008	Tcirg1	27060	0.880646	3.05e-08
17292839	Lman2	66890	-0.838479	1.49e-08		17416196	C8b	110382	-1.5385	3.06e-08
17485849	Tmem86b	68255	-1.46057	1.49e-08		17325560	Gsk3b	56637	0.680744	3.08e-08
17227636	Cfhr1	50702	-1.37742	1.49e-08		17510264	Haus8	76478	1.49534	3.08e-08
17488117	Cyp2f2	13107	-1.51934	1.52e-08		17297537	Plau	18792	1.59267	3.11e-08
17439830	Spp1	20750	2.40878	1.53e-08		17277387	Fos	14281	1.16127	3.13e-08
17357837	Glyat	107146	-1.12264	1.53e-08		17408483	Ptgfrn	19221	1.54459	3.13e-08
17404796	Anxa5	11747	1.96536	1.53e-08		17293557	Fbp1	14121	-1.06818	3.13e-08
17510264	Haus8	76478	1.55347	1.53e-08		17522338	Scap	235623	-0.854246	3.19e-08
17362223	Fermt3	108101	1.43482	1.54e-08		17292426	1110007C09Rik	68480	0.970927	3.21e-08
17367536	Apbb1ip	54519	1.60644	1.56e-08		17226420	Actr3	74117	0.812945	3.21e-08
17408360	Hao2	56185	-3.63822	1.58e-08		17353599	Slc23a1	20522	-1.34061	3.26e-08
17335060	Itpr3	16440	0.937684	1.6e-08		17385099	Neb	17996	-2.67928	3.31e-08
17312301	Zfp707	69020	-0.935861	1.62e-08		17218889	Slc19a2	116914	-0.973526	3.38e-08
17516649	Treh	58866	2.39681	1.64e-08		17477116	Etfb	110826	-0.743905	3.45e-08
17490839	Bax	12028	1.03996	1.64e-08		17525240	St14	19143	1.34778	3.47e-08
17304461	Itih1	16424	-0.963241	1.65e-08		17431720	Alpl	11647	1.96214	3.55e-08
17540589	Klhl13	67455	1.08847	1.66e-08		17501652	Atp6v1b2	11966	0.95624	3.56e-08
17495839	Igsf6	80719	2.54617	1.7e-08		17493949	Folr2	14276	-1.6319	3.6e-08
17431672	Cdc42	12540	0.751189	1.72e-08		17542899	Prkx	19108	1.02095	3.61e-08
17229658	Fcer1g	14127	2.19089	1.72e-08		17318587	Slc39a4	72027	1.27898	3.7e-08
17249151	Mgat4b	103534	0.833034	1.73e-08		17460918	Tmem43	74122	1.39204	3.88e-08
17448082	Sepsecs	211006	-0.861803	1.74e-08		17217580	Arl8a	68724	1.05274	3.94e-08
17362973	Ms4a6d	68774	2.56915	1.75e-08		17460665	Mgll	23945	-1.73873	4.04e-08
17462796	Clec4d	17474	1.84519	1.76e-08		17437803	N4bp2	333789	-1.00393	4.04e-08
17521014	Acad11	102632	-0.891129	1.8e-08		17346461	Slc25a23	66972	-0.984223	4.04e-08
17373696	Slc1a2	20511	-2.2351	1.8e-08		17402072	Frrs1	20321	0.817307	4.07e-08
17414545	Slc31a1	20529	-0.723284	1.82e-08		17227764	Rgs2	19735	1.54601	4.18e-08
17234786	Icosl	50723	0.954944	1.82e-08		17531987	Tgfbr2	21813	1.44505	4.24e-08
17519364	Fam214a	235493	-1.56111	1.82e-08		17352462	Kif5b	16573	0.679023	4.31e-08
17536364	Msn	17698	1.42787	1.88e-08		17350697	Gramd3	107022	-1.01528	4.31e-08
17296174	Map3k1	26401	1.32941	1.9e-08		17467608	Rmnd5a	68477	-0.995948	4.32e-08
17232202	Stx7	53331	0.950367	1.9e-08		17298126	Lrtm1	319476	-1.8385	4.34e-08
17502573	Hmox1	15368	2.08008	1.91e-08		17417844	Slc2a1	20525	1.39592	4.34e-08
17302889	Pcca	110821	-1.03926	1.93e-08		17521014	Acad11	102632	-0.845789	4.47e-08
17526130	Cbl	12402	1.17491	1.93e-08		17232426	Echdc1;Rnf146	52665;68031	-1.21568	4.48e-08
17460665	Mgll	23945	-1.80942	1.93e-08		17425095	Gabbr2	242425	-1.73068	4.48e-08
17331669	App	11820	1.21871	1.94e-08		17355825	Cndp2	66054	1.08444	4.55e-08
17371310	B3galt1	26877	-1.83399	1.94e-08		17475373	Cyp2b13	13089	-3.98886	4.55e-08
17467269	Hpgds	54486	2.73166	1.94e-08		17507559	Grtp1	66790	-1.10686	4.56e-08
17406279	Tlr2	24088	1.68836	1.97e-08		17227675	Cfhr2	545366	-1.18233	4.57e-08
17437765	Klb	83379	-1.1065	1.97e-08		17413403	Npr2	230103	-1.76561	4.57e-08
17245302	Rap1b	215449	0.960296	1.98e-08		17449394	Sult1b1	56362	-1.4674	4.61e-08
17406688	Rhbg	58176	-1.40154	2.01e-08		17245399	Irak3	73914	2.30909	4.63e-08
17319380	Pdgfb	18591	1.18042	2.04e-08		17427312	Jun	16476	1.89009	4.71e-08
17279434	Pacs2	217893	0.753222	2.08e-08		17287764	Txndc15	69672	-0.964433	4.75e-08
17227780	Rgs1	50778	2.10063	2.08e-08		17543817	Slc16a2	20502	-1.14038	4.75e-08
17509052	Klkb1;Cyp4v3	16621;102294	-1.13645	2.1e-08		17504190	Gpr56	14766	1.32866	4.9e-08
17378600	Epb4.1l1	13821	1.08703	2.16e-08		17258887	Pgs1	74451	0.950023	4.94e-08
17484014	Acadsb	66885	-1.05718	2.16e-08		17330773	Pvrl3	58998	-1.08577	4.96e-08
17364440	Cyp2c69	100043108	-5.20384	2.2e-08		17497693	Sirt3	64384	-0.861486	4.96e-08
17239597	Tnfaip3	21929	1.57033	2.2e-08		17411955	NA	NA	-1.63679	4.98e-08
17346461	Slc25a23	66972	-1.01471	2.21e-08		17489399	Fxyd5	18301	1.50127	4.99e-08
17327084	Ifngr2	15980	1.05403	2.21e-08		17256033	Grb7	14786	-1.36661	5.31e-08
17372392	Dnajc10	66861	0.957455	2.23e-08		17397575	Postn	50706	1.26542	5.32e-08
17367834	Entpd8	72090	-1.07205	2.25e-08		17267353	Cltc	67300	0.799431	5.4e-08
17373177	Spi1	20375	1.6524	2.33e-08		17384205	Mvb12b	72543	1.03785	5.4e-08
17540027	Gm15453;Rbm3	100043257;19652	1.7629	2.36e-08		17547877	Deptor	97998	-1.10837	5.53e-08
17508691	Rbpms	19663	1.23593	2.42e-08		17315891	Il7r	16197	2.59154	5.55e-08
17337927	Nfkbie	18037	1.31179	2.44e-08		17395512	Lama5	16776	1.21715	5.55e-08
17488032	Axl	26362	1.53887	2.52e-08		17257444	Ace	11421	1.86054	5.55e-08
17533253	Otc	18416	-0.985562	2.6e-08		17297551	Vcl	22330	1.00085	5.55e-08
17483084	Mapk3	26417	0.933214	2.62e-08		17322125	Krt18	16668	1.71482	5.57e-08
17252626	Tax1bp3	76281	1.17745	2.63e-08		17331669	App	11820	1.14462	5.59e-08
17245059	Lgr5	14160	-1.71701	2.63e-08		17427051	Ptplad2	66775	1.47927	5.78e-08
17392076	Hao1	15112	-1.83044	2.64e-08		17271350	Abca8a	217258	-1.98615	5.83e-08
17507559	Grtp1	66790	-1.13679	2.68e-08		17355862	Timm21	67105	-0.811691	5.96e-08
17509775	Lpl	16956	1.49565	2.69e-08		17359803	Sfxn3	94280	1.36814	5.99e-08
17361008	Tcirg1	27060	0.878984	2.71e-08		17516649	Treh	58866	2.20748	6.28e-08
17218889	Slc19a2	116914	-0.978804	2.71e-08		17431672	Cdc42	12540	0.69412	6.28e-08
17366511	Phyh	16922	-0.920443	2.72e-08		17244070	Nr1h4	20186	-0.840897	6.28e-08
17284919	Akr1c14	105387	-1.25808	2.87e-08		17362430	Slc22a30	319800	-3.4349	6.36e-08
17527421	Tspan3	56434	0.985003	2.94e-08		17449332	Ugt2b36	231396	-1.10798	6.48e-08
17330773	Pvrl3	58998	-1.11301	3.04e-08		17269985	Dusp3	72349	1.01651	6.48e-08
17477670	Rras	20130	1.5229	3.05e-08		17502001	Jund	16478	1.05462	6.48e-08
17272770	Timp2	21858	1.73956	3.05e-08		17525894	Sorl1	20660	1.16634	6.5e-08
17451443	Coro1c	23790	1.14968	3.11e-08		17399112	Arhgef2	16800	1.25452	6.5e-08
17473127	Myadm	50918	1.06775	3.11e-08		17265129	Acadvl	11370	-0.841196	6.66e-08
17330918	Alcam	11658	0.921223	3.19e-08		17421312	Dhrs3	20148	-0.819098	6.76e-08
17246358	Rdh5	19682	-0.838788	3.2e-08		17300279	Mmp14	17387	1.46419	6.84e-08
17471987	NA	NA	-1.01346	3.26e-08		17227266	Elf3	13710	2.11515	6.85e-08
17334468	Igfals	16005	-2.04063	3.29e-08		17219096	Aldh9a1	56752	-0.867135	6.85e-08
17299329	Lgals3	16854	2.31445	3.29e-08		17402193	Arhgap29	214137	-1.05288	6.89e-08
17511714	Ces1e	13897	-1.51772	3.29e-08		17280125	Pqlc3	217430	1.57287	6.89e-08
17264884	Tnfsf12Tnfsf13;Tnfsf13;Tnfsf12	619441;69583;21944	0.945466	3.3e-08		17500535	Dusp4	319520	1.08531	6.95e-08
17409893	Slc44a3	213603	1.34203	3.37e-08		17499240	Proz	66901	-0.648844	7.01e-08
17231003	Mfsd7b	226844	1.19947	3.49e-08		17468209	Clec4f	51811	-2.17905	7.14e-08
17451437	Selplg	20345	1.47475	3.51e-08		17244843	Syt1	20979	-1.20037	7.22e-08
17460941	Slc6a6	21366	1.02126	3.53e-08		17473637	Peg3;Peg3os	18616;100169889	1.46156	7.36e-08
17315635	Ghr	14600	-1.4672	3.53e-08		17215309	Inpp5d	16331	1.20981	7.65e-08
17254289	Wfdc17	100034251	1.56939	3.55e-08		17338734	Tnfaip8l1	66443	-1.38274	7.68e-08
17466624	Tmem176b	65963	0.962854	3.59e-08		17272770	Timp2	21858	1.64782	7.7e-08
17362369	Slc22a26	236149	-4.29461	3.6e-08		17533474	Maoa	17161	1.44641	7.81e-08
17313836	Atxn10	54138	0.711498	3.69e-08		17335060	Itpr3	16440	0.84893	7.84e-08
17532418	Ano10	102566	0.931649	3.73e-08		17451443	Coro1c	23790	1.08891	7.84e-08
17219362	F11r	16456	1.07479	3.77e-08		17525653	Spa17	20686	0.999663	7.9e-08
17444609	Pdap1;Arpc1b;Gm5637	231887;11867;434782	1.2531	3.78e-08		17249151	Mgat4b	103534	0.757783	7.91e-08
17321630	Cers5	71949	1.33884	3.78e-08		17283096	Galc	14420	1.1536	7.92e-08
17411174	Gipc2	54120	1.69099	3.82e-08		17363407	Anxa1	16952	1.94608	7.93e-08
17261650	Dock2	94176	1.31336	3.88e-08		17392076	Hao1	15112	-1.71071	8.14e-08
17272437	Rhbdf2	217344	1.24893	3.89e-08		17401846	Vav3	57257	0.866504	8.14e-08
17493949	Folr2	14276	-1.60841	3.91e-08		17294421	Cast	12380	0.902473	8.21e-08
17532569	Ccr1	12768	2.05432	3.91e-08		17526363	Tmem25	71687	-1.49723	8.3e-08
17320583	Cpne8	66871	1.6137	3.93e-08		17310044	Lifr	16880	-1.5727	8.32e-08
17267430	Gdpd1	66569	1.8192	3.93e-08		17306477	Slc7a8	50934	1.86288	8.32e-08
17317486	Fam49b	223601	1.20235	3.93e-08		17420911	Atp13a2	74772	1.00738	8.35e-08
17227266	Elf3	13710	2.17644	3.94e-08		17439830	Spp1	20750	2.16234	8.38e-08
17255064	Mmd	67468	-0.802701	3.94e-08		17343263	Sik1	17691	1.75152	8.42e-08
17502001	Jund	16478	1.08011	3.97e-08		17413915	Tgfbr1	21812	1.03377	8.43e-08
17265129	Acadvl	11370	-0.863197	3.97e-08		17348121	4833419F23Rik	73915	1.21477	8.62e-08
17395512	Lama5	16776	1.23286	4e-08		17376252	Nop56	67134	1.02093	8.65e-08
17282300	Slc10a1	20493	-1.02306	4e-08		17272461	Cygb	114886	1.55899	8.75e-08
17500996	Acsl1	14081	-1.30023	4e-08		17528395	Aph1c	68318	0.939084	8.75e-08
17444372	Cyth3	19159	0.881697	4.06e-08		17285889	Slc17a2	218103	-1.26993	9e-08
17514830	Taf1d	75316	1.27131	4.07e-08		17226043	Bcl2	12043	0.945308	9e-08
17253055	Myo1c	17913	0.882093	4.07e-08		17252626	Tax1bp3	76281	1.09142	9.03e-08
17486589	Slc27a5	26459	-1.38767	4.11e-08		17470291	Lrtm2	211187	1.89447	9.1e-08
17312341	Grina	66168	0.766228	4.16e-08		17422659	B930041F14Rik	230991	1.65462	9.17e-08
17493995	Il18bp	16068	1.87896	4.23e-08		17254289	Wfdc17	100034251	1.48232	9.17e-08
17285889	Slc17a2	218103	-1.32496	4.23e-08		17262065	Cyfip2	76884	1.16594	9.19e-08
17340845	Igf2r	16004	0.837391	4.27e-08		17532418	Ano10	102566	0.882392	9.21e-08
17280125	Pqlc3	217430	1.60908	4.29e-08		17404329	Gyg	27357	1.02226	9.21e-08
17392572	Cd93	17064	1.1952	4.33e-08		17401066	Ngf	18049	1.88854	9.22e-08
17220797	Tmem206	66950	1.06379	4.41e-08		17346975	Emilin2	246707	0.932312	9.24e-08
17256959	Grn	14824	1.0994	4.43e-08		17435816	Slc35f6	74919	0.907225	9.26e-08
17429613	Cap1	12331	0.890108	4.47e-08		17228164	Lamc1	226519	1.02462	9.28e-08
17491026	Emp3	13732	1.94219	4.47e-08		17234896	BB319198	100503607	1.56112	9.35e-08
17293557	Fbp1	14121	-1.03211	4.47e-08		17542021	Mir505	751545	-1.54314	9.43e-08
17383588	Ccbl1	70266	-1.50608	4.47e-08		17229162	Gm16548	100503816	-1.27479	9.51e-08
17476364	Tyrobp	22177	1.9601	4.5e-08		17312884	Gcat;Galr3	26912;14429	-1.07421	9.54e-08
17435816	Slc35f6	74919	0.944518	4.52e-08		17320907	Slc38a1	105727	1.32768	9.62e-08
17255260	Col1a1	12842	1.81126	4.57e-08		17486589	Slc27a5	26459	-1.31906	9.73e-08
17278593	Evl	14026	1.42345	4.57e-08		17498514	Tpcn2	233979	1.19339	9.83e-08
17471550	Olr1	108078	1.02769	4.71e-08		17383588	Ccbl1	70266	-1.43923	9.83e-08
17525653	Spa17	20686	1.02521	4.71e-08		17265748	Aspa	11484	-1.28434	9.83e-08
17396009	Zc2hc1a	67306	1.20659	4.72e-08		17437765	Klb	83379	-0.999583	9.83e-08
17309099	Klf12	16597	-1.23594	4.76e-08		17428209	9630013D21Rik	319743	-1.21294	9.83e-08
17476819	Ankrd27	245886	1.01805	4.8e-08		17274940	Atxn7l1	380753	-0.919196	9.84e-08
17505148	Cdh1	12550	1.3423	4.86e-08		17299329	Lgals3	16854	2.16126	9.84e-08
17299288	Samd4	74480	0.964374	4.96e-08		17266967	Ccl3	20302	2.61774	9.84e-08
17262644	Leap2	259301	-2.30953	4.98e-08		17282300	Slc10a1	20493	-0.968221	9.96e-08
17515871	4930581F22Rik	78934	-0.945907	5e-08		17547608	Actg1	11465	1.63031	1e-07
17290655	Gpr137b-ps	664862	1.33882	5e-08		17513713	Piezo1	234839	1.05429	1.02e-07
17515074	Icam1	15894	1.51111	5.06e-08		17224500	Atg9a	245860	-0.658164	1.02e-07
17302102	Ccdc122	108811	1.61118	5.13e-08		17279277	Aspg	104816	-1.40622	1.02e-07
17292426	1110007C09Rik	68480	0.930269	5.17e-08		17528775	Ccpg1os	546143	-0.80562	1.02e-07
17357861	Keg1	64697	-2.73583	5.19e-08		17238199	Sdr9c7	70061	-2.66892	1.03e-07
17300519	Dcaf11	28199	-0.718776	5.22e-08		17454753	Actb	11461	0.889909	1.04e-07
17334253	Eci1	13177	-1.00693	5.23e-08		17231859	Ifngr1	15979	1.03256	1.05e-07
17483471	Hsd3b7	101502	-1.35743	5.31e-08		17319380	Pdgfb	18591	1.06278	1.06e-07
17304794	Hacl1	56794	-1.55315	5.33e-08		17290655	Gpr137b-ps	664862	1.28119	1.06e-07
17325560	Gsk3b	56637	0.648604	5.34e-08		17487489	Pvr	52118	1.16031	1.08e-07
17437803	N4bp2	333789	-0.973804	5.35e-08		17310922	Matn2	17181	1.06676	1.08e-07
17546175	NA	NA	-1.26036	5.59e-08		17264884	Tnfsf12Tnfsf13;Tnfsf13;Tnfsf12	619441;69583;21944	0.876013	1.11e-07
17297359	Thrb	21834	-0.9779	5.61e-08		17464010	Aebp2	11569	0.720826	1.12e-07
17257962	Sstr2	20606	0.852862	5.61e-08		17483891	Plekha1	101476	1.1044	1.13e-07
17282563	Npc2	67963	1.1329	5.69e-08		17310673	Ank	11732	-0.89323	1.13e-07
17229620	Fcgr3	14131	1.73093	5.7e-08		17456084	Foxp2	114142	-1.04581	1.14e-07
17535558	Bgn	12111	1.07304	5.71e-08		17260761	Plek	56193	2.26342	1.14e-07
17337750	Gpr110	77596	-2.02919	5.77e-08		17345677	1700001C19Rik	75462	-1.21859	1.14e-07
17362430	Slc22a30	319800	-3.4208	5.77e-08		17339142	Ppp4r1	70351	0.818298	1.15e-07
17410830	Sh3glb1	54673	0.764376	5.81e-08		17245302	Rap1b	215449	0.85741	1.16e-07
17226043	Bcl2	12043	0.963844	5.87e-08		17295130	F2r	14062	0.993408	1.17e-07
17373984	Immp1l	66541	-0.754357	5.94e-08		17380102	Fam210b	67017	-0.959405	1.2e-07
17314738	Spats2	72572	0.847668	5.99e-08		17330523	Atp6v1a	11964	0.848675	1.2e-07
17222149	Neurl3	214854	1.55151	6.08e-08		17229620	Fcgr3	14131	1.65768	1.2e-07
17420911	Atp13a2	74772	1.01915	6.1e-08		17425888	Mup7;Gm2083;Mup1;Mup13;Mup8;Mup10;Mup12;Mup19;Mup14;Mup15;Mup2;Mup17;Mup16;Mup11;LOC100048884;Gm21320;Mup9	100041658;100048885;17840;100039089;100041687;100039008;100039054;100189605;100039116;100039150;17841;100039206;100039177;100039028;100048884;100861909;100038948	-4.45159	1.2e-07
17323138	Abcc1	17250	0.876527	6.1e-08		17431181	Sh3bgrl3	73723	2.00734	1.2e-07
17248019	Ccdc88a	108686	1.22321	6.25e-08		17382249	Cacna1b	12287	1.41883	1.21e-07
17312191	Them6	223626	0.979907	6.35e-08		17519364	Fam214a	235493	-1.38045	1.21e-07
17539271	Gpr64	237175	1.79083	6.37e-08		17227646	Gm4788	214403	-1.08173	1.21e-07
17439901	Lrrc8b	433926	1.43983	6.41e-08		17407578	Tuft1	22156	1.23905	1.22e-07
17252689	Spata22	380709	-1.22027	6.41e-08		17212792	Hibch	227095	-0.871413	1.23e-07
17526753	Ttc12	235330	1.0417	6.43e-08		17467269	Hpgds	54486	2.42376	1.23e-07
17540050	Ebp	13595	-1.10301	6.51e-08		17512529	Cenpt	320394	0.831275	1.24e-07
17300802	Parp4	328417	0.71995	6.53e-08		17211526	Gm5524	433281	-1.64985	1.25e-07
17297551	Vcl	22330	0.978692	6.62e-08		17272437	Rhbdf2	217344	1.15907	1.25e-07
17518238	Calml4	75600	1.55202	6.67e-08		17539271	Gpr64	237175	1.72139	1.25e-07
17450049	Tmem150c	231503	1.4285	6.68e-08		17343505	Cyp4f13	170716	-0.794511	1.26e-07
17544734	Bex1	19716	2.19567	6.81e-08		17525163	Acad8	66948	-1.00795	1.26e-07
17416196	C8b	110382	-1.44044	6.82e-08		17380953	Ppdpf	66496	-0.744185	1.27e-07
17238172	Rdh16	19683	-1.7653	6.82e-08		17362941	Ms4a14	383435	2.08996	1.28e-07
17448245	Tlr1	21897	2.19684	6.82e-08		17267430	Gdpd1	66569	1.68669	1.28e-07
17488436	Plekhg2	101497	0.893939	6.82e-08		17229767	Ly9	17085	1.36484	1.29e-07
17491368	Csrp3	13009	-1.88664	6.84e-08		17301061	Mipep	70478	-0.848927	1.3e-07
17230830	Tgfb2	21808	1.42655	6.87e-08		17518238	Calml4	75600	1.49099	1.32e-07
17361494	Pacs1	107975	0.886372	6.87e-08		17398441	Asic5	58170	-2.15038	1.34e-07
17257444	Ace	11421	1.81355	6.87e-08		17279509	Crip1	12925	1.42198	1.34e-07
17357872	Lpxn	107321	1.44487	6.97e-08		17359316	Cyp2c37	13096	-1.87102	1.34e-07
17376124	Slc20a1	20515	1.84163	7.19e-08		17400862	Hmgcs2	15360	-1.00092	1.34e-07
17374098	Lgr4	107515	-0.813445	7.31e-08		17373696	Slc1a2	20511	-1.95828	1.35e-07
17234896	BB319198	100503607	1.57244	7.35e-08		17512611	Dpep2	319446	1.36541	1.36e-07
17223799	Plekhm3	241075	0.891547	7.47e-08		17509069	Cyp4v3	102294	-0.988472	1.37e-07
17390066	Ehd4	98878	1.08465	7.58e-08		17297660	1700112E06Rik	76633	0.980472	1.38e-07
17510136	Ifi30	65972	1.77147	7.62e-08		17493571	Tsku	244152	2.59453	1.39e-07
17527465	Gm10658	100038566	-1.26043	7.62e-08		17229782	Slamf7	75345	2.14236	1.39e-07
17528405	Rab8b	235442	1.61193	7.62e-08		17257962	Sstr2	20606	0.805707	1.41e-07
17512611	Dpep2	319446	1.41068	7.67e-08		17344873	H2-M2	14990	2.59615	1.42e-07
17370527	Kynu	70789	-1.26158	7.69e-08		17429008	St3gal3	20441	-0.954695	1.42e-07
17252995	Slc43a2	215113	1.36226	7.69e-08		17414507	NA	NA	-2.93476	1.44e-07
17300279	Mmp14	17387	1.4337	7.93e-08		17393357	Eif6	16418	1.01513	1.45e-07
17382038	Pip4k2a	18718	1.28477	7.96e-08		17475342	Tgfb1	21803	1.22352	1.46e-07
17324416	NA	NA	-1.6626	7.99e-08		17313836	Atxn10	54138	0.650012	1.47e-07
17431607	C1qb	12260	1.80209	8.02e-08		17333267	Plg	18815	-0.591681	1.48e-07
17468759	LOC102639841	102639841	-2.2614	8.02e-08		17359689	Scd2;Mir5114	20250;100628619	2.96084	1.49e-07
17474454	Dmpk	13400	1.22662	8.15e-08		17277876	Gm19951	100503902	1.2653	1.52e-07
17260487	Tns3	319939	0.896384	8.19e-08		17501104	Dctd	320685	0.936863	1.52e-07
17277876	Gm19951	100503902	1.31067	8.22e-08		17530955	Gnai2	14678	0.874772	1.54e-07
17497693	Sirt3	64384	-0.822538	8.33e-08		17231358	Iyd	70337	-0.862813	1.54e-07
17340756	Qk	19317	0.671339	8.37e-08		17317486	Fam49b	223601	1.09968	1.55e-07
17468209	Clec4f	51811	-2.12938	8.56e-08		17495549	Itpripl2	319622	0.868546	1.55e-07
17261608	Gabrp	216643	2.36251	8.7e-08		17274471	Iah1	67732	-0.731448	1.55e-07
17514824	Taf1d	75316	0.862906	8.79e-08		17373177	Spi1	20375	1.45906	1.55e-07
17316739	Dpys	64705	-1.66355	8.81e-08		17483084	Mapk3	26417	0.829421	1.57e-07
17299313	NA	NA	1.41278	8.82e-08		17436237	Fosl2	14284	0.68743	1.58e-07
17499279	Lamp1	16783	0.620921	9.02e-08		17276565	Hspa2	15512	1.33458	1.58e-07
17466204	E330009J07Rik	243780	1.04202	9.17e-08		17493467	Myo7a	17921	0.783387	1.59e-07
17456131	Tes	21753	1.39194	9.17e-08		17406091	Etfdh	66841	-0.923652	1.59e-07
17250638	Specc1	432572	0.829869	9.19e-08		17294397	Ccdc127;Lrrc14b	67433;432779	1.34858	1.59e-07
17267418	A130040M12Rik	319269	1.78059	9.22e-08		17509035	F11	109821	-1.16797	1.62e-07
17296436	Parp8	52552	1.84879	9.39e-08		17455855	Casd1	213819	-0.768357	1.62e-07
17256033	Grb7	14786	-1.29891	9.49e-08		17527421	Tspan3	56434	0.879395	1.64e-07
17300251	Abhd4	105501	0.978397	9.5e-08		17241130	Slc29a3	71279	1.17471	1.65e-07
17312884	Gcat;Galr3	26912;14429	-1.06381	9.63e-08		17245059	Lgr5	14160	-1.52121	1.65e-07
17231387	Mthfd1l	270685	1.38444	9.63e-08		17293974	Zfp874a	238692	-1.01608	1.69e-07
17402072	Frrs1	20321	0.760837	9.83e-08		17402113	Dpyd	99586	-1.24661	1.7e-07
17419483	Fgr	14191	1.71661	9.92e-08		17284919	Akr1c14	105387	-1.11812	1.71e-07
17530955	Gnai2	14678	0.895001	1.01e-07		17250365	Gid4	66771	-0.80112	1.73e-07
17348410	Rbbp8	225182	1.41524	1.01e-07		17216960	Pigr	18703	-1.49406	1.74e-07
17539797	Clcn5	12728	0.983633	1.01e-07		17394047	Serinc3	26943	0.664265	1.74e-07
17367978	Npdc1	18146	0.850336	1.01e-07		17289794	Plk2	20620	1.28454	1.74e-07
17363407	Anxa1	16952	1.89091	1.04e-07		17450049	Tmem150c	231503	1.34412	1.76e-07
17279277	Aspg	104816	-1.39175	1.05e-07		17464238	Lyrm5	67636	-0.908874	1.76e-07
17328756	Med15	94112	0.69466	1.05e-07		17406482	Cd1d1	12479	-1.15943	1.76e-07
17525803	Gramd1b	235283	1.1383	1.05e-07		17514806	Taf1d	75316	1.06919	1.76e-07
17533474	Maoa	17161	1.40153	1.05e-07		17324787	Tm4sf19	277203	1.84857	1.76e-07
17529814	Rasa2	114713	1.135	1.06e-07		17342581	Decr2	26378	-0.948645	1.76e-07
17357671	Ms4a6c	73656	1.91489	1.07e-07		17299288	Samd4	74480	0.888082	1.76e-07
17498398	Cttn	13043	0.819851	1.07e-07		17313721	Parvg	64099	1.3265	1.77e-07
17506585	Spire2	234857	0.818301	1.07e-07		17276776	Arg2	11847	1.57488	1.79e-07
17353599	Slc23a1	20522	-1.22197	1.08e-07		17263893	Ulk2	29869	-1.01104	1.8e-07
17361073	Gstp1	14870	1.21491	1.08e-07		17268010	Acsf2	264895	-0.982029	1.8e-07
17309802	Oxct1	67041	1.33717	1.09e-07		17456131	Tes	21753	1.33537	1.81e-07
17528629	Lipc	15450	-1.56517	1.09e-07		17257946	Sox9	20682	1.37988	1.82e-07
17479736	Tm6sf1;Hdgfrp3	107769;29877	1.19218	1.09e-07		17356108	Pitpnm1	18739	0.905474	1.83e-07
17415973	Leprot	230514	0.917293	1.1e-07		17357389	Ahnak	66395	1.18651	1.87e-07
17330523	Atp6v1a	11964	0.846154	1.1e-07		17459425	Eif2ak3	13666	0.917754	1.87e-07
17340609	Ezr	22350	1.25725	1.1e-07		17548053	Gm19939	100503876	-1.33904	1.89e-07
17503397	Man2b1	17159	0.99104	1.11e-07		17232202	Stx7	53331	0.814263	1.93e-07
17438920	Afm	280662	-2.25969	1.12e-07		17291237	NA	NA	-1.69452	1.94e-07
17381357	Camk1d	227541	-1.87562	1.12e-07		17496806	Prss8	76560	1.40998	1.96e-07
17219096	Aldh9a1	56752	-0.8286	1.12e-07		17488436	Plekhg2	101497	0.835741	1.96e-07
17301452	Clu	12759	0.685497	1.13e-07		17514118	Fam89a	69627	-1.13771	1.98e-07
17463781	Emp1	13730	2.6688	1.14e-07		17376124	Slc20a1	20515	1.72682	1.98e-07
17519088	Adam10	11487	0.790348	1.15e-07		17370794	NA	NA	-2.29499	1.98e-07
17301247	Pinx1	72400	0.858972	1.15e-07		17399333	Gba	14466	0.838177	1.99e-07
17310349	Amacr	17117	-0.814407	1.15e-07		17536364	Msn	17698	1.21918	1.99e-07
17539888	Magix	54634	-0.957743	1.16e-07		17524107	Panx1	55991	0.95613	2e-07
17352462	Kif5b	16573	0.626481	1.17e-07		17407764	Prune	229589	0.991004	2e-07
17454692	Mmd2	75104	-2.62161	1.18e-07		17292839	Lman2	66890	-0.703232	2.02e-07
17438423	Paics	67054	-0.947646	1.19e-07		17241137	Unc5b	107449	1.24082	2.04e-07
17326711	Cxadr	13052	1.28948	1.2e-07		17362953	Ms4a7	109225	2.43595	2.04e-07
17312427	Mroh1	223658	0.781409	1.21e-07		17515074	Icam1	15894	1.37864	2.04e-07
17449332	Ugt2b36	231396	-1.04897	1.21e-07		17273144	NA	NA	-1.31674	2.04e-07
17464573	Tfpi2	21789	-1.24712	1.21e-07		17369131	Phyhd1;Lrrc8a	227696;241296	-0.867388	2.05e-07
17459614	0610030E20Rik	68364	-0.692667	1.21e-07		17238172	Rdh16	19683	-1.64393	2.05e-07
17344309	Tnf	21926	1.37019	1.23e-07		17459455	Fabp1	14080	-2.57574	2.05e-07
17236552	Hal	15109	-2.11228	1.24e-07		17470445	Atp6v1e1	11973	0.700232	2.05e-07
17312759	Cyth4	72318	1.90906	1.25e-07		17502280	Glt25d1	234407	0.743142	2.05e-07
17314182	NA	NA	1.42689	1.26e-07		17515238	AB124611	382062	1.53497	2.05e-07
17548053	Gm19939	100503876	-1.36628	1.29e-07		17306147	Ndrg2	29811	-0.889738	2.05e-07
17492041	Gm16157	100504026	-1.53326	1.29e-07		17271911	Nt5c	50773	0.655317	2.06e-07
17399333	Gba	14466	0.857993	1.3e-07		17336838	Vars	22321	0.759027	2.07e-07
17333267	Plg	18815	-0.592287	1.31e-07		17238906	Syne1	64009	-0.732404	2.08e-07
17454345	Pdgfa	18590	0.830952	1.31e-07		17297359	Thrb	21834	-0.896197	2.1e-07
17460785	Uroc1	243537	-1.05391	1.32e-07		17311533	Deptor	97998	-0.740957	2.1e-07
17236800	Dcn	13179	0.819824	1.33e-07		17394694	B4galt5	56336	1.67925	2.1e-07
17294416	Zfp825	235956	-0.954051	1.34e-07		17368515	Sardh	192166	-1.12779	2.1e-07
17508336	Plekha2	83436	1.23385	1.36e-07		17244476	Cradd	12905	-0.775427	2.15e-07
17485673	Lair1	52855	1.71665	1.39e-07		17239597	Tnfaip3	21929	1.34722	2.15e-07
17500876	Sorbs2	234214	1.21566	1.4e-07		17277063	Rbm25	67039	0.599454	2.15e-07
17528934	Tinag	26944	2.77975	1.42e-07		17414767	6330416G13Rik	230279	1.21027	2.15e-07
17347406	Prkd3	75292	-1.03563	1.43e-07		17244057	Gas2l3	237436	1.58055	2.15e-07
17459455	Fabp1	14080	-2.62616	1.43e-07		17317622	Tmem71	213068	1.28849	2.16e-07
17334948	Atp6v0e	11974	0.800825	1.47e-07		17210984	Pcmtd1	319263	-0.77159	2.16e-07
17495988	Arhgap17	70497	0.879946	1.47e-07		17404047	Zfp704	170753	0.867726	2.18e-07
17251303	Pik3r5	320207	1.35881	1.5e-07		17327465	Ets2	23872	1.02679	2.19e-07
17469967	Plxnd1	67784	0.879006	1.52e-07		17445370	Cldn12	64945	-0.73434	2.21e-07
17400862	Hmgcs2	15360	-0.984632	1.53e-07		17389051	Elp4;Pax6	77766;18508	-0.92295	2.21e-07
17337545	Ubd	24108	2.11235	1.54e-07		17367004	Il15ra	16169	-0.990059	2.21e-07
17394047	Serinc3	26943	0.665181	1.55e-07		17475975	Ech1	51798	-0.862493	2.21e-07
17401846	Vav3	57257	0.819478	1.56e-07		17329627	Cpn2	71756	-0.762452	2.22e-07
17231358	Iyd	70337	-0.855828	1.56e-07		17423444	Necab1	69352	-1.18828	2.22e-07
17397320	Larp1b	214048	-0.862892	1.59e-07		17323042	Bfar;3110001I22Rik	67118;66598	-0.757771	2.23e-07
17310673	Ank	11732	-0.864286	1.61e-07		17334097	Cldn6	54419	1.54003	2.24e-07
17293313	Gas1	14451	-1.01487	1.62e-07		17291881	F13a1	74145	1.38314	2.28e-07
17526363	Tmem25	71687	-1.41389	1.62e-07		17337576	Olfr110	258325	2.3676	2.29e-07
17402039	Lrrc39	109245	0.960654	1.63e-07		17469035	NA	NA	0.891553	2.29e-07
17488105	Cyp2a22	233005	-1.53485	1.63e-07		17520315	Plscr1	22038	1.24827	2.29e-07
17408483	Ptgfrn	19221	1.36322	1.63e-07		17438903	Afp	11576	3.5511	2.34e-07
17326428	Cpox	12892	-1.36562	1.63e-07		17362973	Ms4a6d	68774	2.1535	2.35e-07
17458771	Gars	353172	0.883987	1.65e-07		17367536	Apbb1ip	54519	1.33545	2.36e-07
17287764	Txndc15	69672	-0.874626	1.67e-07		17493436	Aamdc	66273	-0.909638	2.36e-07
17396971	NA	NA	2.13388	1.7e-07		17375701	Slc27a2	26458	-1.02428	2.36e-07
17445370	Cldn12	64945	-0.744716	1.7e-07		17459634	Ggcx	56316	-0.812105	2.37e-07
17227536	Ptprc	19264	1.4827	1.71e-07		17413573	Grhpr	76238	-0.911728	2.43e-07
17336896	Clic1	114584	1.07606	1.71e-07		17340609	Ezr	22350	1.19482	2.43e-07
17333854	Ppp2r1a	51792	0.748764	1.71e-07		17429613	Cap1	12331	0.793772	2.43e-07
17453573	Hip1	215114	0.964584	1.71e-07		17394246	Wfdc3	71856	1.14928	2.45e-07
17288467	Lpcat1	210992	0.853843	1.72e-07		17218139	C730036E19Rik	402734	-3.08746	2.48e-07
17319429	Mkl1	223701	0.957097	1.73e-07		17418757	1700080G11Rik	73488	-2.78194	2.49e-07
17420582	Capzb	12345	0.707685	1.75e-07		17425770	Ptgr1	67103	1.49968	2.5e-07
17407764	Prune	229589	0.994346	1.75e-07		17356472	Cfl1	12631	0.809182	2.5e-07
17407412	Sprr1a	20753	5.06698	1.75e-07		17337750	Gpr110	77596	-1.83845	2.5e-07
17294397	Ccdc127;Lrrc14b	67433;432779	1.32979	1.75e-07		17402350	Fabp2	14079	-1.80508	2.5e-07
17460685	Tpra1	24100	0.670834	1.75e-07		17255260	Col1a1	12842	1.61471	2.5e-07
17498514	Tpcn2	233979	1.13472	1.76e-07		17481776	Ampd3	11717	0.906359	2.53e-07
17370954	Upp2	76654	-2.23759	1.76e-07		17458771	Gars	353172	0.860543	2.55e-07
17449725	Cxcl11	56066	-1.16831	1.78e-07		17300519	Dcaf11	28199	-0.645398	2.57e-07
17409649	Vcam1	22329	2.2006	1.78e-07		17313862	Ppara	19013	-0.935152	2.57e-07
17257946	Sox9	20682	1.37262	1.78e-07		17379871	1500012F01Rik	68949	1.3348	2.58e-07
17504112	Arl2bp	107566	1.11722	1.79e-07		17330742	Plcxd2	433022	-1.51569	2.61e-07
17392730	Abhd12	76192	0.783576	1.79e-07		17229658	Fcer1g	14127	1.8192	2.62e-07
17498251	Phlda2	22113	1.85467	1.79e-07		17466228	Clec5a	23845	1.64871	2.62e-07
17409075	Csf1	12977	1.17824	1.83e-07		17508416	Bag4	67384	-0.760475	2.62e-07
17254300	1100001G20Rik	66107	-2.96643	1.83e-07		17495839	Igsf6	80719	2.10988	2.66e-07
17422659	B930041F14Rik	230991	1.55966	1.83e-07		17476364	Tyrobp	22177	1.73704	2.67e-07
17238199	Sdr9c7	70061	-2.53947	1.83e-07		17486110	Peg3	18616	1.9303	2.67e-07
17240303	G630090E17Rik	100041085	-1.12887	1.83e-07		17536736	Gjb1	14618	-0.738936	2.67e-07
17414767	6330416G13Rik	230279	1.21661	1.84e-07		17251303	Pik3r5	320207	1.309	2.67e-07
17264946	Chrnb1	11443	1.63982	1.84e-07		17337927	Nfkbie	18037	1.11384	2.68e-07
17287536	Tspan17	74257	1.19312	1.85e-07		17235915	Txnrd1	50493	0.990308	2.68e-07
17243888	Chpt1	212862	-1.02505	1.85e-07		17248019	Ccdc88a	108686	1.10821	2.68e-07
17514806	Taf1d	75316	1.05722	1.85e-07		17488032	Axl	26362	1.30877	2.68e-07
17322125	Krt18	16668	1.55715	1.89e-07		17463781	Emp1	13730	2.52161	2.68e-07
17220439	Aida	108909	1.1312	1.9e-07		17528430	Tpm1	22003	0.841224	2.69e-07
17509462	Galnt7	108150	1.00901	1.9e-07		17312191	Them6	223626	0.88787	2.7e-07
17470627	Clec4e	56619	2.36894	1.91e-07		17460342	Tprkb	69786	-0.985395	2.78e-07
17545051	Acsl4	50790	1.08732	1.91e-07		17508445	Hgsnat	52120	0.939958	2.78e-07
17271350	Abca8a	217258	-1.80681	1.91e-07		17532569	Ccr1	12768	1.79429	2.79e-07
17490848	Dhdh	71755	-0.822917	1.93e-07		17420582	Capzb	12345	0.68648	2.83e-07
17276565	Hspa2	15512	1.30498	1.93e-07		17220797	Tmem206	66950	0.936476	2.84e-07
17484587	Cyp2e1	13106	-0.710526	1.96e-07		17232235	Ctgf	14219	1.47973	2.85e-07
17282518	Aldh6a1	104776	-0.721994	1.96e-07		17484587	Cyp2e1	13106	-0.694795	2.86e-07
17449585	Btc	12223	1.38913	1.96e-07		17230830	Tgfb2	21808	1.29364	2.92e-07
17330742	Plcxd2	433022	-1.53806	1.97e-07		17348410	Rbbp8	225182	1.31712	2.92e-07
17301697	Tnfrsf10b	21933	2.02458	1.97e-07		17402936	Slc39a8	67547	-0.780878	2.94e-07
17438940	5830473C10Rik	622307	-1.67153	1.99e-07		17528249	Slc51b;Rasl12	330962;70784	2.28939	2.95e-07
17312700	Ncf4	17972	1.10682	2.04e-07		17237767	Ppm1h	319468	0.818443	2.97e-07
17353541	Etf1	225363	0.567469	2.08e-07		17310349	Amacr	17117	-0.764207	2.99e-07
17262836	Cdc42se2	72729	0.969873	2.1e-07		17242535	Syde1	71709	1.00022	3.02e-07
17500327	Eif4ebp1	13685	0.840406	2.11e-07		17289527	Cd180	17079	1.63489	3.04e-07
17268010	Acsf2	264895	-0.962366	2.17e-07		17501250	Hpgd	15446	-1.02926	3.06e-07
17500535	Dusp4	319520	0.99106	2.17e-07		17314693	Tuba1c	22146	1.12838	3.09e-07
17230195	Cep170	545389	1.04718	2.17e-07		17236552	Hal	15109	-1.98838	3.09e-07
17524578	S1pr2	14739	0.90074	2.2e-07		17362223	Fermt3	108101	1.16782	3.09e-07
17348121	4833419F23Rik	73915	1.12474	2.21e-07		17520286	NA	NA	-1.91684	3.13e-07
17276776	Arg2	11847	1.54027	2.22e-07		17491026	Emp3	13732	1.70002	3.13e-07
17399812	S100a6	20200	1.4627	2.24e-07		17239528	Ccdc28a	215814	-0.924786	3.14e-07
17345865	Rftn1	76438	1.18987	2.24e-07		17517947	Hexa	15211	0.951641	3.17e-07
17400418	Mcl1	17210	0.691379	2.27e-07		17510136	Ifi30	65972	1.60714	3.19e-07
17246163	Esyt1	23943	0.911737	2.27e-07		17517914	Nptn	20320	0.627975	3.2e-07
17241137	Unc5b	107449	1.22062	2.34e-07		17484601	Urah	76974	-0.669907	3.23e-07
17414520	NA	NA	-3.19174	2.38e-07		17410830	Sh3glb1	54673	0.679834	3.23e-07
17371019	Tanc1	66860	0.705636	2.38e-07		17282518	Aldh6a1	104776	-0.699072	3.3e-07
17227675	Cfhr2	545366	-1.04172	2.39e-07		17354434	Aldh7a1	110695	-0.815307	3.3e-07
17449394	Sult1b1	56362	-1.29322	2.41e-07		17332236	Runx1	12394	1.44429	3.3e-07
17219397	Cd48	12506	1.4895	2.43e-07		17346155	Sema6b	20359	0.814448	3.33e-07
17274099	Fam49a	76820	0.962403	2.43e-07		17437674	Klf3	16599	0.691072	3.35e-07
17229842	Pea15a	18611	1.02186	2.44e-07		17410845	Clca1	12722	1.75324	3.37e-07
17517914	Nptn	20320	0.63731	2.46e-07		17449725	Cxcl11	56066	-1.11989	3.41e-07
17509617	Cpe	12876	2.34652	2.46e-07		17407969	Plekho1	67220	1.07727	3.41e-07
17407969	Plekho1	67220	1.09793	2.47e-07		17465044	Tspan12	269831	-0.669939	3.43e-07
17306147	Ndrg2	29811	-0.872596	2.48e-07		17373484	Pex16	18633	-0.74931	3.44e-07
17511660	Ces1b	382044	-1.35792	2.49e-07		17296355	Itga2	16398	1.72947	3.44e-07
17425888	Mup7;Gm2083;Mup1;Mup13;Mup8;Mup10;Mup12;Mup19;Mup14;Mup15;Mup2;Mup17;Mup16;Mup11;LOC100048884;Gm21320;Mup9	100041658;100048885;17840;100039089;100041687;100039008;100039054;100189605;100039116;100039150;17841;100039206;100039177;100039028;100048884;100861909;100038948	-4.18802	2.5e-07		17370527	Kynu	70789	-1.13854	3.46e-07
17393357	Eif6	16418	0.968408	2.53e-07		17447904	Qdpr	110391	-0.920482	3.47e-07
17510948	Cd97;Ddx39	26364;68278	1.12751	2.53e-07		17267584	Akap1	11640	-0.77146	3.49e-07
17285907	Slc17a3	105355	-1.57511	2.53e-07		17522626	Dclk3	245038	-1.20716	3.49e-07
17319106	Gm17753	654469	-1.50951	2.56e-07		17447868	Tapt1	231225	-0.95981	3.52e-07
17361764	Fam89b;Sssca1	17826;56390	0.798472	2.6e-07		17332133	Dnajc28	246738	-1.03718	3.52e-07
17232235	Ctgf	14219	1.48324	2.6e-07		17355443	Lipg	16891	-1.79372	3.53e-07
17304147	Zcchc24	71918	-0.770045	2.61e-07		17300429	Dhrs4	28200	-0.640751	3.53e-07
17228164	Lamc1	226519	0.94314	2.61e-07		17243888	Chpt1	212862	-0.982348	3.57e-07
17384787	Scai	320271	1.04871	2.61e-07		17271710	Cd300lb	217304	1.17286	3.58e-07
17366670	Itih5	209378	1.4786	2.61e-07		17509118	Sorbs2os;Sorbs2	319940;234214	0.984723	3.61e-07
17225153	Ncl	17975	0.774812	2.63e-07		17409463	Fam102b	329739	1.2306	3.61e-07
17410845	Clca1	12722	1.77676	2.63e-07		17284965	Akr1c6	83702	-1.35484	3.63e-07
17336838	Vars	22321	0.741542	2.64e-07		17314074	Tubgcp6;Selo	328580;223776	-0.744832	3.63e-07
17458020	Arhgef5	54324	0.794844	2.64e-07		17261608	Gabrp	216643	2.14145	3.63e-07
17499240	Proz	66901	-0.584114	2.66e-07		17353320	Proc	19123	-0.606764	3.64e-07
17376252	Nop56	67134	0.932537	2.67e-07		17320583	Cpne8	66871	1.38231	3.66e-07
17531705	Ccrl2	54199	1.19938	2.67e-07		17396009	Zc2hc1a	67306	1.04769	3.66e-07
17484601	Urah	76974	-0.675988	2.67e-07		17251947	Asgr2	11890	-0.927823	3.66e-07
17316754	Lrp12	239393	1.41912	2.72e-07		17357837	Glyat	107146	-0.900865	3.71e-07
17501104	Dctd	320685	0.89073	2.75e-07		17261982	Adra1b	11548	-1.26164	3.74e-07
17283573	Serpina6	12401	-1.97921	2.77e-07		17252912	Tlcd2	380712	-1.74989	3.74e-07
17296355	Itga2	16398	1.74906	2.77e-07		17498947	4833411C07Rik	71624	-1.46541	3.75e-07
17407716	Tnfaip8l2	69769	1.22364	2.77e-07		17513389	Mphosph6	68533	1.26925	3.75e-07
17215576	Agap1	347722	0.742407	2.78e-07		17320474	Tymp;Sco2	72962;100126824	-1.62739	3.77e-07
17241849	Susd2	71733	0.712787	2.78e-07		17260487	Tns3	319939	0.806888	3.77e-07
17282104	Atp6v1d	73834	0.703789	2.8e-07		17262644	Leap2	259301	-2.00749	3.77e-07
17258140	Tmem104	320534	0.921672	2.82e-07		17262836	Cdc42se2	72729	0.932989	3.79e-07
17356490	Rela	19697	0.752	2.84e-07		17319429	Mkl1	223701	0.906442	3.85e-07
17282226	Actn1	109711	0.857743	2.84e-07		17321790	Galnt6	207839	1.18656	3.87e-07
17324787	Tm4sf19	277203	1.77228	2.86e-07		17493689	Slco2b1	101488	-1.20438	3.9e-07
17508445	Hgsnat	52120	0.933601	2.86e-07		17519649	Gsta4	14860	1.30175	3.91e-07
17459634	Ggcx	56316	-0.79555	2.94e-07		17507082	Pex11g	69129	-1.08073	3.92e-07
17526492	Il10ra	16154	1.33222	2.95e-07		17474454	Dmpk	13400	1.09995	3.96e-07
17475975	Ech1	51798	-0.840286	2.95e-07		17409920	Abcd3	19299	-0.926836	3.97e-07
17424243	AI464131	329828	-1.00295	2.98e-07		17454692	Mmd2	75104	-2.41241	3.97e-07
17320474	Tymp;Sco2	72962;100126824	-1.64808	3e-07		17330918	Alcam	11658	0.77268	3.97e-07
17297059	Abhd6	66082	-1.28114	3.05e-07		17302754	Mbnl2	105559	0.855445	4e-07
17337576	Olfr110	258325	2.30587	3.07e-07		17344140	D17H6S56E-5	110956	2.1595	4.01e-07
17443461	Rabl5	67286	0.685061	3.07e-07		17260396	Gm11974	100041286	1.13705	4.03e-07
17431612	C1qc	12262	1.5882	3.07e-07		17444372	Cyth3	19159	0.751679	4.04e-07
17276273	Slc38a6	625098	0.946704	3.12e-07		17309802	Oxct1	67041	1.22072	4.06e-07
17236339	Gnptab	432486	0.816955	3.15e-07		17359967	Nfkb2	18034	0.998085	4.07e-07
17279509	Crip1	12925	1.32715	3.15e-07		17264946	Chrnb1	11443	1.55376	4.09e-07
17320019	5031439G07Rik	223739	0.811501	3.18e-07		17312427	Mroh1	223658	0.718413	4.1e-07
17405591	Slc33a1	11416	-0.796099	3.22e-07		17441595	Tbx3	21386	-1.36699	4.1e-07
17339142	Ppp4r1	70351	0.753446	3.25e-07		17438940	5830473C10Rik	622307	-1.59268	4.1e-07
17280609	Pik3cg	30955	1.11905	3.29e-07		17454345	Pdgfa	18590	0.76692	4.22e-07
17524107	Panx1	55991	0.916279	3.29e-07		17334948	Atp6v0e	11974	0.744218	4.24e-07
17438903	Afp	11576	3.44568	3.32e-07		17526130	Cbl	12402	0.948205	4.27e-07
17462373	Cecr2	330409	-1.32508	3.34e-07		17521211	Abhd14b	76491	-0.763534	4.29e-07
17339574	Ehd3	57440	-0.82225	3.34e-07		17256959	Grn	14824	0.938331	4.33e-07
17459196	Tnip3	414084	1.21502	3.35e-07		17222149	Neurl3	214854	1.35353	4.34e-07
17333318	NA	NA	1.81275	3.46e-07		17540154	Cybb	13058	1.87261	4.36e-07
17375701	Slc27a2	26458	-0.991773	3.46e-07		17335842	Pde9a	18585	-1.55975	4.43e-07
17361041	Aldh3b1	67689	0.935588	3.47e-07		17396143	Car13	71934	1.16819	4.43e-07
17240226	Marcks	17118	0.964416	3.48e-07		17324394	Snord2;Eif4a2	100216532;13682	0.837147	4.46e-07
17476728	Cebpa	12606	-1.07704	3.49e-07		17350869	Isoc1	66307	-0.689849	4.48e-07
17301061	Mipep	70478	-0.784849	3.5e-07		17288521	Tert	21752	-1.18599	4.53e-07
17478961	Pcsk6	18553	-0.736234	3.5e-07		17254300	1100001G20Rik	66107	-2.78797	4.55e-07
17230034	AI607873	226691	1.81396	3.51e-07		17318983	Tst	22117	-0.793754	4.57e-07
17517544	Rcn2	26611	0.983325	3.51e-07		17530269	1300017J02Rik	71775	-0.720155	4.6e-07
17354513	Fbn2	14119	1.37538	3.53e-07		17464626	Pon3	269823	-0.653696	4.62e-07
17450354	Hsd17b13	243168	0.712341	3.58e-07		17530141	Pccb	66904	-0.695048	4.63e-07
17307231	Micu2	68514	0.836131	3.59e-07		17297713	Zmiz1	328365	0.747731	4.64e-07
17269985	Dusp3	72349	0.890579	3.59e-07		17255691	Prr15l	217138	1.08911	4.64e-07
17402438	Camk2d	108058	1.38053	3.62e-07		17411174	Gipc2	54120	1.41903	4.68e-07
17224500	Atg9a	245860	-0.595768	3.64e-07		17282104	Atp6v1d	73834	0.680424	4.69e-07
17310922	Matn2	17181	0.969355	3.66e-07		17498398	Cttn	13043	0.73949	4.69e-07
17339801	Crim1	50766	1.00787	3.71e-07		17528274	Plekho2	102595	1.09547	4.69e-07
17393288	Gss	14854	0.857346	3.71e-07		17219362	F11r	16456	0.900504	4.7e-07
17409343	5330417C22Rik	229722	1.48488	3.73e-07		17528405	Rab8b	235442	1.42014	4.7e-07
17325438	Hcls1	15163	1.08358	3.78e-07		17353541	Etf1	225363	0.5367	4.73e-07
17238295	Gls2	216456	-1.47029	3.8e-07		17371976	Scrn3	74616	-0.730823	4.73e-07
17329627	Cpn2	71756	-0.729593	3.82e-07		17488565	Actn4	60595	0.719694	4.73e-07
17533713	Timp1	21857	1.41324	3.82e-07		17475498	Cyp2f2	13107	-1.93799	4.75e-07
17526242	Vps11	71732	0.628413	3.83e-07		17377360	Gzf1	74533	-0.71938	4.82e-07
17493689	Slco2b1	101488	-1.20161	3.83e-07		17464580	Bet1	12068	-0.897863	4.85e-07
17447904	Qdpr	110391	-0.909389	3.88e-07		17388999	Prrg4	228413	1.61286	4.88e-07
17354434	Aldh7a1	110695	-0.802191	3.89e-07		17271920	Hn1	15374	0.890415	4.96e-07
17463747	Gprc5a	232431	1.30502	3.91e-07		17318988	Tmprss6	71753	-0.674666	5.03e-07
17473932	Sult2a5	434264	-2.79418	3.91e-07		17303386	Dnase1l3	13421	-1.0151	5.04e-07
17377360	Gzf1	74533	-0.728117	3.91e-07		17466908	Hibadh	58875	-0.78475	5.12e-07
17407201	Ubap2l	74383	0.585723	3.94e-07		17232444	Hddc2	69692	0.983787	5.13e-07
17491979	Mef2a	17258	0.722003	3.94e-07		17234361	NA	NA	-1.16344	5.17e-07
17544491	Btk	12229	1.30843	3.98e-07		17386514	Gpr155	68526	-1.00417	5.19e-07
17425954	Mup10;Mup11;Gm21320;LOC100048884	100039008;100039028;100861909;100048884	-6.65864	4.02e-07		17393789	Tgm2	21817	1.31096	5.27e-07
17386514	Gpr155	68526	-1.01946	4.02e-07		17316197	Fam105a	223433	1.48428	5.31e-07
17338982	Vav1	22324	1.31807	4.02e-07		17451930	AW549542	100993	-1.94311	5.32e-07
17356041	Acy3	71670	-1.21321	4.02e-07		17288467	Lpcat1	210992	0.789312	5.34e-07
17504444	Cmtm3	68119	1.20579	4.03e-07		17528983	Fbxo9	71538	-0.62947	5.34e-07
17470291	Lrtm2	211187	1.68469	4.07e-07		17285204	Ero1lb	67475	-1.37427	5.42e-07
17388999	Prrg4	228413	1.62827	4.1e-07		17338403	B430306N03Rik	320148	1.55471	5.45e-07
17466908	Hibadh	58875	-0.794472	4.11e-07		17464128	Golt1b	66964	1.00926	5.49e-07
17411955	NA	NA	-1.39477	4.11e-07		17283641	Serpina1e	20704	-4.81554	5.52e-07
17402113	Dpyd	99586	-1.16033	4.13e-07		17509462	Galnt7	108150	0.937977	5.52e-07
17355189	Spire1	68166	1.07173	4.13e-07		17486864	C5ar1	12273	1.56896	5.55e-07
17468551	Anxa4	11746	0.869295	4.14e-07		17252995	Slc43a2	215113	1.1864	5.6e-07
17382249	Cacna1b	12287	1.28743	4.15e-07		17521428	Hyal1;Nat6	15586;56441	-1.20943	5.62e-07
17449363	Ugt2a3	72094	-1.30662	4.15e-07		17392549	9030622O22Rik	100043820	-1.36924	5.63e-07
17396143	Car13	71934	1.16912	4.15e-07		17462373	Cecr2	330409	-1.27974	5.63e-07
17511927	Kifc3	16582	0.983732	4.16e-07		17232055	Sgk1	20393	1.46874	5.63e-07
17220627	Esrrg	26381	-0.84447	4.17e-07		17345865	Rftn1	76438	1.11659	5.64e-07
17547877	Deptor	97998	-0.949451	4.17e-07		17309965	C9	12279	-1.7838	5.66e-07
17518458	Igdcc4	56741	1.34946	4.21e-07		17425533	Epb4.1l4b	54357	-0.833899	5.68e-07
17227515	Nr5a2	26424	-0.612047	4.21e-07		17410400	Cyp2u1	71519	-1.88078	5.68e-07
17260839	Actr2	66713	0.598697	4.24e-07		17305813	Atg14	100504663	-0.816507	5.75e-07
17548348	Actg1	11465	1.02908	4.24e-07		17361041	Aldh3b1	67689	0.904444	5.76e-07
17406091	Etfdh	66841	-0.853869	4.24e-07		17240303	G630090E17Rik	100041085	-1.0426	5.79e-07
17222825	Nabp1	109019	1.42123	4.31e-07		17529175	Tmem30a	69981	-0.625229	5.8e-07
17522626	Dclk3	245038	-1.18324	4.31e-07		17509617	Cpe	12876	2.21023	5.86e-07
17265896	Srr	27364	-0.799038	4.32e-07		17442507	Setd8	67956	1.02339	5.87e-07
17285204	Ero1lb	67475	-1.39056	4.35e-07		17414512	Mup-ps12	100039019	-5.24001	5.89e-07
17283641	Serpina1e	20704	-4.87832	4.35e-07		17500876	Sorbs2	234214	1.09952	5.89e-07
17229162	Gm16548	100503816	-1.13167	4.35e-07		17217083	Pm20d1	212933	-1.40794	5.89e-07
17356108	Pitpnm1	18739	0.843551	4.41e-07		17534110	NA	NA	1.78038	5.89e-07
17359327	Cyp2c50	107141	-1.50254	4.42e-07		17318967	Gm20024	100504034	1.33452	5.92e-07
17452853	Rilpl2	80291	0.963426	4.43e-07		17463747	Gprc5a	232431	1.26962	5.94e-07
17346216	Plin3	66905	0.934794	4.43e-07		17215720	Scly	50880	-0.788516	5.94e-07
17259679	Metrnl	210029	1.10472	4.49e-07		17317398	A1bg	117586	-2.39321	5.95e-07
17355443	Lipg	16891	-1.75324	4.52e-07		17236836	Atp2b1	67972	0.598975	5.99e-07
17381058	Dnajc5	13002	0.603938	4.52e-07		17399812	S100a6	20200	1.36581	6e-07
17273652	Dnmt3a	13435	0.993482	4.52e-07		17317837	Ago2	239528	0.703766	6.01e-07
17530669	Acy1	109652	-1.21096	4.54e-07		17337719	Mut	17850	-0.663393	6.04e-07
17212792	Hibch	227095	-0.786359	4.54e-07		17493995	Il18bp	16068	1.55895	6.04e-07
17255691	Prr15l	217138	1.08568	4.57e-07		17364192	1500017E21Rik	668215	-1.31048	6.06e-07
17542021	Mir505	751545	-1.36292	4.63e-07		17473402	Isoc2a	664994	-0.8819	6.08e-07
17329790	Pak2	224105	0.582238	4.64e-07		17511714	Ces1e	13897	-1.23443	6.21e-07
17521428	Hyal1;Nat6	15586;56441	-1.22093	4.64e-07		17467232	Gprin3	243385	-1.20377	6.22e-07
17485589	Pirb	18733	1.60124	4.66e-07		17475542	Adck4	76889	0.842405	6.26e-07
17530269	1300017J02Rik	71775	-0.716087	4.67e-07		17367576	Acbd5	74159	-0.696879	6.29e-07
17398970	Mef2d	17261	0.668428	4.67e-07		17439687	Ptpn13	19249	0.828619	6.31e-07
17448308	Ugdh	22235	1.291	4.76e-07		17250938	Tmem220	338369	-0.798825	6.31e-07
17490702	Cd37	12493	1.01795	4.76e-07		17329445	Lpp;1110054M08Rik	210126;68841	-0.735632	6.38e-07
17404109	Impa1	55980	-0.636707	4.76e-07		17497091	Oat	18242	-1.3465	6.41e-07
17544960	Psmd10	53380	0.691526	4.76e-07		17362369	Slc22a26	236149	-3.50349	6.48e-07
17459425	Eif2ak3	13666	0.851323	4.76e-07		17425954	Mup10;Mup11;Gm21320;LOC100048884	100039008;100039028;100861909;100048884	-6.4462	6.52e-07
17502874	Tbc1d9	71310	1.25562	4.82e-07		17425058	Coro2a	107684	1.04427	6.55e-07
17243576	Appl2	216190	0.728953	4.84e-07		17450387	Sparcl1	13602	2.00834	6.58e-07
17340017	Mta3	116871	0.75784	4.89e-07		17453573	Hip1	215114	0.876224	6.68e-07
17232025	Aldh8a1	237320	-0.582136	4.89e-07		17294135	Srd5a1	78925	-1.44074	6.69e-07
17279584	Esyt2	52635	0.732979	4.94e-07		17230725	Marc1	66112	-0.78119	6.76e-07
17233384	Fabp7	12140	1.68984	4.98e-07		17246100	Coq10a	210582	-0.754349	6.82e-07
17244140	Apaf1	11783	0.823747	4.99e-07		17237170	Pawr	114774	0.874914	6.85e-07
17274471	Iah1	67732	-0.666596	5.01e-07		17238295	Gls2	216456	-1.41233	6.86e-07
17400365	Ctsk	13038	1.44443	5.05e-07		17382038	Pip4k2a	18718	1.10354	6.93e-07
17537889	Wbp5	22381	1.05751	5.05e-07		17451649	Acads	11409	-0.594658	6.94e-07
17405737	Lxn	17035	1.52521	5.05e-07		17249140	3010026O09Rik	68067	-1.0858	7.04e-07
17390879	Fbn1	14118	1.33687	5.05e-07		17305662	Fermt2	218952	-0.887305	7.06e-07
17284965	Akr1c6	83702	-1.31547	5.08e-07		17472760	Bhlhe41	79362	1.84732	7.09e-07
17435934	Khk	16548	-1.14508	5.1e-07		17444609	Pdap1;Arpc1b;Gm5637	231887;11867;434782	1.01903	7.09e-07
17392549	9030622O22Rik	100043820	-1.37173	5.16e-07		17280452	Sntg2	268534	-1.24133	7.09e-07
17313721	Parvg	64099	1.21817	5.17e-07		17339801	Crim1	50766	0.963269	7.18e-07
17302754	Mbnl2	105559	0.835764	5.17e-07		17278593	Evl	14026	1.17346	7.18e-07
17470354	Wnk1	232341	0.649487	5.19e-07		17244140	Apaf1	11783	0.805168	7.2e-07
17292569	Sema4d	20354	1.33359	5.21e-07		17383934	Fpgs	14287	-1.38696	7.21e-07
17338403	B430306N03Rik	320148	1.55167	5.25e-07		17484670	Nlrp6	101613	-1.28047	7.24e-07
17317637	Sla	20491	1.38081	5.25e-07		17457158	Akr1b7	11997	2.75688	7.28e-07
17346155	Sema6b	20359	0.783448	5.26e-07		17356041	Acy3	71670	-1.16522	7.29e-07
17498699	Stxbp2	20911	0.625289	5.29e-07		17457942	Zyx	22793	0.704555	7.58e-07
17229639	Pcp4l1	66425	-1.74	5.29e-07		17316754	Lrp12	239393	1.32085	7.66e-07
17475498	Cyp2f2	13107	-1.91353	5.33e-07		17295503	Mccc2	78038	-0.822371	7.72e-07
17417255	Cyp4a32;Cyp4a10	100040843;13117	-2.41104	5.33e-07		17491035	Abcc6	27421	-1.04397	7.84e-07
17372307	Itga4	16401	1.41325	5.43e-07		17256473	Atp6v0a1	11975	0.752151	7.84e-07
17536736	Gjb1	14618	-0.697803	5.43e-07		17354513	Fbn2	14119	1.30129	7.9e-07
17449718	Cxcl10	15945	2.17198	5.43e-07		17241162	Sgpl1	20397	0.733487	7.96e-07
17313862	Ppara	19013	-0.880436	5.43e-07		17424163	Ubap2	68926	0.588746	8.01e-07
17431174	Cd52	23833	1.5837	5.43e-07		17236800	Dcn	13179	0.722433	8.09e-07
17397923	Aadac	67758	-1.15374	5.47e-07		17340756	Qk	19317	0.572069	8.18e-07
17396260	Cp	12870	0.607517	5.47e-07		17446767	Cgref1	68567	0.791661	8.22e-07
17308772	Lacc1	210808	1.31148	5.53e-07		17319887	Scube1	64706	1.65139	8.25e-07
17400486	Mtmr11	194126	1.56136	5.57e-07		17407201	Ubap2l	74383	0.556976	8.25e-07
17470445	Atp6v1e1	11973	0.64583	5.67e-07		17431607	C1qb	12260	1.52804	8.41e-07
17548315	NA	NA	1.5421	5.75e-07		17378600	Epb4.1l1	13821	0.841595	8.46e-07
17271911	Nt5c	50773	0.604071	5.77e-07		17347666	Gm19696	100503447	-1.16945	8.46e-07
17482095	Nucb2	53322	1.65301	5.77e-07		17447646	Slc2a9	117591	-0.89936	8.52e-07
17341883	Traf7	224619	0.661529	5.84e-07		17259401	Gcgr	14527	-0.715778	8.52e-07
17402936	Slc39a8	67547	-0.73874	5.85e-07		17282226	Actn1	109711	0.795034	8.52e-07
17393789	Tgm2	21817	1.29477	5.86e-07		17462602	Gm10319	381806	-2.39066	8.53e-07
17372161	Agps	228061	0.647773	5.92e-07		17374648	Ivd	56357	-0.915123	8.53e-07
17525868	Ubash3b	72828	0.851779	5.93e-07		17407412	Sprr1a	20753	4.53191	8.56e-07
17383835	Uck1	22245	-0.818866	5.93e-07		17236747	NA	NA	-1.83646	8.58e-07
17507605	Gas6	14456	1.30523	6.08e-07		17246163	Esyt1	23943	0.83051	8.59e-07
17256473	Atp6v0a1	11975	0.762342	6.15e-07		17498041	Dusp8	18218	0.849311	8.63e-07
17241934	Gstt1	14871	-0.722235	6.27e-07		17213369	Nbeal1	269198	0.780847	8.67e-07
17423572	NA	NA	-1.20176	6.29e-07		17227089	Btg2	12227	1.54472	8.74e-07
17445715	Cd36	12491	1.52372	6.31e-07		17364176	Ankrd1	107765	1.69752	8.78e-07
17219231	Nr1i3	12355	-1.51657	6.31e-07		17451614	2610524H06Rik	330173	1.62389	8.79e-07
17346975	Emilin2	246707	0.803528	6.34e-07		17321630	Cers5	71949	1.07194	8.81e-07
17531535	Ptpn23	104831	0.835539	6.34e-07		17329215	2510009E07Rik	72190	0.724822	8.83e-07
17323457	Serpind1	15160	-0.600969	6.36e-07		17302483	Cln5	211286	0.716699	8.83e-07
17363727	Glis3	226075	1.06464	6.37e-07		17512511	Ranbp10	74334	-0.823332	8.88e-07
17487440	Cblc	80794	0.704227	6.39e-07		17487982	Bckdha	12039	-0.712526	8.92e-07
17300429	Dhrs4	28200	-0.610495	6.41e-07		17512732	Nqo1	18104	1.92112	9.16e-07
17215720	Scly	50880	-0.780845	6.44e-07		17285907	Slc17a3	105355	-1.43903	9.17e-07
17257822	Gna13	14674	0.633106	6.45e-07		17253024	Pitpna	18738	0.636635	9.21e-07
17232489	Sult3a1	57430	-3.85117	6.47e-07		17509435	Cep44	382010	-0.815703	9.28e-07
17495549	Itpripl2	319622	0.776717	6.47e-07		17527465	Gm10658	100038566	-1.05656	9.31e-07
17403950	Wls	68151	1.23555	6.5e-07		17265710	Cyb5d2	192986	-0.712216	9.38e-07
17409463	Fam102b	329739	1.17261	6.54e-07		17355189	Spire1	68166	1.01258	9.46e-07
17394246	Wfdc3	71856	1.06356	6.55e-07		17232025	Aldh8a1	237320	-0.557054	9.49e-07
17529764	Pls1	102502	1.92156	6.55e-07		17444961	Alox5ap	11690	1.31187	9.49e-07
17539649	Gm19528	100503054	1.33441	6.55e-07		17287827	Tgfbi	21810	1.1311	9.5e-07
17210984	Pcmtd1	319263	-0.706959	6.6e-07		17216753	Mgat5	107895	1.01356	9.62e-07
17464718	Asns	27053	1.99387	6.61e-07		17449363	Ugt2a3	72094	-1.23332	9.64e-07
17356472	Cfl1	12631	0.748775	6.7e-07		17379560	Ctsa	19025	0.676957	9.72e-07
17501250	Hpgd	15446	-0.966806	6.7e-07		17460785	Uroc1	243537	-0.915542	9.72e-07
17442128	P2rx7	18439	1.19152	6.75e-07		17409649	Vcam1	22329	1.95185	9.73e-07
17216960	Pigr	18703	-1.34229	6.8e-07		17503948	Nup93	71805	0.721501	9.74e-07
17467753	Mat2a;4930414L22Rik	232087;78108	0.976344	6.83e-07		17272913	Sgsh	27029	0.703643	9.84e-07
17521211	Abhd14b	76491	-0.73462	6.84e-07		17225153	Ncl	17975	0.706208	9.84e-07
17424163	Ubap2	68926	0.592485	6.9e-07		17327909	Ppl	19041	1.3727	9.88e-07
17227646	Gm4788	214403	-0.945236	6.9e-07		17519598	Elovl5	68801	-1.06219	9.89e-07
17218186	Fam129a	63913	0.88219	6.93e-07		17220439	Aida	108909	1.00701	9.92e-07
17459038	Herc3	73998	0.859858	6.96e-07		17381058	Dnajc5	13002	0.572244	9.99e-07
17291361	Aldh5a1	214579	-0.775861	7.03e-07		17361494	Pacs1	107975	0.734007	9.99e-07
17413573	Grhpr	76238	-0.838569	7.03e-07		17265896	Srr	27364	-0.753555	1.02e-06
17441412	Wsb2	59043	0.630709	7.03e-07		17409075	Csf1	12977	1.0435	1.02e-06
17509976	Slc25a42	73095	-0.960402	7.05e-07		17242145	Spatc1l	76573	-1.84576	1.02e-06
17259585	Narf	67608	-1.06709	7.05e-07		17292569	Sema4d	20354	1.27391	1.04e-06
17254166	Slfn2	20556	1.68693	7.1e-07		17231717	Fuca2	66848	0.933372	1.04e-06
17244057	Gas2l3	237436	1.43876	7.17e-07		17233799	Slc25a16	73132	-0.612545	1.04e-06
17274940	Atxn7l1	380753	-0.788465	7.21e-07		17492041	Gm16157	100504026	-1.32305	1.04e-06
17402305	Bcar3	29815	-0.877943	7.22e-07		17420162	Cdc42	12540	0.953491	1.05e-06
17397575	Postn	50706	1.03657	7.39e-07		17441412	Wsb2	59043	0.614453	1.07e-06
17253276	Git1	216963	0.762152	7.39e-07		17232901	Ccdc162	75973	-1.48052	1.08e-06
17315743	Osmr	18414	1.39112	7.52e-07		17261650	Dock2	94176	1.03781	1.08e-06
17457122	NA	NA	-1.67979	7.52e-07		17438920	Afm	280662	-1.92313	1.1e-06
17516699	Mpzl2	14012	-0.896938	7.53e-07		17251933	Asgr1	11889	-0.617446	1.1e-06
17492826	Homer2	26557	-1.15088	7.53e-07		17241436	Ddx21	56200	0.634592	1.1e-06
17441265	Rab35	77407	0.613216	7.54e-07		17310816	Cmbl	69574	-1.07683	1.12e-06
17239755	NA	NA	0.922871	7.63e-07		17302773	Ipo5	70572	0.720368	1.13e-06
17271920	Hn1	15374	0.85896	7.64e-07		17260839	Actr2	66713	0.559382	1.14e-06
17437611	Pgm1	66681	0.919577	7.64e-07		17245466	Tbc1d30	74694	-1.80247	1.14e-06
17481776	Ampd3	11717	0.831174	7.68e-07		17402305	Bcar3	29815	-0.853249	1.14e-06
17488806	Spint2	20733	0.633013	7.84e-07		17333318	NA	NA	1.66687	1.14e-06
17359304	Cyp2c39	13098	-1.14865	7.87e-07		17505995	Plcg2	234779	0.883008	1.14e-06
17293974	Zfp874a	238692	-0.900769	7.93e-07		17327720	Adcy9	11515	-0.985402	1.15e-06
17381171	Pcmtd2	245867	-0.731478	7.93e-07		17470627	Clec4e	56619	2.08688	1.15e-06
17514687	Phxr4	18689	0.988609	7.93e-07		17275237	Pnpla8	67452	-0.78545	1.16e-06
17318194	Naprt1	223646	-0.733143	7.96e-07		17318194	Naprt1	223646	-0.716171	1.17e-06
17319887	Scube1	64706	1.64778	7.96e-07		17361352	Ccs	12460	-0.727468	1.17e-06
17418757	1700080G11Rik	73488	-2.5395	8.02e-07		17257599	Milr1	380732	1.31187	1.17e-06
17354157	Spink3	20730	2.36338	8.02e-07		17419483	Fgr	14191	1.44057	1.17e-06
17359088	Cyp26a1	13082	-1.93349	8.05e-07		17287536	Tspan17	74257	1.04598	1.19e-06
17218079	Tpr	108989	0.698269	8.07e-07		17401999	NA	NA	1.08517	1.2e-06
17339476	Wdr43	72515	0.720951	8.07e-07		17503507	Lonp2	66887	-0.876982	1.2e-06
17233799	Slc25a16	73132	-0.620952	8.12e-07		17339889	Rmdn2	381110	-0.848172	1.21e-06
17295607	Naip6;Naip7	17952;53880	1.16482	8.16e-07		17214983	Cab39	12283	0.625764	1.21e-06
17214106	Igfbp2	16008	-1.30431	8.16e-07		17267418	A130040M12Rik	319269	1.48264	1.22e-06
17259401	Gcgr	14527	-0.714448	8.16e-07		17229842	Pea15a	18611	0.911546	1.23e-06
17319207	Csnk1e	27373	0.790407	8.16e-07		17341712	Amdhd2	245847	0.614628	1.23e-06
17335842	Pde9a	18585	-1.48402	8.17e-07		17404796	Anxa5	11747	1.44433	1.23e-06
17409920	Abcd3	19299	-0.874755	8.18e-07		17339910	Galm	319625	-0.616917	1.23e-06
17295278	Hexb	15212	1.29157	8.19e-07		17463443	Clec2h	94071	-2.59436	1.23e-06
17542642	Dnase1l1	69537	1.11279	8.24e-07		17421432	Gm13251	433791	1.3388	1.24e-06
17487927	Lipe	16890	-0.794388	8.3e-07		17494041	Nup98	269966	0.584272	1.24e-06
17397511	Lhfp	108927	1.10655	8.34e-07		17240226	Marcks	17118	0.881612	1.24e-06
17461942	Pparg	19016	1.21439	8.4e-07		17511134	Nacc1	66830	0.661649	1.27e-06
17436629	Add1	11518	0.736402	8.47e-07		17537019	Pbdc1	67683	0.695802	1.29e-06
17457942	Zyx	22793	0.695495	8.47e-07		17407716	Tnfaip8l2	69769	1.09774	1.29e-06
17525310	Fli1	14247	1.04552	8.63e-07		17356240	Sptbn2	20743	-0.953038	1.31e-06
17543817	Slc16a2	20502	-0.91643	8.63e-07		17494541	Trim3	55992	0.635901	1.31e-06
17466228	Clec5a	23845	1.50228	8.64e-07		17512572	Slc12a4	20498	0.800489	1.31e-06
17515058	Ppan	235036	0.97068	8.65e-07		17449346	Ugt2b5	22238	-1.18604	1.31e-06
17218139	C730036E19Rik	402734	-2.79917	8.7e-07		17375997	Mertk	17289	0.91939	1.31e-06
17543974	Magt1	67075	-0.957044	8.7e-07		17365030	Chuk	12675	-0.67662	1.33e-06
17296084	Zswim6	67263	0.664533	8.8e-07		17220475	Dusp10	63953	1.17522	1.33e-06
17410617	Dapp1	26377	1.56285	8.86e-07		17452640	Clip1	56430	0.64819	1.35e-06
17235511	Gadd45b	17873	1.95421	8.86e-07		17286344	Wrnip1	78903	-0.852071	1.36e-06
17272241	Acox1	11430	-0.576649	8.86e-07		17423121	Car8	12319	-0.992687	1.38e-06
17530930	Sema3b	20347	0.802437	8.94e-07		17350332	Kcnn2	140492	-1.20084	1.39e-06
17232426	Echdc1;Rnf146	52665;68031	-0.969865	8.95e-07		17318428	Oplah	75475	-0.7805	1.39e-06
17275223	Immp2l	93757	-0.78243	8.97e-07		17385719	Dpp4	13482	-0.855169	1.39e-06
17242535	Syde1	71709	0.918113	9.01e-07		17533713	Timp1	21857	1.28918	1.41e-06
17450387	Sparcl1	13602	1.95388	9.01e-07		17471987	NA	NA	-0.776216	1.41e-06
17488957	Capns1	12336	0.710835	9.06e-07		17248860	Timd4	276891	-1.72558	1.41e-06
17329215	2510009E07Rik	72190	0.719022	9.23e-07		17408897	Chil3	12655	3.05327	1.41e-06
17539434	Ctps2	55936	0.749827	9.28e-07		17328451	Mzt2	72083	-0.643246	1.42e-06
17458393	Tmem176a	66058	0.919052	9.38e-07		17358503	Rcl1	59028	-0.725313	1.43e-06
17547608	Actg1	11465	1.37362	9.38e-07		17490391	Atf5	107503	-0.999072	1.44e-06
17327255	Cbr1	12408	1.02656	9.39e-07		17357872	Lpxn	107321	1.16594	1.45e-06
17323042	Bfar;3110001I22Rik	67118;66598	-0.677957	9.41e-07		17535792	Atp6ap1	54411	0.667645	1.45e-06
17354764	Arhgef37	328967	-0.811326	9.44e-07		17429430	AA415398	433752	-0.842858	1.46e-06
17425533	Epb4.1l4b	54357	-0.799507	9.45e-07		17501260	Fbxo8	50753	-0.829183	1.47e-06
17508949	Asah1	11886	1.06762	9.59e-07		17238424	Cnpy2	56530	-0.597236	1.5e-06
17504467	Pdp2	382051	-0.947161	9.66e-07		17361764	Fam89b;Sssca1	17826;56390	0.704669	1.52e-06
17343263	Sik1	17691	1.45232	9.66e-07		17314738	Spats2	72572	0.674339	1.52e-06
17508850	Msr1	20288	1.30673	9.67e-07		17358640	Mbl2	17195	-1.2088	1.53e-06
17464977	Wnt2	22413	-0.774465	9.72e-07		17253276	Git1	216963	0.726015	1.53e-06
17402905	Manba	110173	0.743426	9.73e-07		17505648	Cog4	102339	-0.622446	1.53e-06
17321790	Galnt6	207839	1.10346	9.74e-07		17457540	Ndufb2;Adck2	68198;57869	-0.712712	1.54e-06
17230879	Kctd3	226823	0.686149	9.83e-07		17260668	Grb10	14783	1.24362	1.55e-06
17404585	Zmat3	22401	1.03049	9.86e-07		17327580	Mefv	54483	0.953812	1.55e-06
17546093	Tmsb4x	19241	1.29655	9.87e-07		17243051	Mob3a	208228	0.97544	1.55e-06
17425770	Ptgr1	67103	1.34649	1e-06		17421110	Agmat	75986	-0.670147	1.55e-06
17462863	C1rl	232371	-0.703058	1.01e-06		17393173	Pxmp4	59038	-0.940789	1.55e-06
17500468	Ppp2cb	19053	0.704136	1.01e-06		17315187	9430023L20Rik	68118	-0.691742	1.57e-06
17462738	Clec4a3	73149	1.68457	1.02e-06		17295607	Naip6;Naip7	17952;53880	1.11522	1.58e-06
17226798	Srgap2	14270	0.861346	1.02e-06		17531535	Ptpn23	104831	0.783949	1.61e-06
17243247	Mrpl54	66047	0.631078	1.02e-06		17493272	Picalm	233489	0.800695	1.61e-06
17516518	Mcam	84004	0.835017	1.02e-06		17296174	Map3k1	26401	0.97229	1.62e-06
17481982	Far1	67420	0.950314	1.03e-06		17292775	Hk3	212032	1.01862	1.63e-06
17240043	Gm20300	100504586	-0.916749	1.04e-06		17391784	A730017L22Rik	613258	-0.926443	1.64e-06
17375111	Stard9	668880	0.696372	1.04e-06		17506585	Spire2	234857	0.673642	1.65e-06
17546109	Tlr7	170743	1.51641	1.04e-06		17319207	Csnk1e	27373	0.754356	1.66e-06
17537055	Atp7a	11977	0.951971	1.04e-06		17508336	Plekha2	83436	1.0329	1.66e-06
17373680	Pamr1	210622	1.02702	1.04e-06		17450501	Gbp10	626578	-2.66831	1.67e-06
17494041	Nup98	269966	0.588487	1.05e-06		17450989	Pxmp2	19301	-1.20413	1.7e-06
17313050	Apobec3	80287	1.66616	1.05e-06		17318350	Plec	18810	0.648453	1.7e-06
17407306	Npr1	18160	-0.690703	1.05e-06		17499279	Lamp1	16783	0.503906	1.7e-06
17321524	Fmnl3	22379	0.869245	1.05e-06		17304147	Zcchc24	71918	-0.673956	1.7e-06
17431720	Alpl	11647	1.52225	1.05e-06		17548315	NA	NA	1.43031	1.71e-06
17450142	Hpse	15442	1.27023	1.05e-06		17545106	Capn6	12338	1.45745	1.71e-06
17373484	Pex16	18633	-0.686183	1.06e-06		17347846	Srbd1	78586	-0.569372	1.71e-06
17440293	Idua	15932	0.761211	1.07e-06		17313064	Syngr1	20972	0.766328	1.71e-06
17213369	Nbeal1	269198	0.765001	1.07e-06		17328756	Med15	94112	0.569364	1.71e-06
17219356	Tstd1	226654	1.01012	1.07e-06		17400365	Ctsk	13038	1.32654	1.71e-06
17512572	Slc12a4	20498	0.807563	1.08e-06		17327255	Cbr1	12408	0.986012	1.74e-06
17404180	Car1	12346	-1.56254	1.08e-06		17471867	Ybx3	56449	0.70411	1.76e-06
17258887	Pgs1	74451	0.752451	1.08e-06		17385967	Galnt3	14425	0.972732	1.76e-06
17533223	NA	NA	1.6115	1.08e-06		17326428	Cpox	12892	-1.15231	1.76e-06
17253024	Pitpna	18738	0.62569	1.08e-06		17478362	Prmt3	71974	0.631606	1.77e-06
17408897	Chil3	12655	3.0956	1.08e-06		17231003	Mfsd7b	226844	0.90739	1.77e-06
17350332	Kcnn2	140492	-1.21468	1.1e-06		17231477	Myct1	68632	-0.975794	1.78e-06
17310187	Nadk2	68646	-0.684361	1.11e-06		17449322	Ugt2b1	71773	-1.60297	1.79e-06
17369305	Usp20	74270	0.749386	1.11e-06		17482752	Chp2	70261	-0.96068	1.8e-06
17498663	C330021F23Rik	546049	-1.46062	1.13e-06		17312759	Cyth4	72318	1.57683	1.84e-06
17421312	Dhrs3	20148	-0.660734	1.13e-06		17537889	Wbp5	22381	0.964686	1.89e-06
17511196	Gcdh	270076	-0.845935	1.13e-06		17236003	Tcp11l2	216198	-1.23439	1.9e-06
17279919	Rhob	11852	1.05357	1.14e-06		17432247	Tmem82	213989	0.894427	1.91e-06
17423121	Car8	12319	-1.00081	1.14e-06		17439901	Lrrc8b	433926	1.13172	1.91e-06
17513771	Aprt	11821	0.971084	1.14e-06		17283573	Serpina6	12401	-1.72556	1.91e-06
17420162	Cdc42	12540	0.942417	1.14e-06		17310187	Nadk2	68646	-0.660924	1.92e-06
17460826	Klf15	66277	-1.22416	1.14e-06		17333854	Ppp2r1a	51792	0.629828	1.92e-06
17303386	Dnase1l3	13421	-0.950769	1.14e-06		17240043	Gm20300	100504586	-0.880852	1.92e-06
17244843	Syt1	20979	-0.970957	1.16e-06		17362289	Mark2	13728	0.569016	1.92e-06
17267353	Cltc	67300	0.633449	1.16e-06		17529814	Rasa2	114713	0.923056	1.92e-06
17541875	Arhgef6	73341	1.08415	1.17e-06		17508691	Rbpms	19663	0.907358	1.93e-06
17317266	Fbxo32	67731	1.12758	1.17e-06		17300251	Abhd4	105501	0.789146	1.94e-06
17298262	Mustn1	66175	1.18744	1.17e-06		17227138	Tmem183a	57439	-0.567756	1.94e-06
17467608	Rmnd5a	68477	-0.776418	1.17e-06		17392730	Abhd12	76192	0.660903	1.95e-06
17384951	Zeb2;Mir5129	24136;100628598	0.795331	1.17e-06		17467782	Elmod3	232089	-0.768048	1.95e-06
17334419	Msrb1	27361	-0.696725	1.18e-06		17441265	Rab35	77407	0.574286	1.96e-06
17263893	Ulk2	29869	-0.872622	1.21e-06		17251829	Cldn7	53624	1.03336	1.97e-06
17510685	Ednra	13617	1.11119	1.21e-06		17466204	E330009J07Rik	243780	0.837092	1.97e-06
17222332	Mgat4a	269181	1.02165	1.21e-06		17218079	Tpr	108989	0.656657	1.99e-06
17411527	Lyn;Gm11787	17096;666513	0.822225	1.22e-06		17371847	Pdk1	228026	-0.885333	1.99e-06
17250365	Gid4	66771	-0.68847	1.22e-06		17535558	Bgn	12111	0.833673	1.99e-06
17512732	Nqo1	18104	1.87049	1.22e-06		17273652	Dnmt3a	13435	0.894912	1.99e-06
17345677	1700001C19Rik	75462	-1.01531	1.22e-06		17493005	Fah	14085	-0.576748	2.02e-06
17291881	F13a1	74145	1.21458	1.23e-06		17334803	Jmjd8	72106	-0.8196	2.04e-06
17232444	Hddc2	69692	0.917225	1.24e-06		17219231	Nr1i3	12355	-1.39732	2.04e-06
17232055	Sgk1	20393	1.37861	1.24e-06		17513878	Spata2l	78779	-0.992105	2.04e-06
17378721	Src	20779	0.859565	1.24e-06		17235180	Stk11	20869	-0.56923	2.07e-06
17356987	Ppp1r14b	18938	0.894442	1.25e-06		17448099	5033403H07Rik	75954	-1.23033	2.07e-06
17377926	Kif3b	16569	0.700139	1.28e-06		17440293	Idua	15932	0.728696	2.08e-06
17462843	Cd163	93671	-1.96506	1.29e-06		17398571	Tmem154	320782	1.23568	2.09e-06
17539125	Rps6ka3	110651	0.745902	1.29e-06		17451437	Selplg	20345	1.10228	2.09e-06
17251947	Asgr2	11890	-0.841544	1.29e-06		17485589	Pirb	18733	1.43972	2.11e-06
17290010	Esm1	71690	2.05225	1.3e-06		17219431	NA	NA	1.3395	2.12e-06
17482000	Spon1	233744	1.33021	1.31e-06		17541986	Atp11c	320940	-0.690313	2.13e-06
17502233	Slc27a1	26457	0.932947	1.31e-06		17293313	Gas1	14451	-0.842886	2.16e-06
17293237	Golm1	105348	1.49233	1.31e-06		17356490	Rela	19697	0.650707	2.16e-06
17526695	Nnmt	18113	-2.25237	1.31e-06		17273200	Pcyt2	68671	-0.695666	2.16e-06
17462788	Clec4n	56620	1.71886	1.32e-06		17510948	Cd97;Ddx39	26364;68278	0.966804	2.17e-06
17290894	Gpr141	353346	0.991074	1.33e-06		17400418	Mcl1	17210	0.588134	2.18e-06
17406846	Msto1	229524	0.660329	1.34e-06		17290629	Lgals8	56048	-0.589058	2.18e-06
17277794	Gpr65	14744	1.88073	1.34e-06		17359608	Entpd7	93685	0.95524	2.19e-06
17421432	Gm13251	433791	1.32332	1.34e-06		17461942	Pparg	19016	1.13693	2.2e-06
17472760	Bhlhe41	79362	1.75315	1.35e-06		17415544	Fggy	75578	-0.834771	2.2e-06
17436793	Hgfac	54426	-0.685342	1.35e-06		17363320	Gcnt1	14537	1.17219	2.22e-06
17248860	Timd4	276891	-1.72034	1.36e-06		17337491	Znrd1as	76416	-0.632658	2.22e-06
17301796	Nudt18	213484	0.840719	1.38e-06		17515478	Bmper	73230	1.27711	2.22e-06
17493685	Gm4980	100503386	-0.970141	1.39e-06		17226736	Mapkapk2	17164	0.77752	2.22e-06
17370002	Fam129b	227737	0.845673	1.39e-06		17412191	Coq3	230027	-0.738457	2.22e-06
17513389	Mphosph6	68533	1.14685	1.39e-06		17259430	Npb	208990	0.995524	2.23e-06
17374648	Ivd	56357	-0.877643	1.4e-06		17234786	Icosl	50723	0.679686	2.24e-06
17507082	Pex11g	69129	-0.978654	1.41e-06		17323457	Serpind1	15160	-0.550101	2.24e-06
17484940	Cd151	12476	0.669143	1.41e-06		17325438	Hcls1	15163	0.953817	2.24e-06
17344140	D17H6S56E-5	110956	1.95904	1.41e-06		17414760	Atp6v1g1	66290	0.705233	2.25e-06
17309154	Kctd12	239217	1.32754	1.41e-06		17471166	Ndufa9	66108	-0.552245	2.25e-06
17225929	Pam	18484	0.780894	1.41e-06		17344309	Tnf	21926	1.11272	2.26e-06
17250710	Trpv2	22368	0.764199	1.43e-06		17473061	Dennd5b	320560	-0.634327	2.26e-06
17450989	Pxmp2	19301	-1.21207	1.43e-06		17410617	Dapp1	26377	1.46506	2.26e-06
17394829	Atp9a	11981	0.723084	1.43e-06		17286271	Agtr1a	11607	-0.680302	2.26e-06
17512529	Cenpt	320394	0.688554	1.44e-06		17250839	Pmp22	18858	0.980527	2.27e-06
17348282	Colec12	140792	0.88305	1.45e-06		17529099	Col12a1	12816	1.14665	2.28e-06
17316207	Trio	223435	0.575983	1.46e-06		17326711	Cxadr	13052	1.04436	2.28e-06
17233708	Lrrc20	216011	0.716127	1.46e-06		17315743	Osmr	18414	1.28583	2.31e-06
17379871	1500012F01Rik	68949	1.16775	1.46e-06		17225929	Pam	18484	0.756682	2.32e-06
17340135	Slc3a1	20532	-2.46843	1.46e-06		17462863	C1rl	232371	-0.66397	2.32e-06
17508416	Bag4	67384	-0.66602	1.46e-06		17390879	Fbn1	14118	1.19899	2.35e-06
17395933	Rgs19	56470	1.17068	1.48e-06		17354157	Spink3	20730	2.19092	2.38e-06
17285631	Gpx6	75512	-1.20149	1.48e-06		17299313	NA	NA	1.11487	2.42e-06
17468340	Sfxn5	94282	-0.732684	1.48e-06		17458020	Arhgef5	54324	0.678022	2.43e-06
17235701	Mfsd12	73822	0.837795	1.48e-06		17472192	Mgp	17313	1.39343	2.44e-06
17316956	Trps1	83925	1.00019	1.49e-06		17545051	Acsl4	50790	0.905676	2.46e-06
17370807	Fmnl2	71409	0.737049	1.5e-06		17405737	Lxn	17035	1.36333	2.46e-06
17541986	Atp11c	320940	-0.703756	1.51e-06		17368009	Abca2	11305	-0.737819	2.47e-06
17491035	Abcc6	27421	-0.988988	1.51e-06		17476728	Cebpa	12606	-0.935489	2.48e-06
17480216	Prcp	72461	1.0702	1.51e-06		17236476	Ikbip	67454	0.705088	2.48e-06
17530141	Pccb	66904	-0.633154	1.53e-06		17258653	Mettl23	74319	-0.607551	2.48e-06
17287827	Tgfbi	21810	1.08599	1.53e-06		17544878	Morc4	75746	0.880019	2.49e-06
17318967	Gm20024	100504034	1.23788	1.53e-06		17354764	Arhgef37	328967	-0.758811	2.49e-06
17355092	Lman1	70361	-0.696027	1.53e-06		17271033	Kpna2	16647	0.92947	2.49e-06
17428209	9630013D21Rik	319743	-0.98238	1.55e-06		17337545	Ubd	24108	1.72818	2.49e-06
17392690	Acss1	68738	1.06758	1.55e-06		17498251	Phlda2	22113	1.53445	2.51e-06
17461499	Thumpd3	14911	0.651118	1.56e-06		17484484	Paox	212503	-0.773727	2.57e-06
17451930	AW549542	100993	-1.78463	1.56e-06		17398742	Fcrl1	229499	0.740245	2.57e-06
17338174	Pex6	224824	-0.866757	1.57e-06		17302102	Ccdc122	108811	1.21787	2.6e-06
17323013	Mkl2	239719	0.797705	1.57e-06		17526929	1110032A03Rik	68721	-0.519866	2.64e-06
17290324	Pfkp	56421	1.56304	1.57e-06		17511196	Gcdh	270076	-0.79892	2.64e-06
17375997	Mertk	17289	0.901848	1.57e-06		17504467	Pdp2	382051	-0.883163	2.66e-06
17337152	H2-Q10;1200015M12Rik	15007;71739	0.9112	1.57e-06		17468551	Anxa4	11746	0.759911	2.72e-06
17444961	Alox5ap	11690	1.25591	1.58e-06		17465484	Ube2h	22214	-0.796384	2.74e-06
17378260	Chmp4b	75608	0.686277	1.58e-06		17475801	Eid2	386655	1.24577	2.77e-06
17455254	Usp12	22217	0.782472	1.58e-06		17450354	Hsd17b13	243168	0.614976	2.77e-06
17391920	Rassf2	215653	1.03401	1.58e-06		17289344	Gfm2	320806	-0.807323	2.78e-06
17365410	Cyp17a1	13074	-3.97952	1.58e-06		17219356	Tstd1	226654	0.946303	2.8e-06
17473061	Dennd5b	320560	-0.647409	1.58e-06		17274323	NA	NA	1.06803	2.82e-06
17220034	Sccpdh	109232	1.05587	1.59e-06		17227696	Cfh	12628	-0.68783	2.83e-06
17349262	Ercc3	13872	0.750172	1.59e-06		17260869	Slc1a4	55963	1.1188	2.83e-06
17248104	Rtn4	68585	0.736787	1.6e-06		17443185	Mlxipl	58805	-1.26898	2.85e-06
17500248	Rnf170	77733	-0.812266	1.6e-06		17508325	Htra4	330723	-0.817837	2.86e-06
17318983	Tst	22117	-0.719005	1.61e-06		17249950	Cnot8	69125	-0.622053	2.88e-06
17310044	Lifr	16880	-1.25199	1.62e-06		17424243	AI464131	329828	-0.85229	2.88e-06
17439687	Ptpn13	19249	0.767775	1.65e-06		17268817	NA	NA	-1.07109	2.89e-06
17427961	Cpt2	12896	-0.862446	1.65e-06		17274919	Atxn7l1	380753	-0.901042	2.9e-06
17450414	Abcg3	27405	1.44938	1.66e-06		17392138	Mkks	59030	-0.691358	2.92e-06
17460342	Tprkb	69786	-0.858815	1.66e-06		17437213	Cd38	12494	0.835897	2.92e-06
17464128	Golt1b	66964	0.924581	1.66e-06		17338174	Pex6	224824	-0.832757	2.92e-06
17429008	St3gal3	20441	-0.789254	1.69e-06		17519088	Adam10	11487	0.626468	2.94e-06
17353153	Slc39a6	106957	1.11095	1.7e-06		17269695	Stat5b	20851	-0.939797	2.95e-06
17292775	Hk3	212032	1.00846	1.71e-06		17458682	Creb5	231991	0.894538	2.97e-06
17326147	Ift57	73916	1.12049	1.71e-06		17409154	Gstm1	14862	0.834502	2.97e-06
17496376	Coro1a	12721	0.946339	1.71e-06		17244350	Amdhd1	71761	-1.24495	2.97e-06
17449322	Ugt2b1	71773	-1.5981	1.71e-06		17282563	Npc2	67963	0.853964	2.97e-06
17362190	Fkbp2	14227	-0.564186	1.72e-06		17378260	Chmp4b	75608	0.658824	2.97e-06
17339910	Galm	319625	-0.598108	1.72e-06		17301452	Clu	12759	0.541892	3.01e-06
17459014	Abcg2	26357	0.802854	1.73e-06		17318704	C030006K11Rik	223665	-0.621839	3.03e-06
17455801	Col1a2	12843	1.25256	1.74e-06		17397320	Larp1b	214048	-0.696981	3.08e-06
17471867	Ybx3	56449	0.699874	1.74e-06		17488957	Capns1	12336	0.652651	3.08e-06
17451649	Acads	11409	-0.552398	1.74e-06		17279070	Traf3	22031	0.734361	3.1e-06
17494081	Rhog	56212	0.997536	1.75e-06		17233384	Fabp7	12140	1.48335	3.1e-06
17257599	Milr1	380732	1.26559	1.75e-06		17477670	Rras	20130	1.09505	3.1e-06
17368009	Abca2	11305	-0.752189	1.75e-06		17430006	Map7d1	245877	0.589973	3.1e-06
17211990	Lipt1	623661	-0.622459	1.76e-06		17307403	Nupl1;Mir719	71844;751526	0.522	3.11e-06
17459716	Suclg1	56451	-0.639625	1.77e-06		17307502	Dleu2	668253	-0.949709	3.11e-06
17404217	LOC100038947	100038947	2.40848	1.8e-06		17336013	Cyp4f15	106648	-0.96333	3.12e-06
17389740	Plcb2	18796	0.88849	1.8e-06		17319649	Cyp2d10	13101	-0.700832	3.16e-06
17421110	Agmat	75986	-0.658498	1.8e-06		17503397	Man2b1	17159	0.779317	3.16e-06
17235915	Txnrd1	50493	0.85524	1.8e-06		17516518	Mcam	84004	0.771937	3.16e-06
17367963	Entpd2;Npdc1	12496;18146	0.961069	1.81e-06		17396971	NA	NA	1.72612	3.2e-06
17528983	Fbxo9	71538	-0.571263	1.84e-06		17273714	Adcy3;Cenpo	104111;52504	1.15942	3.27e-06
17314074	Tubgcp6;Selo	328580;223776	-0.656695	1.84e-06		17437631	Tbc1d1	57915	0.818184	3.29e-06
17273144	NA	NA	-1.11064	1.85e-06		17445543	Crot	74114	-1.49589	3.29e-06
17266590	Evi2a;Evi2b;Evi2a-evi2b	14017;216984;101488212	1.16085	1.85e-06		17532923	Wdr45	54636	-0.549401	3.29e-06
17453611	Ccl24	56221	-1.14039	1.85e-06		17496800	Vkorc1	27973	-0.879615	3.29e-06
17493436	Aamdc	66273	-0.77624	1.85e-06		17410672	0610031O16Rik	68369	-2.14814	3.3e-06
17335467	Cdkn1a	12575	2.85437	1.85e-06		17349601	Cxxc5	67393	-0.6103	3.31e-06
17252323	Txndc17	52700	0.500511	1.86e-06		17354857	Adrb2	11555	0.832374	3.32e-06
17492196	Slco3a1	108116	0.965088	1.86e-06		17412932	Galt;Sigmar1	14430;18391	-0.580952	3.32e-06
17497769	Rnh1	107702	0.672767	1.87e-06		17500468	Ppp2cb	19053	0.647736	3.33e-06
17414760	Atp6v1g1	66290	0.710238	1.87e-06		17508850	Msr1	20288	1.19765	3.35e-06
17455855	Casd1	213819	-0.636013	1.88e-06		17476819	Ankrd27	245886	0.751609	3.35e-06
17503841	Lpcat2	270084	1.35789	1.88e-06		17312341	Grina	66168	0.55996	3.35e-06
17362289	Mark2	13728	0.565521	1.9e-06		17495475	Smg1	233789	0.591928	3.35e-06
17217083	Pm20d1	212933	-1.28377	1.9e-06		17511927	Kifc3	16582	0.846733	3.35e-06
17469754	Cidec	14311	1.69056	1.91e-06		17459196	Tnip3	414084	1.02869	3.35e-06
17404091	Fabp4	11770	1.61491	1.92e-06		17279381	Cep170b	217882	0.614589	3.38e-06
17325919	Atg3	67841	-0.605311	1.93e-06		17370954	Upp2	76654	-1.80779	3.39e-06
17218955	Mpc2	70456	-0.63026	1.94e-06		17293237	Golm1	105348	1.39807	3.39e-06
17220475	Dusp10	63953	1.13496	1.95e-06		17248666	Rnf145	74315	0.83814	3.43e-06
17363828	Ermp1	226090	0.716881	1.96e-06		17389928	Ndufaf1	69702	-0.815841	3.43e-06
17216753	Mgat5	107895	0.955012	1.97e-06		17402905	Manba	110173	0.680142	3.44e-06
17419524	Wasf2	242687	0.657891	1.98e-06		17275069	Agmo	319660	-0.60754	3.46e-06
17268137	Itga3	16400	0.981162	1.98e-06		17526242	Vps11	71732	0.53573	3.48e-06
17487982	Bckdha	12039	-0.667372	1.99e-06		17387517	Serping1	12258	-0.746851	3.5e-06
17386177	Abcb11	27413	-1.25824	1.99e-06		17386177	Abcb11	27413	-1.21393	3.51e-06
17380102	Fam210b	67017	-0.771909	2.03e-06		17317637	Sla	20491	1.20505	3.52e-06
17361032	Ndufs8	225887	-0.593328	2.04e-06		17495610	Gprc5b	64297	0.97975	3.61e-06
17475542	Adck4	76889	0.767586	2.04e-06		17262300	Sqstm1	18412	0.766608	3.62e-06
17527719	Cd276	102657	0.957113	2.04e-06		17362453	Slc3a2	17254	0.902997	3.64e-06
17495890	Gga2	74105	0.669199	2.04e-06		17431612	C1qc	12262	1.32861	3.64e-06
17525060	Tbx20	57246	1.21038	2.04e-06		17404109	Impa1	55980	-0.550252	3.64e-06
17457876	Gstk1	76263	-0.841643	2.05e-06		17473234	Rps9	76846	0.548395	3.64e-06
17528175	Dis3l	213550	-0.689763	2.05e-06		17429341	AU022252	230696	-0.87995	3.68e-06
17316392	Hrsp12	15473	-0.819929	2.06e-06		17485673	Lair1	52855	1.35447	3.7e-06
17446767	Cgref1	68567	0.73463	2.06e-06		17469967	Plxnd1	67784	0.697742	3.7e-06
17457158	Akr1b7	11997	2.53737	2.06e-06		17318875	NA	NA	1.64392	3.7e-06
17354608	Synpo	104027	1.05563	2.07e-06		17234347	Upb1	103149	-0.696751	3.72e-06
17509118	Sorbs2os;Sorbs2	319940;234214	0.859126	2.09e-06		17416234	Ppap2b	67916	-0.630331	3.72e-06
17279381	Cep170b	217882	0.632757	2.09e-06		17294738	Vcan	13003	1.07732	3.74e-06
17219546	Slamf9	98365	1.13981	2.12e-06		17266302	Pipox	19193	-0.625846	3.78e-06
17505995	Plcg2	234779	0.837706	2.12e-06		17434524	Abcb1a	18671	1.49406	3.78e-06
17500478	Gsr	14782	1.03422	2.12e-06		17218361	NA	NA	-1.22724	3.83e-06
17240606	Cd24a	12484	1.66283	2.13e-06		17362190	Fkbp2	14227	-0.534412	3.86e-06
17431619	C1qa	12259	1.25281	2.14e-06		17457876	Gstk1	76263	-0.807987	3.86e-06
17232937	Ostm1	14628	0.729589	2.15e-06		17330058	Pdia5	72599	-0.943405	3.89e-06
17223069	Stk17b	98267	0.831189	2.15e-06		17405142	Setd7	73251	0.918634	3.91e-06
17522133	Shisa5	66940	0.916959	2.17e-06		17292058	Elovl2	54326	-0.682064	3.91e-06
17452640	Clip1	56430	0.621316	2.17e-06		17463550	Gabarapl1	57436	-0.653378	4e-06
17471492	2310001H17Rik	76432	-1.4973	2.18e-06		17404585	Zmat3	22401	0.933344	4e-06
17412932	Galt;Sigmar1	14430;18391	-0.595308	2.19e-06		17487276	Ppp1r37	232947	-0.633377	4.04e-06
17341712	Amdhd2	245847	0.584786	2.19e-06		17522779	Cmtm6	67213	-0.857129	4.08e-06
17218361	NA	NA	-1.27037	2.21e-06		17362922	Ms4a1	12482	-0.841875	4.08e-06
17224771	Serpine2	20720	1.62704	2.21e-06		17298262	Mustn1	66175	1.08799	4.08e-06
17343962	Cyp21a1	13079	1.01143	2.22e-06		17471492	2310001H17Rik	76432	-1.43751	4.11e-06
17327253	Mir802	791074	-1.69818	2.22e-06		17500605	6430573F11Rik	319582	-1.2958	4.13e-06
17302773	Ipo5	70572	0.680429	2.22e-06		17449417	Sult1e1	20860	3.92235	4.15e-06
17522338	Scap	235623	-0.62147	2.23e-06		17279759	Dnmt3aos	100038522	1.33987	4.18e-06
17405142	Setd7	73251	0.951276	2.24e-06		17320967	Amigo2	105827	-0.630845	4.2e-06
17341769	1600002H07Rik	72016	-1.24042	2.3e-06		17315606	Pde1b	18574	0.979124	4.23e-06
17226736	Mapkapk2	17164	0.770002	2.31e-06		17487325	Relb	19698	0.780223	4.24e-06
17401999	NA	NA	1.02685	2.31e-06		17492826	Homer2	26557	-1.01696	4.25e-06
17392056	Fermt1	241639	1.40656	2.32e-06		17502874	Tbc1d9	71310	1.07378	4.25e-06
17365421	Nt5c2	76952	0.940157	2.32e-06		17478296	Gm2788	100040465	-3.07623	4.25e-06
17357418	Fth1	14319	0.481672	2.33e-06		17345740	Foxp4	74123	0.763876	4.26e-06
17447514	Man2b2	17160	0.660397	2.33e-06		17293675	Cdc14b	218294	-0.977243	4.27e-06
17226593	Cxcr4	12767	1.16142	2.35e-06		17517544	Rcn2	26611	0.820524	4.27e-06
17311157	Atp6v1c1	66335	0.659233	2.37e-06		17281148	Baz1a	217578	0.662459	4.28e-06
17325608	Cd80	12519	1.0738	2.37e-06		17278236	NA	NA	-1.08043	4.29e-06
17212461	Col3a1	12825	1.4109	2.37e-06		17309688	Ggact	223267	-0.701185	4.29e-06
17471166	Ndufa9	66108	-0.546369	2.37e-06		17228136	Lamc2	16782	0.906067	4.29e-06
17312716	Csf2rb	12983	1.0482	2.4e-06		17529793	Atp1b3	11933	0.689768	4.29e-06
17405510	Arhgef26	622434	-0.899753	2.4e-06		17455801	Col1a2	12843	1.17745	4.3e-06
17214983	Cab39	12283	0.5907	2.41e-06		17343962	Cyp21a1	13079	0.968747	4.3e-06
17451972	Plbd2	71772	0.618781	2.43e-06		17424742	Gba2	230101	-0.531065	4.3e-06
17398416	Pdgfc	54635	1.20923	2.44e-06		17452578	Hpd	15445	-0.777034	4.31e-06
17347666	Gm19696	100503447	-1.07361	2.45e-06		17528175	Dis3l	213550	-0.656462	4.32e-06
17351053	Csf1r	12978	1.28413	2.45e-06		17239755	NA	NA	0.81459	4.33e-06
17472235	Eps8	13860	0.641831	2.46e-06		17279434	Pacs2	217893	0.514741	4.33e-06
17432247	Tmem82	213989	0.871014	2.46e-06		17484940	Cd151	12476	0.618217	4.35e-06
17463509	Clec12a	232413	1.9009	2.47e-06		17448245	Tlr1	21897	1.62784	4.4e-06
17415544	Fggy	75578	-0.821879	2.47e-06		17304658	Dnah1	110084	0.629742	4.41e-06
17408024	Fcgr1	14129	1.73127	2.48e-06		17295996	Rnf180	71816	0.979084	4.42e-06
17333307	Airn	104103	0.731869	2.49e-06		17361073	Gstp1	14870	0.928693	4.42e-06
17355862	Timm21	67105	-0.611054	2.5e-06		17352146	Pqlc1	66943	-0.768499	4.43e-06
17402193	Arhgap29	214137	-0.800542	2.51e-06		17537055	Atp7a	11977	0.858248	4.46e-06
17364176	Ankrd1	107765	1.55961	2.52e-06		17240606	Cd24a	12484	1.58274	4.47e-06
17470060	Rassf4	213391	1.26468	2.54e-06		17437611	Pgm1	66681	0.809771	4.48e-06
17250839	Pmp22	18858	0.965836	2.54e-06		17211990	Lipt1	623661	-0.583205	4.56e-06
17250341	Tom1l2	216810	-1.15851	2.55e-06		17517424	Ireb2	64602	-0.773598	4.58e-06
17273714	Adcy3;Cenpo	104111;52504	1.17248	2.55e-06		17396260	Cp	12870	0.521259	4.59e-06
17525163	Acad8	66948	-0.80024	2.56e-06		17298977	Mbl1	17194	-1.31023	4.59e-06
17468018	Hk2	15277	0.985011	2.56e-06		17451629	Hnf1a;2210016L21Rik	21405;72357	-0.702622	4.6e-06
17241396	Vps26a	30930	0.500396	2.58e-06		17368685	Ralgds	19730	0.773779	4.61e-06
17392138	Mkks	59030	-0.691891	2.63e-06		17325608	Cd80	12519	1.02797	4.61e-06
17528249	Slc51b;Rasl12	330962;70784	1.93432	2.63e-06		17236339	Gnptab	432486	0.67189	4.64e-06
17311821	Nsmce2	68501	0.678833	2.66e-06		17513860	Sult5a1	57429	-1.45696	4.66e-06
17425095	Gabbr2	242425	-1.27124	2.67e-06		17504837	Fam65a;Mir1966	75687;100316712	0.629643	4.68e-06
17227138	Tmem183a	57439	-0.550456	2.67e-06		17378799	NA	NA	1.16577	4.69e-06
17414507	NA	NA	-2.34499	2.68e-06		17358214	Klf9	16601	-1.1296	4.7e-06
17354857	Adrb2	11555	0.839631	2.69e-06		17524827	Rab3d	19340	0.709535	4.72e-06
17256264	Igfbp4	16010	-0.636792	2.71e-06		17216620	Tfcp2l1	81879	1.08844	4.76e-06
17290242	Net1	56349	0.926312	2.72e-06		17278104	Tmem251	320351	0.651943	4.79e-06
17295503	Mccc2	78038	-0.743615	2.75e-06		17340135	Slc3a1	20532	-2.26957	4.83e-06
17356002	Unc93b1	54445	0.946235	2.8e-06		17311157	Atp6v1c1	66335	0.628462	4.87e-06
17399519	Ube2q1	70093	0.601032	2.8e-06		17315705	Card6	239319	-0.89857	4.87e-06
17367004	Il15ra	16169	-0.815014	2.81e-06		17336896	Clic1	114584	0.843321	4.87e-06
17285922	Slc17a1	20504	-0.958704	2.82e-06		17475311	Atp5sl	66349	-0.88386	4.94e-06
17395601	Cables2	252966	-0.707554	2.83e-06		17241534	Rufy2;Hnrnph3	70432;432467	-0.809287	4.94e-06
17454753	Actb	11461	0.691438	2.83e-06		17304493	Gnl3	30877	0.85771	4.95e-06
17245895	Inhbc	16325	-1.50825	2.84e-06		17310172	Ranbp3l	223332	-1.17533	4.95e-06
17413403	Npr2	230103	-1.29304	2.84e-06		17218186	Fam129a	63913	0.765417	4.95e-06
17423577	Atp6v0d2	242341	1.95241	2.84e-06		17232489	Sult3a1	57430	-3.32206	4.99e-06
17350697	Gramd3	107022	-0.740007	2.84e-06		17506030	Hsd17b2	15486	-0.970236	5.02e-06
17332893	Tmem181a;Tmem181b-ps	77106;547127	1.74825	2.87e-06		17456339	Cped1	214642	-0.587327	5.03e-06
17230750	Mir1981	100316821	-0.689745	2.87e-06		17548446	Ormdl2	66844	-0.679397	5.04e-06
17307403	Nupl1;Mir719	71844;751526	0.521325	2.88e-06		17535841	Plxna3	18846	0.837954	5.1e-06
17394694	B4galt5	56336	1.37354	2.88e-06		17357529	Ddb1	13194	0.563397	5.13e-06
17358640	Mbl2	17195	-1.14447	2.88e-06		17246520	Eif4enif1	74203	0.597008	5.13e-06
17524914	Ecsit	26940	-0.648392	2.89e-06		17512666	Smpd3	58994	1.29839	5.13e-06
17503507	Lonp2	66887	-0.815666	2.91e-06		17402438	Camk2d	108058	1.13783	5.13e-06
17509035	F11	109821	-0.933535	3e-06		17508949	Asah1	11886	0.946115	5.14e-06
17448475	Atp8a1	11980	0.924765	3.02e-06		17267011	Gm11437	628813	-1.55049	5.16e-06
17304658	Dnah1	110084	0.643861	3.03e-06		17325069	Heg1	77446	0.867466	5.23e-06
17284963	Marcksl1-ps4	111002	-0.90326	3.03e-06		17530669	Acy1	109652	-1.01404	5.24e-06
17291833	Eci2	23986	-0.826794	3.03e-06		17350916	Gm4951	240327	-1.07679	5.24e-06
17541404	Elf4	56501	1.08145	3.04e-06		17271776	Cd300lf	246746	1.24233	5.27e-06
17508325	Htra4	330723	-0.80811	3.05e-06		17449685	Sdad1	231452	0.614255	5.32e-06
17437213	Cd38	12494	0.826959	3.08e-06		17242330	Lrrc3	237387	-0.902754	5.33e-06
17504837	Fam65a;Mir1966	75687;100316712	0.645708	3.09e-06		17482000	Spon1	233744	1.20346	5.33e-06
17326208	Cblb	208650	0.604724	3.11e-06		17453819	Serpine1	18787	1.67742	5.36e-06
17345740	Foxp4	74123	0.776389	3.14e-06		17354071	Gm4013;8430416G17Rik	100042757;71469	-0.829201	5.37e-06
17325261	Hspbap1	66667	0.972664	3.17e-06		17219397	Cd48	12506	1.1886	5.37e-06
17433169	Pik3cd	18707	0.909252	3.19e-06		17246860	Nipsnap1	18082	-0.611914	5.37e-06
17439116	Fam47e	384198	-0.86308	3.2e-06		17542642	Dnase1l1	69537	0.971854	5.38e-06
17346936	Tgif1	21815	0.705329	3.21e-06		17530406	Acpp	56318	-1.41754	5.46e-06
17349520	Ctnna1	12385	0.599205	3.24e-06		17364392	Cyp2c38	13097	-2.3803	5.55e-06
17267846	Abcc3	76408	0.782676	3.25e-06		17366953	Prkcq	18761	-0.559055	5.57e-06
17482310	Acsm3;Eri2	20216;71151	-0.957014	3.25e-06		17469848	Vgll4	232334	-0.654393	5.58e-06
17268817	NA	NA	-1.05363	3.29e-06		17271307	Abca8b	27404	-0.996812	5.58e-06
17318875	NA	NA	1.64725	3.32e-06		17330380	Timmdc1	76916	-0.596278	5.65e-06
17526377	Ttc36	192653	-0.556085	3.32e-06		17460685	Tpra1	24100	0.521013	5.65e-06
17463520	Clec1b	56760	1.50972	3.33e-06		17525868	Ubash3b	72828	0.722788	5.71e-06
17474143	Slc1a5	20514	1.07207	3.34e-06		17510114	Gdf15	23886	1.18345	5.76e-06
17277387	Fos	14281	0.81881	3.35e-06		17453650	Ywhag	22628	0.663409	5.77e-06
17359287	Cyp2c29	13095	-0.998086	3.38e-06		17423321	Pdp1	381511	0.714211	5.85e-06
17431562	Kdm1a	99982	0.60439	3.42e-06		17538284	Nxt2	237082	-0.595768	5.86e-06
17512666	Smpd3	58994	1.33034	3.45e-06		17216574	Clasp1	76707	0.695599	5.88e-06
17320928	Slc38a2	67760	-0.908383	3.46e-06		17383835	Uck1	22245	-0.693347	5.88e-06
17251829	Cldn7	53624	0.98426	3.46e-06		17395933	Rgs19	56470	1.06092	5.89e-06
17321683	Slc11a2	18174	0.781428	3.46e-06		17456247	Cftr	12638	2.11145	5.9e-06
17243051	Mob3a	208228	0.912565	3.46e-06		17459716	Suclg1	56451	-0.587596	5.93e-06
17544878	Morc4	75746	0.852955	3.47e-06		17489620	Gpi1	14751	0.666614	5.93e-06
17271776	Cd300lf	246746	1.27413	3.49e-06		17310368	Adamts12	239337	1.0008	5.96e-06
17368685	Ralgds	19730	0.785357	3.5e-06		17359327	Cyp2c50	107141	-1.24281	6e-06
17417844	Slc2a1	20525	1.00259	3.51e-06		17451390	Cmklr1	14747	1.20491	6.01e-06
17329350	Tbccd1	70573	-0.728607	3.52e-06		17470354	Wnk1	232341	0.543457	6.04e-06
17449920	Paqr3;Bmp2k	231474;140780	-0.920768	3.55e-06		17240444	Ccdc162	75973	-0.771741	6.06e-06
17469848	Vgll4	232334	-0.672938	3.57e-06		17531810	Pdcd6ip	18571	0.531614	6.1e-06
17342581	Decr2	26378	-0.753238	3.58e-06		17356016	1700055N04Rik	73458	-0.985688	6.1e-06
17457472	Tbxas1	21391	1.01501	3.59e-06		17421704	Masp2;Tardbp	17175;230908	-0.572078	6.14e-06
17310368	Adamts12	239337	1.03323	3.62e-06		17359636	Abcc2	12780	0.729373	6.16e-06
17458682	Creb5	231991	0.875479	3.62e-06		17397142	Spata5	57815	0.615872	6.16e-06
17256784	Tmem106a	217203	1.00405	3.63e-06		17270888	Ern1	78943	-0.752581	6.16e-06
17300292	Lrp10	65107	0.547042	3.64e-06		17296436	Parp8	52552	1.36442	6.16e-06
17252912	Tlcd2	380712	-1.46901	3.67e-06		17218479	Sec16b	89867	-0.66171	6.19e-06
17482110	Xylt1	233781	1.01653	3.71e-06		17546093	Tmsb4x	19241	1.13438	6.27e-06
17253630	Unc119	22248	1.07131	3.72e-06		17539649	Gm19528	100503054	1.13173	6.33e-06
17480928	Clpb	20480	-0.647189	3.75e-06		17423577	Atp6v0d2	242341	1.84911	6.35e-06
17430930	Stx12	100226	0.67006	3.8e-06		17468261	Paip2b	232164	-0.615477	6.35e-06
17302238	Elf1	13709	0.550098	3.85e-06		17313050	Apobec3	80287	1.46314	6.35e-06
17430533	Khdrbs1	20218	0.681491	3.88e-06		17436793	Hgfac	54426	-0.613138	6.37e-06
17512565	Lcat	16816	-0.612472	3.89e-06		17397923	Aadac	67758	-0.965224	6.37e-06
17325861	Cd200r1	57781	1.52793	3.92e-06		17489801	Nudt19	110959	0.828219	6.44e-06
17278918	Dync1h1	13424	0.485273	3.94e-06		17548961	Gm19335	100502712	-0.915196	6.44e-06
17409130	Gstm3	14864	2.00808	3.95e-06		17528924	Fam83b	208994	1.77932	6.44e-06
17297713	Zmiz1	328365	0.634469	3.95e-06		17214433	Ankzf1	52231	-0.696355	6.47e-06
17545106	Capn6	12338	1.36016	3.95e-06		17357418	Fth1	14319	0.447986	6.61e-06
17334097	Cldn6	54419	1.23717	3.97e-06		17369305	Usp20	74270	0.659042	6.61e-06
17535792	Atp6ap1	54411	0.615304	3.98e-06		17448712	Tec	21682	-0.703623	6.65e-06
17464672	Slc25a13	50799	-0.624489	4.03e-06		17469556	Crbn	58799	-0.615841	6.66e-06
17221197	Tcf24	100039596	-1.58712	4.05e-06		17239817	Enpp3	209558	-1.05258	6.66e-06
17353320	Proc	19123	-0.504641	4.06e-06		17218955	Mpc2	70456	-0.57777	6.66e-06
17443185	Mlxipl	58805	-1.22742	4.07e-06		17237762	Avpr1a	54140	-1.57925	6.7e-06
17259430	Npb	208990	0.945707	4.08e-06		17511660	Ces1b	382044	-1.0671	6.72e-06
17357529	Ddb1	13194	0.570026	4.08e-06		17221158	Mybl1	17864	2.11329	6.72e-06
17465044	Tspan12	269831	-0.554186	4.08e-06		17242306	NA	NA	0.997995	6.8e-06
17463501	Clec2d	93694	-1.77923	4.1e-06		17504661	D230025D16Rik	234678	-1.024	6.8e-06
17349601	Cxxc5	67393	-0.596419	4.13e-06		17495340	Sox6	20679	-0.79478	6.8e-06
17354378	Ppic	19038	1.06014	4.15e-06		17393883	Zhx3	320799	-0.626089	6.85e-06
17290288	Akr1c20	116852	-1.37847	4.16e-06		17397511	Lhfp	108927	0.949564	6.85e-06
17412102	Ggh	14590	0.704756	4.19e-06		17452853	Rilpl2	80291	0.788743	6.87e-06
17425058	Coro2a	107684	0.904913	4.19e-06		17408360	Hao2	56185	-2.3539	6.87e-06
17385967	Galnt3	14425	0.905698	4.19e-06		17544491	Btk	12229	1.06175	6.87e-06
17241162	Sgpl1	20397	0.64406	4.21e-06		17469754	Cidec	14311	1.54338	6.91e-06
17436427	Maea	59003	0.627503	4.22e-06		17510099	Ssbp4	76900	0.827969	6.91e-06
17443613	Tfr2	50765	-0.700685	4.23e-06		17491979	Mef2a	17258	0.585006	6.95e-06
17311533	Deptor	97998	-0.588906	4.25e-06		17512565	Lcat	16816	-0.589162	6.95e-06
17463443	Clec2h	94071	-2.35057	4.26e-06		17314182	NA	NA	1.06535	6.96e-06
17306877	Adcy4	104110	-0.710966	4.26e-06		17373680	Pamr1	210622	0.894693	6.96e-06
17230725	Marc1	66112	-0.677455	4.26e-06		17343628	Angptl4	57875	-2.06539	6.99e-06
17303804	Anxa7	11750	0.684618	4.28e-06		17255318	Ppp1r9b	217124	0.707373	7.01e-06
17277146	Acot4	171282	-1.34877	4.28e-06		17346412	Gtf2f1	98053	0.700912	7.04e-06
17312054	Khdrbs3	13992	-0.774575	4.29e-06		17381457	Echdc3	67856	-0.712417	7.04e-06
17403463	Syde2	214804	-0.762492	4.31e-06		17346216	Plin3	66905	0.763582	7.04e-06
17385684	Rbms1	56878	0.582178	4.37e-06		17363727	Glis3	226075	0.892404	7.12e-06
17318988	Tmprss6	71753	-0.571302	4.37e-06		17483733	Bag3	29810	0.799328	7.12e-06
17296558	Gm21188	100861753	1.6362	4.37e-06		17232003	Hbs1l;Gm9923	56422;100040505	-0.655988	7.15e-06
17260396	Gm11974	100041286	0.947141	4.39e-06		17513311	Cmc2	66531	-0.64672	7.29e-06
17265710	Cyb5d2	192986	-0.629996	4.49e-06		17435934	Khk	16548	-0.942745	7.31e-06
17252065	Gltpd2	216871	-0.957825	4.49e-06		17357460	Fads1	76267	-0.523865	7.34e-06
17279759	Dnmt3aos	100038522	1.32398	4.5e-06		17506073	Mlycd	56690	-0.631419	7.34e-06
17513878	Spata2l	78779	-0.928311	4.55e-06		17350140	Tcerg1	56070	0.592417	7.38e-06
17302483	Cln5	211286	0.630571	4.56e-06		17526492	Il10ra	16154	1.05225	7.38e-06
17235166	Gpx4	625249	0.802989	4.59e-06		17263765	Slc47a1	67473	-0.890607	7.45e-06
17472192	Mgp	17313	1.32039	4.6e-06		17525955	Sc5d	235293	-0.689384	7.46e-06
17277152	Acot3	171281	-1.99927	4.6e-06		17290324	Pfkp	56421	1.39723	7.46e-06
17358214	Klf9	16601	-1.12502	4.6e-06		17519384	Arpp19	59046	0.617924	7.47e-06
17285586	Aoah	27052	1.82583	4.6e-06		17358962	Btaf1	107182	0.505049	7.48e-06
17383934	Fpgs	14287	-1.20146	4.61e-06		17260167	Ccdc117	104479	-0.596501	7.48e-06
17269866	NA	NA	-1.17102	4.62e-06		17493298	Tmem126b	68472	-0.642583	7.5e-06
17407684	Pip5k1a	18720	0.519898	4.63e-06		17460468	Aak1	269774	0.753278	7.51e-06
17334803	Jmjd8	72106	-0.764811	4.69e-06		17334495	Nme3;Mrps34	79059;79044	-0.615779	7.56e-06
17494541	Trim3	55992	0.574075	4.72e-06		17378359	Acss2	60525	-1.85828	7.62e-06
17398571	Tmem154	320782	1.15454	4.73e-06		17277195	Ptgr2	77219	-0.612347	7.62e-06
17263004	Atox1	11927	0.757595	4.74e-06		17513771	Aprt	11821	0.845834	7.62e-06
17351511	Cep192	70799	1.00705	4.75e-06		17309143	Commd6	66200	-0.586153	7.69e-06
17217825	Gm19705	100503460	1.41384	4.78e-06		17288876	Arrdc3	105171	-1.44423	7.7e-06
17319649	Cyp2d10	13101	-0.674625	4.82e-06		17504444	Cmtm3	68119	0.97065	7.71e-06
17291874	Nrn1	68404	-0.563118	4.88e-06		17489420	Fxyd1	56188	-0.641979	7.81e-06
17331438	Chmp2b	68942	0.667701	4.9e-06		17230750	Mir1981	100316821	-0.642684	7.88e-06
17298656	Arhgap22	239027	0.713968	4.92e-06		17262596	Olfr1372-ps1	257871	1.65778	7.91e-06
17350869	Isoc1	66307	-0.573989	4.94e-06		17241962	Mif	17319	0.763592	7.92e-06
17385405	Cytip	227929	0.842187	4.94e-06		17291833	Eci2	23986	-0.772973	7.93e-06
17344303	Lst1	16988	0.888386	5.04e-06		17525310	Fli1	14247	0.888711	7.95e-06
17390296	Ttbk2;Cdan1	140810;68968	0.635257	5.11e-06		17457472	Tbxas1	21391	0.960259	7.99e-06
17535284	Mamld1	333639	0.989295	5.13e-06		17449008	Aasdh	231326	-0.606033	8.12e-06
17434524	Abcb1a	18671	1.45152	5.13e-06		17417573	Hectd3	76608	-0.486502	8.12e-06
17298977	Mbl1	17194	-1.29136	5.18e-06		17300292	Lrp10	65107	0.517501	8.12e-06
17482766	Prkcb	18751	0.726176	5.19e-06		17357004	Macrod1	107227	-0.71273	8.15e-06
17339889	Rmdn2	381110	-0.755541	5.25e-06		17254166	Slfn2	20556	1.41091	8.15e-06
17437631	Tbc1d1	57915	0.784731	5.27e-06		17275168	Dock4	238130	-0.55996	8.15e-06
17242330	Lrrc3	237387	-0.898617	5.28e-06		17519888	Irak1bp1	65099	0.86748	8.17e-06
17264424	Ndel1	83431	0.676071	5.28e-06		17214106	Igfbp2	16008	-1.10154	8.2e-06
17537199	Gm6377;Sh3bgrl	622976;56726	0.893463	5.3e-06		17426108	Mup21	381531	-2.4209	8.25e-06
17364392	Cyp2c38	13097	-2.37568	5.3e-06		17405591	Slc33a1	11416	-0.626992	8.27e-06
17452578	Hpd	15445	-0.760495	5.32e-06		17541875	Arhgef6	73341	0.939501	8.34e-06
17363054	NA	NA	-1.08621	5.34e-06		17477060	Siglec5	233186	0.80676	8.34e-06
17219431	NA	NA	1.24154	5.35e-06		17495586	Gde1	56209	0.698948	8.34e-06
17262300	Sqstm1	18412	0.739232	5.41e-06		17485706	Cdc42ep5	58804	0.73467	8.35e-06
17289344	Gfm2	320806	-0.762974	5.41e-06		17363054	NA	NA	-1.05437	8.38e-06
17433977	Agrn	11603	0.78743	5.41e-06		17274875	Nampt	59027	1.10087	8.38e-06
17505124	Cdh3	12560	0.650888	5.41e-06		17264588	Chd3	216848	-0.739387	8.41e-06
17387517	Serping1	12258	-0.717984	5.46e-06		17250710	Trpv2	22368	0.67144	8.44e-06
17453819	Serpine1	18787	1.66592	5.47e-06		17344444	Tubb5	22154	1.00862	8.51e-06
17497091	Oat	18242	-1.14188	5.47e-06		17499224	F10	14058	-0.480141	8.53e-06
17439585	2310034O05Rik	69571	1.68026	5.53e-06		17329790	Pak2	224105	0.470089	8.54e-06
17442046	Hvcn1	74096	0.972717	5.6e-06		17418485	Csf3r	12986	1.13298	8.58e-06
17505648	Cog4	102339	-0.561244	5.61e-06		17397475	Mgst2	211666	1.19171	8.62e-06
17249524	Shroom1	71774	-0.83708	5.69e-06		17316392	Hrsp12	15473	-0.739772	8.63e-06
17518585	Spg21	27965	0.793308	5.69e-06		17230408	Adck3	67426	-1.20708	8.64e-06
17227696	Cfh	12628	-0.647971	5.75e-06		17482110	Xylt1	233781	0.957671	8.67e-06
17433040	Pgd	110208	1.3903	5.77e-06		17334419	Msrb1	27361	-0.602462	8.67e-06
17523650	Ccr2	12772	1.0621	5.77e-06		17438955	Cxcl5	20311	1.66423	8.68e-06
17546016	Ofd1	237222	0.629777	5.77e-06		17464977	Wnt2	22413	-0.659416	8.69e-06
17408813	Cttnbp2nl	80281	1.08127	5.77e-06		17308772	Lacc1	210808	1.07085	8.75e-06
17216339	Tnfrsf11a	21934	1.14269	5.78e-06		17289085	Dhfr	13361	-0.740131	8.77e-06
17325514	Fstl1	14314	1.36213	5.79e-06		17282090	Max	17187	0.653964	8.84e-06
17493005	Fah	14085	-0.529466	5.79e-06		17466624	Tmem176b	65963	0.645283	8.86e-06
17418485	Csf3r	12986	1.16143	5.84e-06		17445426	Steap2	74051	1.04473	8.87e-06
17442507	Setd8	67956	0.857779	5.84e-06		17225993	Rnf152	320311	-1.37967	8.87e-06
17263765	Slc47a1	67473	-0.902712	5.84e-06		17493685	Gm4980	100503386	-0.84679	8.88e-06
17514482	Mmp13	17386	1.42604	5.84e-06		17438621	Ugt2b35	243085	0.933393	8.88e-06
17302802	Farp1	223254	0.656837	5.86e-06		17539997	Was	22376	0.794161	8.92e-06
17245248	Mdm2	17246	0.656264	5.86e-06		17285998	BC005537	79555	0.473494	8.96e-06
17274323	NA	NA	1.00385	5.88e-06		17541681	Gpc3	14734	1.80725	8.96e-06
17432124	Necap2	66147	0.806171	5.97e-06		17257405	Tanc2	77097	0.803575	8.96e-06
17342740	AI413582	106672	0.573889	5.97e-06		17243247	Mrpl54	66047	0.537979	8.96e-06
17288521	Tert	21752	-0.972397	6.07e-06		17216339	Tnfrsf11a	21934	1.10965	8.96e-06
17414512	Mup-ps12	100039019	-4.38059	6.07e-06		17279858	Fkbp1b	14226	0.989161	9.03e-06
17266302	Pipox	19193	-0.600213	6.07e-06		17360561	Casp7	12369	-0.637878	9.13e-06
17522110	Pfkfb4	270198	0.852711	6.09e-06		17480568	Arrb1	109689	0.590874	9.13e-06
17325497	Hgd	15233	-0.644366	6.17e-06		17326147	Ift57	73916	0.991769	9.13e-06
17512809	Hp	15439	0.805005	6.17e-06		17443461	Rabl5	67286	0.533334	9.14e-06
17258664	Mfsd11	69900	0.686952	6.23e-06		17307463	Ebpl	68177	-0.633045	9.2e-06
17491199	Saa4	20211	-2.00369	6.32e-06		17314729	Dnajc22	72778	-0.609243	9.22e-06
17337719	Mut	17850	-0.554072	6.34e-06		17384951	Zeb2;Mir5129	24136;100628598	0.683746	9.22e-06
17374218	Lpcat4	99010	0.754676	6.36e-06		17397962	Rap2b	74012	0.687641	9.25e-06
17289163	Dmgdh	74129	-0.755892	6.38e-06		17500478	Gsr	14782	0.929684	9.26e-06
17539467	Ap1s2	108012	0.836052	6.4e-06		17297010	Flnb	286940	0.929953	9.27e-06
17218479	Sec16b	89867	-0.656507	6.41e-06		17424263	Fam219a	71901	0.565556	9.28e-06
17389928	Ndufaf1	69702	-0.773621	6.42e-06		17316298	March6	223455	-0.671729	9.32e-06
17509069	Cyp4v3	102294	-0.73701	6.46e-06		17330654	BC016579	212998	0.894381	9.5e-06
17252013	Arrb2	216869	0.690761	6.47e-06		17464718	Asns	27053	1.63817	9.5e-06
17378799	NA	NA	1.13138	6.47e-06		17398970	Mef2d	17261	0.53518	9.53e-06
17294738	Vcan	13003	1.02738	6.49e-06		17235511	Gadd45b	17873	1.63959	9.6e-06
17517424	Ireb2	64602	-0.749065	6.5e-06		17409130	Gstm3	14864	1.88399	9.63e-06
17216727	Slc35f5	74150	0.59714	6.55e-06		17450515	Gbp11	634650	-2.87087	9.65e-06
17272913	Sgsh	27029	0.607002	6.57e-06		17351053	Csf1r	12978	1.16279	9.68e-06
17212828	Osgepl1	72085	-0.569211	6.57e-06		17365421	Nt5c2	76952	0.847773	9.68e-06
17357425	Rab3il1	74760	0.749544	6.58e-06		17495988	Arhgap17	70497	0.646543	9.69e-06
17490391	Atf5	107503	-0.885604	6.6e-06		17361032	Ndufs8	225887	-0.529741	9.69e-06
17273910	Hs1bp3	58240	0.488902	6.62e-06		17428509	Faah	14073	-0.539561	9.77e-06
17325069	Heg1	77446	0.847131	6.65e-06		17324835	Tfrc	22042	1.62965	9.81e-06
17428509	Faah	14073	-0.553328	6.67e-06		17269769	Fam134c	67998	-0.514484	9.83e-06
17319738	Nfam1	74039	0.828525	6.69e-06		17212931	1700066M21Rik	73467	-0.589027	9.87e-06
17539997	Was	22376	0.807192	6.83e-06		17222800	Slc39a10	227059	0.732846	9.87e-06
17312503	Slc52a2	52710	0.591784	6.89e-06		17475787	Dyrk1b	13549	-0.690371	9.92e-06
17211526	Gm5524	433281	-1.2152	6.92e-06		17258664	Mfsd11	69900	0.66539	9.93e-06
17358690	Papss2	23972	-0.526071	6.94e-06		17230484	Ephx1	13849	0.776011	9.95e-06
17482752	Chp2	70261	-0.862479	6.94e-06		17369896	St6galnac6	50935	-0.56277	1.01e-05
17256870	Cd300lg	52685	-0.596607	6.95e-06		17320389	Dennd6b	69440	-0.503012	1.02e-05
17492575	Fes	14159	0.666979	7.05e-06		17548317	Alpl	11647	0.816509	1.04e-05
17358498	Ak3;1700018L02Rik	56248;67329	-1.19811	7.05e-06		17265958	Serpinf1	20317	-0.604415	1.04e-05
17260167	Ccdc117	104479	-0.596368	7.05e-06		17258714	Sec14l1	74136	0.845651	1.06e-05
17495610	Gprc5b	64297	0.924977	7.13e-06		17330636	Gm609	208166	1.39972	1.06e-05
17502860	Rnf150	330812	0.60191	7.15e-06		17259679	Metrnl	210029	0.874727	1.06e-05
17281721	Pygl	110095	-0.717709	7.15e-06		17359918	Elovl3	12686	-3.58087	1.06e-05
17528395	Aph1c	68318	0.671605	7.15e-06		17475989	Lgals4;Lgals6	16855;16857	-0.986651	1.06e-05
17219643	Aim2	383619	1.03957	7.2e-06		17426517	Tle1	21885	-0.802159	1.08e-05
17475801	Eid2	386655	1.15136	7.23e-06		17290010	Esm1	71690	1.75604	1.08e-05
17381043	Tpd52l2	66314	0.50512	7.32e-06		17426638	Ptprd	19266	-0.666412	1.09e-05
17304493	Gnl3	30877	0.827986	7.33e-06		17439585	2310034O05Rik	69571	1.60157	1.09e-05
17513311	Cmc2	66531	-0.643083	7.36e-06		17223412	Fam126b	213056	-0.783495	1.1e-05
17241436	Ddx21	56200	0.547264	7.36e-06		17219086	Tmco1	68944	-0.561895	1.1e-05
17361352	Ccs	12460	-0.629808	7.39e-06		17348435	Cables1	63955	-0.908954	1.1e-05
17528963	Lrrc1	214345	1.00825	7.42e-06		17298656	Arhgap22	239027	0.674172	1.1e-05
17456247	Cftr	12638	2.0633	7.44e-06		17428735	Urod	22275	-0.55897	1.12e-05
17367216	Plxdc2	67448	1.2361	7.45e-06		17267685	Pctp	18559	-0.892406	1.13e-05
17462149	Cxcl12	20315	-0.684518	7.5e-06		17391920	Rassf2	215653	0.895499	1.13e-05
17373382	Arhgap1	228359	0.755628	7.55e-06		17438035	Atp10d	231287	1.48063	1.13e-05
17344242	Apom	55938	-0.814601	7.61e-06		17377926	Kif3b	16569	0.596291	1.13e-05
17343505	Cyp4f13	170716	-0.581352	7.62e-06		17519184	Nedd4	17999	0.47164	1.15e-05
17371976	Scrn3	74616	-0.590898	7.65e-06		17507605	Gas6	14456	1.05029	1.15e-05
17302675	Gpr180	58245	-0.550609	7.67e-06		17227515	Nr5a2	26424	-0.479376	1.15e-05
17280749	Tspan13	66109	1.03751	7.73e-06		17278628	Slc25a47	104910	-1.58243	1.16e-05
17423444	Necab1	69352	-0.906975	7.73e-06		17281721	Pygl	110095	-0.694154	1.17e-05
17224813	Dock10	210293	1.09274	7.76e-06		17302802	Farp1	223254	0.625718	1.17e-05
17473637	Peg3;Peg3os	18616;100169889	1.02563	7.78e-06		17375111	Stard9	668880	0.58238	1.17e-05
17357004	Macrod1	107227	-0.711424	7.86e-06		17289061	Acot12	74156	-0.741025	1.17e-05
17532268	Cx3cr1	13051	1.21376	7.87e-06		17272530	Srsf2	20382	0.534732	1.19e-05
17513031	Glg1	20340	0.518301	7.87e-06		17339476	Wdr43	72515	0.590887	1.19e-05
17441051	Oasl1	231655	1.30283	7.87e-06		17220166	Acbd3	170760	0.499767	1.19e-05
17409154	Gstm1	14862	0.770165	7.9e-06		17344472	Atat1	73242	-0.739131	1.2e-05
17267011	Gm11437	628813	-1.4921	7.97e-06		17503118	Mir27a	387220	0.91929	1.21e-05
17271733	AF251705	140497	1.52848	8.05e-06		17454574	Ttyh3	78339	0.753006	1.21e-05
17476752	Rhpn2	52428	1.29946	8.05e-06		17253191	Blmh	104184	-0.452554	1.22e-05
17212138	Map4k4	26921	1.13641	8.11e-06		17274099	Fam49a	76820	0.72047	1.22e-05
17263708	Usp22	216825	0.641483	8.19e-06		17373382	Arhgap1	228359	0.731183	1.22e-05
17484484	Paox	212503	-0.704247	8.27e-06		17467171	Vopp1	232023	0.729285	1.22e-05
17330636	Gm609	208166	1.41996	8.33e-06		17290894	Gpr141	353346	0.841475	1.22e-05
17524827	Rab3d	19340	0.675946	8.33e-06		17492978	Abhd17c	70178	-0.659999	1.23e-05
17236747	NA	NA	-1.53967	8.38e-06		17517690	NA	NA	-0.720259	1.23e-05
17520286	NA	NA	-1.49153	8.4e-06		17238912	Syne1	64009	-0.77809	1.24e-05
17417573	Hectd3	76608	-0.48288	8.43e-06		17278918	Dync1h1	13424	0.446473	1.24e-05
17343735	H2-Ke6	14979	-0.77668	8.43e-06		17364565	Blnk	17060	0.999576	1.24e-05
17241962	Mif	17319	0.756071	8.49e-06		17233669	Pcbd1	13180	-0.549033	1.27e-05
17270508	Plekhm1	353047	0.573137	8.51e-06		17222332	Mgat4a	269181	0.858992	1.27e-05
17460133	Nagk	56174	0.58446	8.53e-06		17296558	Gm21188	100861753	1.51488	1.27e-05
17520425	Pcolce2	76477	-1.01059	8.56e-06		17462529	Mug1	17836	-0.627716	1.28e-05
17271724	Cd300ld	217305	1.34995	8.58e-06		17323711	Txnrd2	26462	-0.608454	1.28e-05
17531810	Pdcd6ip	18571	0.515156	8.58e-06		17312054	Khdrbs3	13992	-0.715933	1.28e-05
17451614	2610524H06Rik	330173	1.36091	8.62e-06		17468340	Sfxn5	94282	-0.625072	1.28e-05
17515478	Bmper	73230	1.14356	8.89e-06		17353153	Slc39a6	106957	0.957458	1.28e-05
17536383	F630028O10Rik;Mir223	100038363;723814	1.53944	8.89e-06		17349262	Ercc3	13872	0.643416	1.29e-05
17353663	Tmem173	72512	1.13455	8.89e-06		17427033	Mllt3	70122	0.596624	1.29e-05
17366451	Frmd4a	209630	0.665278	8.89e-06		17288156	1810034E14Rik	66503	-0.774417	1.29e-05
17492239	AU020206	100504230	1.13962	8.91e-06		17309154	Kctd12	239217	1.12651	1.3e-05
17264588	Chd3	216848	-0.732929	8.91e-06		17535284	Mamld1	333639	0.924557	1.31e-05
17410672	0610031O16Rik	68369	-1.9799	8.93e-06		17225460	Rab17	19329	-0.659291	1.32e-05
17365030	Chuk	12675	-0.58237	9.02e-06		17268137	Itga3	16400	0.853827	1.32e-05
17275237	Pnpla8	67452	-0.669276	9.04e-06		17399519	Ube2q1	70093	0.536655	1.32e-05
17353957	Spry4	24066	-0.810626	9.06e-06		17301697	Tnfrsf10b	21933	1.48452	1.33e-05
17487325	Relb	19698	0.732002	9.07e-06		17215932	Sned1	208777	-1.16372	1.34e-05
17482376	Anks4b	72074	-0.794803	9.09e-06		17366670	Itih5	209378	1.10459	1.34e-05
17493467	Myo7a	17921	0.575227	9.11e-06		17304518	Smim4	66487	-0.540988	1.34e-05
17295685	Marveld2	218518	0.801803	9.17e-06		17236182	Timp3	21859	1.31461	1.39e-05
17529175	Tmem30a	69981	-0.505873	9.19e-06		17272241	Acox1	11430	-0.470119	1.4e-05
17475385	Cyp2b9	13094	-3.55715	9.21e-06		17329454	Leprel1	210530	0.727331	1.4e-05
17285998	BC005537	79555	0.47055	9.22e-06		17402039	Lrrc39	109245	0.690392	1.42e-05
17224520	Glb1l	74577	0.596706	9.25e-06		17415973	Leprot	230514	0.641586	1.42e-05
17237762	Avpr1a	54140	-1.5316	9.35e-06		17300802	Parp4	328417	0.485497	1.42e-05
17473234	Rps9	76846	0.506992	9.51e-06		17216373	Phlpp1	98432	-0.570276	1.43e-05
17328062	Emp2	13731	1.30652	9.51e-06		17357671	Ms4a6c	73656	1.33547	1.43e-05
17271861	Hid1	217310	0.814808	9.55e-06		17320019	5031439G07Rik	223739	0.611669	1.44e-05
17429341	AU022252	230696	-0.813617	9.58e-06		17414009	Msantd3	66665	0.775676	1.44e-05
17438955	Cxcl5	20311	1.64242	9.78e-06		17421875	Slc2a5	56485	-1.24435	1.44e-05
17417512	Tesk2;Ccdc163	230661;68394	-0.661667	9.78e-06		17253478	Rab34	19376	0.750038	1.44e-05
17261982	Adra1b	11548	-0.983511	9.79e-06		17515786	Arhgap32	330914	-0.560835	1.44e-05
17501989	Lrrc25	211228	1.03846	9.8e-06		17325533	Lrrc58	320184	0.64694	1.45e-05
17277063	Rbm25	67039	0.447852	9.88e-06		17300697	Khnyn	219094	-0.854872	1.45e-05
17348276	Fzd8	14370	-1.0855	9.88e-06		17533223	NA	NA	1.32932	1.45e-05
17214449	Stk16	20872	-0.722242	9.96e-06		17440998	Ankrd13a	68420	0.611762	1.46e-05
17281148	Baz1a	217578	0.617259	1.01e-05		17339574	Ehd3	57440	-0.620637	1.47e-05
17454382	Adap1	231821	0.895431	1.02e-05		17224520	Glb1l	74577	0.577921	1.48e-05
17261417	Chac2	68044	-0.933333	1.03e-05		17290056	Mocs2	17434	-0.738096	1.48e-05
17447868	Tapt1	231225	-0.741858	1.03e-05		17378784	Rprd1b	70470	-0.518372	1.49e-05
17332568	Tmprss2	50528	1.1067	1.03e-05		17372797	Olfr1034	258216	-1.83235	1.49e-05
17479099	Igf1r	16001	0.80405	1.04e-05		17364872	Pyroxd2	74580	-0.686982	1.49e-05
17307463	Ebpl	68177	-0.625024	1.04e-05		17407306	Npr1	18160	-0.567321	1.49e-05
17464626	Pon3	269823	-0.515402	1.04e-05		17357425	Rab3il1	74760	0.706649	1.49e-05
17363374	Ostf1	20409	0.494746	1.04e-05		17228751	Rabgap1l	29809	-0.533738	1.5e-05
17523326	Deb1	26901	-0.640229	1.04e-05		17482095	Nucb2	53322	1.29796	1.5e-05
17547965	Cbr1	12408	1.13891	1.04e-05		17233489	Ccdc138	76138	-0.776731	1.5e-05
17529099	Col12a1	12816	1.01629	1.05e-05		17409893	Slc44a3	213603	0.859232	1.51e-05
17433610	Arhgef16	230972	0.759424	1.05e-05		17450142	Hpse	15442	1.04244	1.51e-05
17421862	NA	NA	0.54384	1.05e-05		17249833	G3bp1	27041	0.602996	1.52e-05
17447979	Gpr125	70693	-0.617364	1.06e-05		17396205	Mtfr1;E130309F12Rik	67472;272031	-0.478986	1.52e-05
17428946	Atp6v0b	114143	0.573162	1.06e-05		17438969	Pf4	56744	0.975846	1.53e-05
17211587	Dst	13518	0.760011	1.06e-05		17468705	Rab7	19349	0.409589	1.53e-05
17352862	Aqp4	11829	-1.38597	1.06e-05		17505148	Cdh1	12550	0.8813	1.53e-05
17384374	Hc	15139	-0.598344	1.06e-05		17233039	Rtn4ip1	170728	-0.751186	1.53e-05
17530703	Parp3	235587	0.673998	1.07e-05		17335467	Cdkn1a	12575	2.44188	1.54e-05
17520439	Atr	245000	0.613996	1.08e-05		17290288	Akr1c20	116852	-1.25221	1.54e-05
17222566	NA	NA	0.911777	1.08e-05		17484682	Athl1	212974	-0.528216	1.54e-05
17413221	Unc13b	22249	0.986662	1.08e-05		17354981	St8sia3os;St8sia3	73588;20451	-0.732332	1.54e-05
17338472	Mocs1	56738	-0.547489	1.08e-05		17311853	Pvt1	19296	0.756675	1.54e-05
17295996	Rnf180	71816	0.909447	1.08e-05		17343735	H2-Ke6	14979	-0.74388	1.54e-05
17318350	Plec	18810	0.560082	1.09e-05		17233061	Atg5	11793	-0.598223	1.54e-05
17389051	Elp4;Pax6	77766;18508	-0.685513	1.1e-05		17408813	Cttnbp2nl	80281	1.00607	1.55e-05
17340449	Tfb1m	224481	-0.826625	1.11e-05		17230195	Cep170	545389	0.762675	1.56e-05
17385719	Dpp4	13482	-0.726698	1.12e-05		17545605	Prdx4	53381	-0.709541	1.56e-05
17232283	Epb4.1l2	13822	0.642372	1.12e-05		17490721	Trpm4	68667	0.784845	1.57e-05
17428735	Urod	22275	-0.556836	1.12e-05		17286682	Bmp6	12161	1.03224	1.57e-05
17305813	Atg14	100504663	-0.649842	1.13e-05		17484353	Lrrc27	76612	0.74222	1.57e-05
17381457	Echdc3	67856	-0.683453	1.14e-05		17358454	C030016D13Rik	107372	-0.903571	1.57e-05
17266475	Tnfaip1	21927	0.61865	1.14e-05		17348400	Gata6	14465	0.821618	1.59e-05
17392151	Jag1	16449	1.02383	1.15e-05		17511731	Ces1f	234564	-2.44963	1.59e-05
17439481	Bmp2k	140780	0.740421	1.15e-05		17460405	Tia1	21841	0.731732	1.59e-05
17227089	Btg2	12227	1.26607	1.15e-05		17228204	Dhx9	13211	0.534608	1.6e-05
17286682	Bmp6	12161	1.05426	1.15e-05		17421150	4930455G09Rik	78917	0.921469	1.6e-05
17468705	Rab7	19349	0.417258	1.15e-05		17443468	4933404O12Rik	66752	-0.880537	1.6e-05
17220584	Slc30a10;Gm2061	226781;100039138	-1.81348	1.15e-05		17252013	Arrb2	216869	0.646408	1.6e-05
17424263	Fam219a	71901	0.554178	1.15e-05		17396750	Ndufb5	66046	-0.546932	1.6e-05
17289009	Hapln1	12950	-1.28787	1.15e-05		17355634	Hsbp1l1	66255	-1.19145	1.6e-05
17244350	Amdhd1	71761	-1.11615	1.15e-05		17391247	Ciao1	26371	-0.508175	1.62e-05
17214433	Ankzf1	52231	-0.662195	1.17e-05		17475026	Ethe1	66071	-0.894474	1.62e-05
17315187	9430023L20Rik	68118	-0.589848	1.19e-05		17491941	Aldh1a3	56847	0.740425	1.62e-05
17419980	Hmgcl	15356	-0.672059	1.2e-05		17404682	Dnajc19-ps;Dnajc19;Fxr1	100503724;67713;14359	-0.836746	1.63e-05
17534110	NA	NA	1.41307	1.2e-05		17305748	Gch1	14528	-0.771105	1.63e-05
17249561	Kif3a	16568	0.860031	1.21e-05		17444933	Gm15408	100503307	-1.0499	1.63e-05
17300021	NA	NA	1.51437	1.22e-05		17445308	Cyp51	13121	-1.50206	1.64e-05
17525836	NA	NA	-0.624546	1.23e-05		17223799	Plekhm3	241075	0.599605	1.64e-05
17510114	Gdf15	23886	1.111	1.23e-05		17448475	Atp8a1	11980	0.815533	1.65e-05
17402350	Fabp2	14079	-1.34188	1.23e-05		17481936	Tead1	21676	0.81246	1.65e-05
17369896	St6galnac6	50935	-0.552022	1.24e-05		17256264	Igfbp4	16010	-0.557035	1.65e-05
17230174	Chml	12663	0.882711	1.24e-05		17500327	Eif4ebp1	13685	0.607906	1.65e-05
17334009	Zfp946	74149	-0.701318	1.24e-05		17232283	Epb4.1l2	13822	0.62499	1.65e-05
17265958	Serpinf1	20317	-0.593921	1.25e-05		17311343	Eny2	223527	-0.469688	1.66e-05
17327311	Morc3	338467	0.764489	1.25e-05		17223532	Als2	74018	-0.667813	1.66e-05
17533994	Dock11	75974	1.03169	1.26e-05		17492196	Slco3a1	108116	0.820016	1.66e-05
17336013	Cyp4f15	106648	-0.861467	1.26e-05		17460133	Nagk	56174	0.556493	1.67e-05
17311343	Eny2	223527	-0.478484	1.26e-05		17280842	Ifrd1	15982	1.03908	1.68e-05
17519718	Mto1	68291	-0.693321	1.26e-05		17514247	Tomm20	67952	0.640647	1.68e-05
17299353	Ktn1	16709	0.670217	1.27e-05		17286231	Sox4	20677	1.19109	1.69e-05
17290056	Mocs2	17434	-0.743614	1.28e-05		17365410	Cyp17a1	13074	-3.33644	1.69e-05
17491941	Aldh1a3	56847	0.751562	1.29e-05		17220034	Sccpdh	109232	0.885195	1.7e-05
17451390	Cmklr1	14747	1.13045	1.29e-05		17346094	Sh3gl1	20405	0.460024	1.7e-05
17519649	Gsta4	14860	0.996706	1.29e-05		17497769	Rnh1	107702	0.57096	1.7e-05
17377013	Dstn	56431	0.596256	1.3e-05		17367978	Npdc1	18146	0.581975	1.7e-05
17367576	Acbd5	74159	-0.552524	1.3e-05		17298460	Btd;Hacl1	26363;56794	-0.59122	1.7e-05
17276302	Prkch	18755	0.636198	1.3e-05		17544453	Trmt2b	215201	-0.606018	1.71e-05
17301378	Zfp395	380912	-0.707216	1.31e-05		17327084	Ifngr2	15980	0.649555	1.71e-05
17212199	Il1rl2	107527	1.06431	1.31e-05		17472063	Hebp1	15199	-0.661111	1.71e-05
17381302	Phyh	16922	-0.991391	1.32e-05		17409690	Rtca	66368	0.571607	1.71e-05
17432912	Fbxo6	50762	0.762205	1.33e-05		17226593	Cxcr4	12767	1.00164	1.72e-05
17489320	Cd22	12483	1.03772	1.33e-05		17547965	Cbr1	12408	1.09795	1.73e-05
17461132	Mitf	17342	0.635356	1.34e-05		17367963	Entpd2;Npdc1	12496;18146	0.811877	1.74e-05
17327909	Ppl	19041	1.12185	1.34e-05		17302675	Gpr180	58245	-0.5183	1.74e-05
17305662	Fermt2	218952	-0.707534	1.34e-05		17232763	Ddo	70503	-0.923934	1.75e-05
17493312	Ankrd42	73845	0.585834	1.34e-05		17230034	AI607873	226691	1.35391	1.75e-05
17467171	Vopp1	232023	0.721106	1.34e-05		17408184	Chd1l	68058	0.55585	1.76e-05
17406482	Cd1d1	12479	-0.832092	1.35e-05		17404976	Mfsd8	72175	-0.578706	1.77e-05
17353358	Stard4	170459	-0.849834	1.36e-05		17316521	Pabpc1	18458	0.509185	1.78e-05
17403490	Mcoln2	68279	0.76182	1.36e-05		17238922	Syne1	64009	-0.724387	1.8e-05
17469035	NA	NA	0.652824	1.37e-05		17277424	Ttll5	320244	-0.676898	1.8e-05
17421384	Znf41-ps;Gm13251;Gm13139;Gm13248;Zfp534;Gm13051;Gm13157	70005;433791;666532;100503000;100503584;626316;100041677	1.39693	1.37e-05		17359516	4933411K16Rik	66765	-0.775274	1.8e-05
17279070	Traf3	22031	0.651512	1.38e-05		17540465	Slc9a7	236727	0.708059	1.8e-05
17244070	Nr1h4	20186	-0.558454	1.38e-05		17459490	Rnf103	22644	-0.620172	1.8e-05
17445786	Ptpn12	19248	0.576812	1.38e-05		17327311	Morc3	338467	0.744639	1.81e-05
17426638	Ptprd	19266	-0.651763	1.38e-05		17446760	Ost4;Gm19774	67695;100503571	0.560273	1.84e-05
17322750	Abat	268860	-0.934943	1.39e-05		17375911	Mrps5	77721	-0.662565	1.84e-05
17464580	Bet1	12068	-0.694606	1.39e-05		17498874	Gpi1	14751	0.617868	1.84e-05
17253688	Ift20	55978	-0.494135	1.39e-05		17461132	Mitf	17342	0.621349	1.84e-05
17253191	Blmh	104184	-0.445962	1.39e-05		17402025	Dbt	13171	-0.7038	1.84e-05
17261107	Rel	19696	0.824876	1.39e-05		17509907	Gatad2a	234366	0.506909	1.85e-05
17327985	Abat	268860	-0.981906	1.4e-05		17341883	Traf7	224619	0.510661	1.85e-05
17461638	Arpc4	68089	0.556768	1.4e-05		17267775	Utp18	217109	0.657126	1.87e-05
17403551	Uox	22262	-1.08924	1.4e-05		17324396	Eif4a2	13682	0.626534	1.87e-05
17310250	Capsl	75568	1.11847	1.41e-05		17408793	Capza1	12340	0.814021	1.88e-05
17277195	Ptgr2	77219	-0.58117	1.41e-05		17520425	Pcolce2	76477	-0.952791	1.89e-05
17330380	Timmdc1	76916	-0.552449	1.42e-05		17331438	Chmp2b	68942	0.603359	1.9e-05
17226194	Ralb	64143	0.687657	1.43e-05		17321524	Fmnl3	22379	0.699433	1.91e-05
17406383	Arfip1	99889	0.427707	1.43e-05		17283659	Serpina9	71907	-0.860839	1.92e-05
17298183	Tkt;Mir3076	21881;100526475	0.611048	1.43e-05		17309397	Tgds	76355	-0.976398	1.92e-05
17297010	Flnb	286940	0.89562	1.43e-05		17325159	Mylk	107589	-0.756518	1.92e-05
17214998	Itm2c	64294	0.716016	1.43e-05		17226798	Srgap2	14270	0.6908	1.93e-05
17364192	1500017E21Rik	668215	-1.02786	1.44e-05		17358324	Kank1	107351	-0.768974	1.93e-05
17291237	NA	NA	-1.21839	1.44e-05		17468665	Rab43	69834	-0.529604	1.93e-05
17221158	Mybl1	17864	1.98186	1.44e-05		17521441	Nat6;Hyal1	56441;15586	-0.515486	1.93e-05
17279858	Fkbp1b	14226	0.949412	1.45e-05		17439138	Shroom3	27428	0.690244	1.93e-05
17228136	Lamc2	16782	0.820371	1.45e-05		17389740	Plcb2	18796	0.743629	1.94e-05
17538297	Tmem164	209497	0.593138	1.45e-05		17325514	Fstl1	14314	1.24406	1.94e-05
17244476	Cradd	12905	-0.561647	1.46e-05		17407354	S100a1	20193	-0.49399	1.94e-05
17531923	Cmtm7	102545	0.791477	1.46e-05		17312503	Slc52a2	52710	0.547546	1.94e-05
17213295	Nop58	55989	0.84036	1.46e-05		17418904	Ak2	11637	-0.584579	1.94e-05
17315606	Pde1b	18574	0.884466	1.47e-05		17232937	Ostm1	14628	0.618715	1.95e-05
17316043	Npr3	18162	-0.835379	1.47e-05		17539467	Ap1s2	108012	0.768454	1.97e-05
17508885	Mtmr7	54384	1.17813	1.47e-05		17481982	Far1	67420	0.760751	1.99e-05
17453650	Ywhag	22628	0.613579	1.48e-05		17372430	Dusp19	68082	-0.872012	1.99e-05
17454428	Micall2	231830	0.75301	1.48e-05		17444002	Gpr146	80290	-0.805122	1.99e-05
17216574	Clasp1	76707	0.644155	1.48e-05		17359156	Slc35g1	240660	0.8475	1.99e-05
17510726	Mmaa	109136	-0.6868	1.48e-05		17505252	Cyb5b	66427	-0.749623	2e-05
17528329	Snx1	56440	0.554365	1.49e-05		17378721	Src	20779	0.697591	2e-05
17541417	Aifm1	26926	-0.54013	1.51e-05		17345527	Klhdc3	71765	-0.442109	2e-05
17450515	Gbp11	634650	-2.7602	1.52e-05		17280749	Tspan13	66109	0.965679	2.01e-05
17495475	Smg1	233789	0.523939	1.53e-05		17291874	Nrn1	68404	-0.506212	2.01e-05
17350916	Gm4951	240327	-0.9862	1.53e-05		17286462	Nqo2	18105	-0.744308	2.01e-05
17437674	Klf3	16599	0.515618	1.53e-05		17451140	Ulk1	22241	-0.868805	2.01e-05
17357280	Ganab	14376	-0.645328	1.55e-05		17487395	Tomm40	53333	0.563564	2.01e-05
17251746	Tmem256	69186	-0.686105	1.56e-05		17521875	Slc25a20	57279	-0.762437	2.02e-05
17405817	NA	NA	0.934126	1.56e-05		17419277	Sdc3	20970	0.912456	2.04e-05
17356240	Sptbn2	20743	-0.784794	1.56e-05		17449718	Cxcl10	15945	1.65485	2.04e-05
17327720	Adcy9	11515	-0.803624	1.57e-05		17455578	Stard13	243362	-1.04413	2.05e-05
17327580	Mefv	54483	0.794862	1.57e-05		17445860	Napepld	242864	1.03086	2.05e-05
17429430	AA415398	433752	-0.699448	1.57e-05		17409621	S1pr1	13609	-0.841859	2.05e-05
17258107	Cd300a	217303	0.851584	1.57e-05		17241934	Gstt1	14871	-0.555361	2.06e-05
17318013	Lynx1	23936	0.871082	1.58e-05		17319403	Rpl3	27367	0.922076	2.06e-05
17449052	Hopx	74318	-0.811411	1.58e-05		17431174	Cd52	23833	1.20504	2.08e-05
17312800	Sh3bp1	20401	0.762866	1.59e-05		17322225	NA	NA	-0.950325	2.11e-05
17292058	Elovl2	54326	-0.608582	1.59e-05		17230754	C130074G19Rik	226777	-0.568473	2.11e-05
17225815	St8sia4	20452	1.07181	1.6e-05		17361996	Ppp2r5b	225849	0.579224	2.14e-05
17345782	Nfya	18044	0.779539	1.6e-05		17438423	Paics	67054	-0.644131	2.15e-05
17283303	Ccdc88c	68339	0.744189	1.6e-05		17439037	Parm1	231440	0.691467	2.15e-05
17260869	Slc1a4	55963	0.973146	1.61e-05		17226847	Cdk18	18557	0.608098	2.16e-05
17246100	Coq10a	210582	-0.591018	1.61e-05		17541404	Elf4	56501	0.933076	2.17e-05
17488565	Actn4	60595	0.549037	1.61e-05		17543407	Ophn1	94190	0.569353	2.17e-05
17459952	Mogs	57377	-0.61438	1.63e-05		17245171	Cct2	12461	0.464591	2.17e-05
17346618	Nudt12	67993	-0.702279	1.64e-05		17306856	Dhrs1	52585	-0.682326	2.18e-05
17270481	Arhgap27	544817	0.796929	1.64e-05		17529764	Pls1	102502	1.47615	2.18e-05
17478549	Cyfip1	20430	0.522073	1.64e-05		17482230	Acsm5	272428	-0.907993	2.19e-05
17302092	Tsc22d1;Gm19597	21807;100503222	0.924601	1.65e-05		17400216	4930481B07Rik	74937	-0.710759	2.19e-05
17240880	Man1a	17155	-0.53397	1.65e-05		17270322	Eftud2	20624	0.512148	2.22e-05
17446587	Lmbr1	56873	0.545968	1.65e-05		17417784	2610528J11Rik	66451	-0.840179	2.22e-05
17242232	Col18a1	12822	-0.523696	1.66e-05		17406279	Tlr2	24088	1.01019	2.23e-05
17239384	Phactr2	215789	0.588672	1.66e-05		17381752	Fam188a	66960	-0.518374	2.23e-05
17358503	Rcl1	59028	-0.598146	1.67e-05		17443286	Por	18984	0.940294	2.23e-05
17376510	Smox	228608	0.667764	1.68e-05		17293911	Rslcan18	432770	-0.655994	2.24e-05
17448214	Rell1	100532	0.745946	1.69e-05		17515058	Ppan	235036	0.759465	2.25e-05
17351027	Pdgfrb	18596	0.92161	1.7e-05		17307801	Gulo	268756	-1.06992	2.25e-05
17421150	4930455G09Rik	78917	0.913323	1.7e-05		17411848	Cdh17	12557	1.25208	2.25e-05
17390823	Slc30a4	22785	0.629917	1.7e-05		17459656	Capg	12332	0.989342	2.25e-05
17320967	Amigo2	105827	-0.562899	1.7e-05		17490924	Sphk2	56632	-0.732127	2.25e-05
17324394	Snord2;Eif4a2	100216532;13682	0.632662	1.71e-05		17508482	Hook3	320191	-0.50306	2.28e-05
17496800	Vkorc1	27973	-0.770087	1.71e-05		17291361	Aldh5a1	214579	-0.59705	2.28e-05
17500626	Tusc3	80286	0.699011	1.73e-05		17372307	Itga4	16401	1.06707	2.28e-05
17548593	Abracl	73112	0.913103	1.73e-05		17453611	Ccl24	56221	-0.943848	2.28e-05
17331705	Adamts1	11504	0.881446	1.73e-05		17359902	Nolc1	70769	0.620651	2.3e-05
17444002	Gpr146	80290	-0.81147	1.73e-05		17526377	Ttc36	192653	-0.480421	2.3e-05
17531877	Crtap	56693	1.16471	1.73e-05		17358690	Papss2	23972	-0.480264	2.31e-05
17484353	Lrrc27	76612	0.733168	1.74e-05		17471550	Olr1	108078	0.650548	2.31e-05
17497153	Ctbp2	13017	0.52279	1.75e-05		17539125	Rps6ka3	110651	0.599584	2.32e-05
17462729	Clec4a1	269799	1.58342	1.75e-05		17445869	Dnajc2	22791	0.485774	2.32e-05
17330058	Pdia5	72599	-0.8347	1.76e-05		17440768	Selplg	20345	0.960503	2.32e-05
17398274	Ppm1l	242083	-0.65607	1.77e-05		17442128	P2rx7	18439	0.912445	2.33e-05
17255318	Ppp1r9b	217124	0.654846	1.77e-05		17229403	Mgst3	66447	1.06109	2.33e-05
17404682	Dnajc19-ps;Dnajc19;Fxr1	100503724;67713;14359	-0.827518	1.78e-05		17253630	Unc119	22248	0.93202	2.34e-05
17369679	Prrc2b	227723	0.526261	1.78e-05		17406846	Msto1	229524	0.53181	2.34e-05
17220489	Rab3gap2	98732	0.487141	1.79e-05		17539415	Rbbp7	245688	0.464394	2.35e-05
17474633	Exoc3l2	74463	-0.451029	1.79e-05		17274649	Adi1	104923	-0.53669	2.36e-05
17312209	Ly6e	17069	0.767691	1.8e-05		17514732	Sesn3	75747	-0.636662	2.36e-05
17477060	Siglec5	233186	0.755981	1.8e-05		17544149	Hmgn5	50887	-0.849721	2.36e-05
17387162	Sestd1	228071	1.06223	1.81e-05		17404091	Fabp4	11770	1.3366	2.36e-05
17545159	Amot	27494	0.694283	1.82e-05		17503362	Fbxw9	68628	0.629223	2.36e-05
17393036	Plagl2	54711	0.675321	1.82e-05		17494081	Rhog	56212	0.819393	2.37e-05
17409099	Gstm7	68312	-0.804155	1.82e-05		17345782	Nfya	18044	0.757536	2.37e-05
17241534	Rufy2;Hnrnph3	70432;432467	-0.72633	1.86e-05		17219171	Sh2d1b1	26904	1.14744	2.37e-05
17396638	Skil	20482	0.988049	1.87e-05		17265319	Pfn1	18643	0.749605	2.38e-05
17410400	Cyp2u1	71519	-1.43603	1.88e-05		17312700	Ncf4	17972	0.774832	2.38e-05
17324396	Eif4a2	13682	0.623971	1.88e-05		17312774	Cdc42ep1	104445	0.74082	2.38e-05
17218254	Arpc5	67771	0.556797	1.88e-05		17386090	Scn7a	20272	1.39029	2.39e-05
17460468	Aak1	269774	0.697145	1.91e-05		17361741	Ehbp1l1	114601	0.678957	2.39e-05
17400467	Otud7b	229603	0.612994	1.91e-05		17256784	Tmem106a	217203	0.87004	2.4e-05
17249140	3010026O09Rik	68067	-0.841022	1.92e-05		17210855	Lypla1	18777	-0.468433	2.4e-05
17462059	Fam21	28006	0.495282	1.92e-05		17241849	Susd2	71733	0.509776	2.41e-05
17475580	Blvrb	233016	0.902436	1.94e-05		17284114	Ckb	12709	0.743875	2.41e-05
17309981	Fyb	23880	1.28597	1.94e-05		17240819	Cep85l	100038725	-0.881507	2.42e-05
17402025	Dbt	13171	-0.698454	1.94e-05		17266475	Tnfaip1	21927	0.583761	2.43e-05
17220166	Acbd3	170760	0.478578	1.95e-05		17311529	LOC102638507	102638507	-0.934569	2.43e-05
17411848	Cdh17	12557	1.2624	1.96e-05		17510726	Mmaa	109136	-0.661773	2.44e-05
17423724	NA	NA	-0.910469	1.97e-05		17375006	Ganc;Capn3	76051;12335	-0.666763	2.44e-05
17224476	Abcb6	74104	-0.646378	1.98e-05		17323013	Mkl2	239719	0.647931	2.45e-05
17472210	Arhgdib	11857	1.01793	1.99e-05		17242232	Col18a1	12822	-0.508938	2.45e-05
17453288	Ncf1	17969	0.867935	1.99e-05		17334009	Zfp946	74149	-0.665312	2.46e-05
17457540	Ndufb2;Adck2	68198;57869	-0.582419	1.99e-05		17315002	Mettl7a1	70152	-0.619611	2.47e-05
17524209	NA	NA	0.791051	2e-05		17381043	Tpd52l2	66314	0.460153	2.47e-05
17391247	Ciao1	26371	-0.4978	2e-05		17466641	Igf2bp3	140488	1.01245	2.47e-05
17245171	Cct2	12461	0.466173	2e-05		17338982	Vav1	22324	0.965539	2.48e-05
17477508	Napsa	16541	0.990227	2e-05		17301796	Nudt18	213484	0.675037	2.49e-05
17232003	Hbs1l;Gm9923	56422;100040505	-0.602029	2.01e-05		17514826	Taf1d	75316	1.02817	2.49e-05
17381475	Celf2	14007	0.730253	2.01e-05		17230879	Kctd3	226823	0.536913	2.5e-05
17217610	Csrp1	13007	0.916531	2.01e-05		17487927	Lipe	16890	-0.613602	2.52e-05
17338118	Dnph1	381101	-0.598055	2.02e-05		17266590	Evi2a;Evi2b;Evi2a-evi2b	14017;216984;101488212	0.952599	2.52e-05
17545936	Car5b	56078	-1.0283	2.02e-05		17519718	Mto1	68291	-0.657297	2.53e-05
17267584	Akap1	11640	-0.564627	2.02e-05		17409627	A930005H10Rik	68161	-0.574649	2.53e-05
17265319	Pfn1	18643	0.757092	2.03e-05		17363828	Ermp1	226090	0.590666	2.53e-05
17233039	Rtn4ip1	170728	-0.731008	2.04e-05		17402155	Cnn3	71994	0.550878	2.53e-05
17534102	Slc25a43	194744	1.00607	2.05e-05		17214449	Stk16	20872	-0.671822	2.54e-05
17548256	NA	NA	0.90185	2.05e-05		17462149	Cxcl12	20315	-0.623064	2.55e-05
17489357	Hamp2	66438	-2.20149	2.05e-05		17519481	Gnb5	14697	0.614536	2.56e-05
17275168	Dock4	238130	-0.51787	2.08e-05		17431282	Extl1	56219	-1.01479	2.56e-05
17529901	Slc25a36	192287	0.771802	2.08e-05		17361915	Mrpl49	18120	-0.603729	2.57e-05
17336811	Neu1	18010	0.533988	2.1e-05		17238926	Syne1	64009	-0.853831	2.58e-05
17270740	Strada	72149	0.518259	2.1e-05		17521917	Nckipsd	80987	0.476907	2.59e-05
17280842	Ifrd1	15982	1.0165	2.11e-05		17548444	Ost4	67695	0.507089	2.59e-05
17548444	Ost4	67695	0.514429	2.11e-05		17493526	Capn5	12337	0.599191	2.59e-05
17414836	Tlr4	21898	0.969974	2.11e-05		17508787	Lonrf1	244421	0.945575	2.59e-05
17537003	Uprt	331487	0.588804	2.12e-05		17478961	Pcsk6	18553	-0.531366	2.61e-05
17534385	Gria3	53623	0.926896	2.12e-05		17244378	Metap2	56307	0.379309	2.61e-05
17219324	Arhgap30	226652	0.977977	2.13e-05		17256870	Cd300lg	52685	-0.53883	2.61e-05
17470988	Ptms	69202	-0.790937	2.13e-05		17355386	Elac1	114615	-0.560281	2.62e-05
17422662	Ssu72	68991	0.444234	2.13e-05		17439388	Fras1	231470	-0.694879	2.64e-05
17234347	Upb1	103149	-0.60467	2.15e-05		17498699	Stxbp2	20911	0.465328	2.64e-05
17340229	Gm19773	100503570	0.70536	2.17e-05		17375767	Blvra	109778	0.566861	2.64e-05
17397344	Jade1	269424	-0.853679	2.17e-05		17503703	NA	NA	0.53764	2.64e-05
17466783	Skap2	54353	0.615278	2.17e-05		17412759	Toporsos	100504309	-0.670102	2.65e-05
17398441	Asic5	58170	-1.45568	2.18e-05		17529699	1190002N15Rik	68861	0.719301	2.65e-05
17359636	Abcc2	12780	0.657272	2.18e-05		17229178	Atp1b1	11931	0.787078	2.66e-05
17237412	Tspan8	216350	0.980266	2.18e-05		17443350	Ywhag	22628	0.634273	2.68e-05
17236182	Timp3	21859	1.2619	2.19e-05		17370124	Cutal	77996	-0.816173	2.68e-05
17369131	Phyhd1;Lrrc8a	227696;241296	-0.605431	2.21e-05		17406682	1700113A16Rik;Mef2d	76642;17261	-0.787131	2.69e-05
17347903	Mcfd2	193813	-0.569758	2.21e-05		17433977	Agrn	11603	0.695809	2.7e-05
17223903	Acadl	11363	-0.599517	2.21e-05		17250341	Tom1l2	216810	-0.968014	2.71e-05
17228871	Suco	226551	0.629498	2.21e-05		17220584	Slc30a10;Gm2061	226781;100039138	-1.69631	2.72e-05
17508111	Ap3m2	64933	0.752145	2.21e-05		17339313	Epb4.1l3	13823	0.934835	2.74e-05
17280552	Bcap29	12033	0.703982	2.23e-05		17454500	Tmem184a	231832	-0.582457	2.76e-05
17514867	Slc36a4;Npm1	234967;18148	0.801629	2.23e-05		17265365	Inca1	103844	-0.995353	2.78e-05
17262596	Olfr1372-ps1	257871	1.52001	2.24e-05		17298451	Eaf1	74427	0.528894	2.79e-05
17330625	Cd200;2300009N04Rik	17470;69477	0.889532	2.24e-05		17251746	Tmem256	69186	-0.656204	2.79e-05
17216620	Tfcp2l1	81879	0.95959	2.24e-05		17329236	Tmem41a	66664	0.752419	2.79e-05
17255402	Spop	20747	-0.539239	2.25e-05		17404432	Fndc3b	72007	0.854724	2.8e-05
17305015	Fam35a	75698	-1.01433	2.28e-05		17285438	Inhba	16323	-1.10204	2.8e-05
17385303	Stam2	56324	0.529699	2.29e-05		17463108	Nop2	110109	0.716094	2.82e-05
17235663	Pip5k1c	18717	0.661328	2.3e-05		17384374	Hc	15139	-0.554474	2.83e-05
17289103	Serinc5	218442	0.721709	2.31e-05		17245248	Mdm2	17246	0.581365	2.83e-05
17362453	Slc3a2	17254	0.777389	2.32e-05		17487440	Cblc	80794	0.528063	2.83e-05
17454166	Pilra	231805	1.02352	2.33e-05		17415850	Ube2u	381534	-1.55541	2.83e-05
17328238	Mkl2	239719	0.573324	2.36e-05		17227536	Ptprc	19264	1.00865	2.85e-05
17363320	Gcnt1	14537	0.971071	2.36e-05		17515045	Ppan	235036	0.690171	2.9e-05
17237451	Ptprb	19263	-0.645864	2.37e-05		17434297	Cdk6	12571	0.513081	2.91e-05
17398742	Fcrl1	229499	0.620042	2.37e-05		17430997	Wdtc1	230796	-0.86368	2.91e-05
17307923	Bnip3l;Gm10480	12177;100043324	0.437997	2.37e-05		17326816	Gabpa	14390	-0.502838	2.91e-05
17493298	Tmem126b	68472	-0.584179	2.37e-05		17224771	Serpine2	20720	1.33689	2.92e-05
17339313	Epb4.1l3	13823	0.943474	2.37e-05		17392056	Fermt1	241639	1.15948	2.93e-05
17447646	Slc2a9	117591	-0.693743	2.38e-05		17377857	Ccm2l	228788	-0.495634	2.93e-05
17409963	Fnbp1l	214459	0.606348	2.38e-05		17263004	Atox1	11927	0.658421	2.94e-05
17424331	Ccl27a	20301	-0.656166	2.38e-05		17356987	Ppp1r14b	18938	0.703149	2.94e-05
17540075	Ftsj1	54632	-0.465876	2.39e-05		17422629	Cdk11b	12537	0.45045	2.95e-05
17400788	Prkab2	108097	0.631518	2.39e-05		17367574	NA	NA	1.61408	2.97e-05
17370794	NA	NA	-1.58641	2.4e-05		17346781	Ankrd12	106585	0.931211	2.98e-05
17514566	Mmp27	234911	1.56626	2.43e-05		17238934	Syne1	64009	-0.84627	2.99e-05
17303941	Ap3m1	55946	-0.72749	2.43e-05		17390823	Slc30a4	22785	0.602749	3.02e-05
17307695	Msra	110265	-0.468345	2.43e-05		17468765	Abtb1	80283	-0.501224	3.05e-05
17495340	Sox6	20679	-0.715173	2.44e-05		17241396	Vps26a	30930	0.414468	3.06e-05
17506991	Nrp1	18186	-0.925349	2.44e-05		17212138	Map4k4	26921	1.02521	3.06e-05
17319037	Rac2	19354	1.08605	2.44e-05		17484377	Pwwp2b	101631	0.596176	3.06e-05
17251933	Asgr1	11889	-0.484332	2.44e-05		17398611	Pet112	229487	-0.655618	3.07e-05
17517349	Slc35f2	72022	1.074	2.45e-05		17235663	Pip5k1c	18717	0.64724	3.09e-05
17472777	Itpr2	16439	-0.500808	2.45e-05		17258107	Cd300a	217303	0.808441	3.09e-05
17525263	Aplp2	11804	0.478659	2.45e-05		17228871	Suco	226551	0.613902	3.11e-05
17456084	Foxp2	114142	-0.692327	2.45e-05		17495320	Cyp2r1	244209	-0.857025	3.11e-05
17364114	Lipa	16889	0.550957	2.46e-05		17496651	Sephs2	20768	-0.57774	3.11e-05
17321768	NA	NA	1.20569	2.47e-05		17223946	Erbb4	13869	-1.40845	3.11e-05
17503118	Mir27a	387220	0.864211	2.47e-05		17520085	Zfp949	71640	-0.691441	3.12e-05
17318428	Oplah	75475	-0.622061	2.47e-05		17280609	Pik3cg	30955	0.792419	3.13e-05
17380953	Ppdpf	66496	-0.496302	2.48e-05		17245895	Inhbc	16325	-1.25516	3.14e-05
17446760	Ost4;Gm19774	67695;100503571	0.54438	2.5e-05		17391640	Pced1a	319513	-0.543766	3.15e-05
17475311	Atp5sl	66349	-0.774082	2.5e-05		17349520	Ctnna1	12385	0.503254	3.16e-05
17485609	Lilra6;Pira11;Pira4;Pira7;Pira1;Pira2;Pira6;Gm15448;Gm14548	18726;18724;18727;18730;18722;18725;18729;100041146;100038909	0.852049	2.5e-05		17267846	Abcc3	76408	0.657443	3.16e-05
17273200	Pcyt2	68671	-0.572221	2.5e-05		17212461	Col3a1	12825	1.15765	3.17e-05
17376341	Ptpra	19262	0.524843	2.51e-05		17502075	Map1s	270058	0.488761	3.18e-05
17511142	Nfix	18032	-0.613977	2.52e-05		17235701	Mfsd12	73822	0.662894	3.18e-05
17490502	Prmt1	15469	0.700554	2.54e-05		17443901	Fam20c	80752	0.649652	3.19e-05
17519888	Irak1bp1	65099	0.788789	2.56e-05		17316021	Tars	110960	-0.993871	3.2e-05
17363572	Tjp2	21873	0.868865	2.56e-05		17336811	Neu1	18010	0.517159	3.2e-05
17384021	Stxbp1	20910	0.616869	2.56e-05		17318772	Apol7a	75761	-1.06163	3.2e-05
17261339	Sptbn1	20742	0.561789	2.56e-05		17455249	Gpr12	14738	-0.912184	3.21e-05
17487408	Pvrl2	19294	0.570464	2.59e-05		17419980	Hmgcl	15356	-0.621958	3.21e-05
17328124	Litaf	56722	0.648127	2.6e-05		17340449	Tfb1m	224481	-0.760324	3.22e-05
17219623	Crp	12944	-0.790612	2.6e-05		17480292	Nars2	244141	-0.611634	3.24e-05
17496345	Nupr1	56312	0.899787	2.6e-05		17305636	Ero1l	50527	0.565361	3.25e-05
17543196	Pdk3	236900	0.87006	2.61e-05		17411216	Fam73a	215708	0.718401	3.26e-05
17329454	Leprel1	210530	0.688247	2.63e-05		17475580	Blvrb	233016	0.866705	3.27e-05
17268884	Nr1d1	217166	-2.22702	2.64e-05		17263708	Usp22	216825	0.575867	3.27e-05
17402140	NA	NA	-1.0696	2.64e-05		17400788	Prkab2	108097	0.616755	3.29e-05
17538284	Nxt2	237082	-0.52606	2.66e-05		17252369	Mybbp1a	18432	0.604455	3.29e-05
17526929	1110032A03Rik	68721	-0.431951	2.66e-05		17217610	Csrp1	13007	0.88252	3.29e-05
17348833	Ttr	22139	-0.406835	2.67e-05		17365054	Cwf19l1	72502	-0.477477	3.31e-05
17215853	Capn10;9430060I03Rik	23830;100037260	-0.585588	2.69e-05		17455274	Mtif3	76366	-0.605932	3.31e-05
17431282	Extl1	56219	-1.00778	2.7e-05		17502233	Slc27a1	26457	0.728626	3.32e-05
17444933	Gm15408	100503307	-1.00372	2.71e-05		17378548	Phf20	228829	0.677808	3.32e-05
17254210	Ap2b1	71770	0.491894	2.71e-05		17415922	0610043K17Rik	68400	-0.87965	3.32e-05
17468298	Exoc6b	75914	0.599035	2.72e-05		17409343	5330417C22Rik	229722	1.05521	3.33e-05
17325904	Ccdc80	67896	0.939965	2.74e-05		17238394	Pan2	103135	-0.489	3.34e-05
17300411	Thtpa	105663	-0.599197	2.74e-05		17212355	Nck2	17974	0.561019	3.34e-05
17324794	Tctex1d2	66061	0.772875	2.74e-05		17358466	Slc1a1	20510	1.07672	3.35e-05
17391784	A730017L22Rik	613258	-0.740913	2.75e-05		17493461	Aqp11	66333	-1.13067	3.35e-05
17418904	Ak2	11637	-0.566279	2.76e-05		17325861	Cd200r1	57781	1.29425	3.35e-05
17453809	Ap1s1	11769	0.567994	2.76e-05		17399404	Gm15998	100038411	-1.18885	3.36e-05
17225320	Ugt1a1;Ugt1a6a;Ugt1a7c;Ugt1a6b;Ugt1a5	394436;94284;394432;394435;394433	-0.628931	2.77e-05		17219643	Aim2	383619	0.921913	3.36e-05
17275069	Agmo	319660	-0.513498	2.78e-05		17468018	Hk2	15277	0.808419	3.38e-05
17283556	Ifi27l2b	217845	1.69835	2.78e-05		17464099	NA	NA	1.38796	3.38e-05
17475564	Numbl	18223	0.969374	2.8e-05		17322750	Abat	268860	-0.871533	3.38e-05
17417784	2610528J11Rik	66451	-0.821387	2.8e-05		17298183	Tkt;Mir3076	21881;100526475	0.570644	3.4e-05
17511731	Ces1f	234564	-2.32969	2.8e-05		17513031	Glg1	20340	0.462222	3.41e-05
17502729	Zfp827	622675	0.592194	2.81e-05		17469406	Gm765	330390	-0.704709	3.41e-05
17254522	1700125H20Rik	73634	-0.47794	2.81e-05		17267237	Ints2	70422	0.902328	3.43e-05
17361915	Mrpl49	18120	-0.597371	2.82e-05		17459038	Herc3	73998	0.638564	3.43e-05
17538590	Pfkfb1	18639	-0.724987	2.82e-05		17540282	Med14	26896	0.484653	3.45e-05
17323711	Txnrd2	26462	-0.568062	2.83e-05		17474633	Exoc3l2	74463	-0.428515	3.45e-05
17445543	Crot	74114	-1.25609	2.86e-05		17411716	4930412C18Rik	320152	-0.707338	3.46e-05
17535841	Plxna3	18846	0.727718	2.86e-05		17223903	Acadl	11363	-0.579166	3.46e-05
17397475	Mgst2	211666	1.07763	2.88e-05		17245700	Tspan31	67125	-0.465388	3.46e-05
17301852	Gm9199	668489	-0.624739	2.9e-05		17545936	Car5b	56078	-0.986067	3.46e-05
17228751	Rabgap1l	29809	-0.503584	2.91e-05		17373406	Harbi1	241547	-0.766291	3.46e-05
17403451	Bcl10	12042	0.684937	2.94e-05		17305015	Fam35a	75698	-0.982117	3.47e-05
17361276	Rhod	11854	0.754457	2.95e-05		17522133	Shisa5	66940	0.741078	3.48e-05
17411545	6330407A03Rik	70720	0.829394	2.95e-05		17254194	AI662270	100043636	0.808979	3.51e-05
17516194	Vwa5a	67776	0.582041	2.95e-05		17312511	Adck5	268822	-1.08097	3.51e-05
17334495	Nme3;Mrps34	79059;79044	-0.549839	2.97e-05		17492417	Pex11a	18631	-0.800883	3.53e-05
17260668	Grb10	14783	0.983699	2.99e-05		17241483	Ccar1	67500	0.533827	3.53e-05
17249950	Cnot8	69125	-0.515247	3e-05		17431619	C1qa	12259	1.01033	3.53e-05
17449685	Sdad1	231452	0.532413	3.07e-05		17448924	Kdr	16542	-0.68802	3.53e-05
17234317	Specc1l	74392	0.491268	3.07e-05		17350921	F830016B08Rik	240328	-1.13104	3.55e-05
17535877	Ikbkg	16151	0.554434	3.07e-05		17356526	Ltbp3	16998	0.705574	3.55e-05
17248380	Lcp2	16822	1.05969	3.08e-05		17214220	Ctdsp1	227292	-0.468837	3.57e-05
17534938	Slc9a6	236794	0.738279	3.09e-05		17258023	Ttyh2	117160	0.558368	3.57e-05
17272785	Lgals3bp	19039	0.90841	3.1e-05		17337152	H2-Q10;1200015M12Rik	15007;71739	0.716903	3.58e-05
17454574	Ttyh3	78339	0.695027	3.1e-05		17284349	Ighm	16019	-0.911786	3.62e-05
17410323	Gar1	68147	0.507447	3.11e-05		17226194	Ralb	64143	0.638568	3.63e-05
17496651	Sephs2	20768	-0.576353	3.11e-05		17285922	Slc17a1	20504	-0.787081	3.65e-05
17448924	Kdr	16542	-0.693828	3.12e-05		17454654	NA	NA	-0.868872	3.66e-05
17291325	NA	NA	-0.777438	3.12e-05		17515344	Ccdc159	67119	-0.581431	3.67e-05
17350517	Hsd17b4	15488	-0.521733	3.14e-05		17495651	Pdilt	71830	-1.42124	3.67e-05
17337232	Flot1	14251	0.789527	3.15e-05		17264424	Ndel1	83431	0.581081	3.67e-05
17245785	Pip4k2c;F420014N23Rik	117150;100038591	0.483889	3.16e-05		17286087	Dcdc2a	195208	0.872103	3.67e-05
17473402	Isoc2a	664994	-0.649004	3.17e-05		17545291	Tmem29	382245	-0.376095	3.68e-05
17477988	Rpl18	19899	0.43558	3.18e-05		17542751	Mpp1	17524	0.876132	3.69e-05
17528924	Fam83b	208994	1.56022	3.18e-05		17395601	Cables2	252966	-0.580456	3.69e-05
17450830	Slc26a1	231583	-0.931429	3.18e-05		17223069	Stk17b	98267	0.668097	3.69e-05
17408648	Olfml3;LOC269472	99543;269472	0.632913	3.18e-05		17302092	Tsc22d1;Gm19597	21807;100503222	0.866461	3.75e-05
17546101	Tlr8	170744	1.55443	3.19e-05		17337046	Ddx39b	53817	0.476028	3.75e-05
17519533	Lysmd2	70082	0.70079	3.21e-05		17523244	Rpl14;Rpl14-ps1	67115;100040970	0.480325	3.77e-05
17298488	Oxnad1	218885	-0.589325	3.21e-05		17301131	Rnaseh2b	67153	0.973522	3.78e-05
17409621	S1pr1	13609	-0.809045	3.21e-05		17258851	Afmid	71562	-0.926193	3.8e-05
17490233	Emc10	69683	-0.588934	3.23e-05		17455254	Usp12	22217	0.612936	3.8e-05
17419277	Sdc3	20970	0.875779	3.24e-05		17389802	Rmdn3	67809	-0.664269	3.82e-05
[truncated: 6,551 more rows]

## Sheet: 3-week_Cyp51
H^Cyp51-/- vs. Cyp51+/+						H^Cyp51-/- F vs. M						Cyp51+/+ F vs. M
PROBEID	SYMBOL	ENTREZID	logFC	adj.P.Val		PROBEID	SYMBOL	ENTREZID	logFC	adj.P.Val		PROBEID	SYMBOL	ENTREZID	logFC	adj.P.Val
17483925	Dmbt1	12945	-2.57031	0.0198		17546287	Kdm5d	20592	-3.44372	5.13e-12		17546287	Kdm5d	20592	-3.2856	1.31e-11
17548342	NA	NA	-1.06417	0.0198		17543785	Xist	213742	6.5578	8.26e-12		17543785	Xist	213742	6.12901	3.18e-11
						17546797	Uty	22290	-4.10818	8.05e-10		17546797	Uty	22290	-4.01688	1.11e-09
						17546316	Eif2s3y	26908	-3.7947	5.57e-09		17546316	Eif2s3y	26908	-4.12474	1.11e-09
						17546834	Ddx3y	26900	-4.1749	1.11e-07		17546834	Ddx3y	26900	-4.1567	1.2e-07
												17331059	Gpr128	239853	2.63247	0.00333
												17483925	Dmbt1	12945	3.70186	0.00357
												17268243	B4galnt2	14422	1.32089	0.00907

## Sheet: 6-week_Cyp51
H^Cyp51-/- vs. Cyp51+/+						H^Cyp51-/- F vs. M						Cyp51+/+ F vs. M
PROBEID	SYMBOL	ENTREZID	logFC	adj.P.Val		PROBEID	SYMBOL	ENTREZID	logFC	adj.P.Val		PROBEID	SYMBOL	ENTREZID	logFC	adj.P.Val
17510484	Cib3	234421	2.52153	1.95e-05		17546287	Kdm5d	20592	-3.42028	5.88e-12		17546287	Kdm5d	20592	-3.19754	2.26e-11
17421138	Ctrcos	69139	-1.32198	0.0101993		17543785	Xist	213742	5.50894	2.61e-10		17546797	Uty	22290	-4.3639	3.71e-10
17289009	Hapln1	12950	-1.34063	0.0106631		17546316	Eif2s3y	26908	-4.36612	3.69e-10		17543785	Xist	213742	5.24949	4.48e-10
17544837	Serpina7	331535	-2.47538	0.0106631		17546797	Uty	22290	-4.21342	3.69e-10		17546316	Eif2s3y	26908	-4.17946	8.63e-10
17388499	Accs	329470	0.555118	0.0200565		17546834	Ddx3y	26900	-3.73199	8.69e-07		17546834	Ddx3y	26900	-3.96401	2.89e-07
17445308	Cyp51	13121	-1.4674	0.0232592		17317398	A1bg	117586	3.50169	0.000229		17355955	1810055G02Rik	72056	-2.05602	0.000149
17443133	Wbscr27	79565	0.67145	0.0236229		17475373	Cyp2b13	13089	4.11002	0.00239		17291195	Hist1h1e;Hist1h2be;Hist1h2bg;Hist1h2bc	50709;319179;319181;68024	0.937752	0.00323
17341267	Mirlet7e	387248	-0.65126	0.0332088		17426108	Mup21	381531	-3.56055	0.00332		17510484	Cib3	234421	-2.29587	0.00323
17295130	F2r	14062	0.619301	0.0424312		17457345	Trim24	21848	1.19936	0.006		17229639	Pcp4l1	66425	1.93556	0.00892
17307231	Micu2	68514	0.562219	0.0431334		17359304	Cyp2c39	13098	1.32641	0.00723		17220148	Lin9	72568	-1.07067	0.00892
17467011	Plekha8	231999	-0.528862	0.0431334		17232489	Sult3a1	57430	3.96541	0.0258		17359160	Plce1	74055	-0.887083	0.0124
17497796	1600016N20Rik	72000	0.660294	0.0480903		17417180	Cyp4a12a	277753	-5.24158	0.0285		17279608	Ncapg2	76044	-1.5036	0.0136
17449033	Ppat	231327	-0.744446	0.0480903		17220417	Susd4	96935	-1.11056	0.0328		17408015	Hist2h3c2;Hist2h3b;Hist1h3e;Hist1h3b;Hist1h3d;Hist1h3c;Hist1h3f;Hist2h3c1	97114;319154;319151;319150;319149;319148;260423;15077	1.52696	0.017
						17417195	Cyp4a12b	13118	-2.35984	0.0488		17411761	Ccne2;Ints8	12448;72656	-1.1804	0.02
												17307231	Micu2	68514	-0.817812	0.0208
												17529383	Pgm3	109785	-0.939798	0.0208
												17431282	Extl1	56219	1.34222	0.0219
												17443114	Rfc2	19718	-0.738455	0.0219
												17238179	Rdh18-ps;Rdh16	380674;19683	1.88459	0.0219
												17534385	Gria3	53623	-1.19411	0.0219
												17302074	Tsc22d1	21807	0.866661	0.0219
												17282216	Zfp36l1	12192	1.03227	0.0219
												17320928	Slc38a2	67760	-1.00941	0.0219
												17230127	Grem2	23893	-1.20725	0.0219
												17280062	Lpin1	14245	-1.89542	0.0219
												17320103	Celsr1	12614	1.19567	0.0219
												17498502	Ccnd1	12443	-1.35906	0.0219
												17361494	Pacs1	107975	-0.731965	0.0219
												17381630	Pfkfb3	170768	-1.24356	0.0232
												17276558	Zbtb1	268564	-0.759791	0.0234
												17492619	Blm	12144	-0.897623	0.0234
												17467128	Nt5c3	107569	-0.922726	0.0252
												17422039	Klhl21	242785	-0.881026	0.0252
												17376124	Slc20a1	20515	-1.47534	0.0263
												17409277	Sort1	20661	0.643767	0.0263
												17321318	Fkbp11	66120	-1.19995	0.0263
												17502583	Mcm5	17218	-1.622	0.0283
												17289009	Hapln1	12950	1.47593	0.0283
												17469406	Gm765	330390	-0.878326	0.0283
												17282980	Cep128	75216	-0.778114	0.0283
												17250009	Zfp692	103836	0.701289	0.0283
												17275332	G2e3	217558	-1.04783	0.0283
												17310404	Zfr	22763	0.541927	0.0283
												17408765	Mov10	17454	-0.687634	0.0298
												17242578	Ppap2c	50784	-0.990765	0.0298
												17303804	Anxa7	11750	-0.716809	0.0298
												17384787	Scai	320271	-0.88824	0.0299
												17266436	Slc13a2;Slc13a2os	20500;790911	1.00214	0.0299
												17345238	Capn11	268958	1.12907	0.0299
												17414114	Smc2	14211	-1.14674	0.0342
												17458327	Repin1	58887	0.772639	0.0342
												17226035	Gm7160	635504	0.907188	0.0344
												17260616	NA	NA	0.60692	0.0364
												17412395	NA	NA	1.57444	0.0364
												17355915	Cpt1a	12894	-0.745251	0.0364
												17506418	Cdt1	67177	-1.05654	0.0364
												17288876	Arrdc3	105171	1.51881	0.0364
												17515272	1810026J23Rik	69773	0.60421	0.0403
												17226550	Mcm6	17219	-1.83401	0.0403
												17299353	Ktn1	16709	-0.724321	0.0413
												17385797	Ifih1	71586	-0.702567	0.0413
												17536961	Chic1	12212	1.05857	0.0413
												17391938	Slc23a2	54338	-0.904304	0.0413
												17548238	Fabp5	16592	-2.45847	0.0413
												17537853	Bhlhb9	70237	-1.04648	0.0413
												17481960	Arntl	11865	2.87771	0.0413
												17548717	Fabp5;Gm3601	16592;100041975	-2.47543	0.0413
												17440465	Pole	18973	-1.24254	0.0413
												17548358	Gm19958	100503910	-1.06722	0.0413
												17548692	Gm19958	100503910	-1.06722	0.0413
												17379938	Cebpb	12608	-0.909472	0.0413
												17269866	NA	NA	1.15038	0.0413
												17240621	Aim1	11630	-0.846224	0.0413
												17537889	Wbp5	22381	-0.879655	0.0413
												17251527	Per1	18626	-2.21528	0.0413
												17307609	Gata4	14463	0.573685	0.0413
												17404073	Fabp5	16592	-2.73742	0.0416
												17527719	Cd276	102657	-0.880478	0.0416
												17493807	Plekhb1	27276	0.981877	0.0424
												17229433	Nuf2	66977	-1.93065	0.0424
												17469636	Rad18	58186	-1.10035	0.0424
												17217969	Kcnt2	240776	-1.38495	0.0433
												17520439	Atr	245000	-0.630346	0.0462
												17240342	Rpf2	67239	-0.54571	0.0469
												17359212	Hells	15201	-1.29777	0.0469
												17288908	Cetn3	12626	-0.624888	0.0474
												17266370	Snord4a;Tlcd1	100216539;68385	-0.99538	0.0474
												17519009	Gtf2a2	235459	-0.800469	0.0476
												17412391	NA	NA	1.21314	0.0478
												17426956	Haus6	230376	-0.702376	0.0478
												17409893	Slc44a3	213603	-0.891724	0.0478
												17266851	Slfn9;Slfn8	237886;276950	-1.71203	0.0478
												17506571	Zfp276	57247	-0.80059	0.0478
												17420162	Cdc42	12540	-0.802974	0.0489
												17297006	NA	NA	-0.631571	0.0489
												17291874	Nrn1	68404	0.534605	0.0489

## Sheet: 19-week_Cyp51
H^Cyp51-/- vs. Cyp51+/+						H^Cyp51-/- F vs. M						Cyp51+/+ F vs. M
PROBEID	SYMBOL	ENTREZID	logFC	adj.P.Val		PROBEID	SYMBOL	ENTREZID	logFC	adj.P.Val		PROBEID	SYMBOL	ENTREZID	logFC	adj.P.Val
17241731	Bicc1	83675	2.49583	1.58e-10		17546287	Kdm5d	20592	-3.66438	1.47e-12		17546287	Kdm5d	20592	-3.5587	2.65e-12
17412539	Rragd	52187	2.73172	1.58e-10		17543785	Xist	213742	6.63969	6.45e-12		17543785	Xist	213742	6.47276	1.07e-11
17237412	Tspan8	216350	2.83068	4.81e-10		17546797	Uty	22290	-4.05412	1.04e-09		17546316	Eif2s3y	26908	-4.72408	1.05e-10
17466687	Osbpl3	71720	2.62526	4.81e-10		17546316	Eif2s3y	26908	-4.10654	1.21e-09		17546797	Uty	22290	-3.69901	4.59e-09
17510484	Cib3	234421	3.80991	1.81e-09		17546834	Ddx3y	26900	-4.08948	1.63e-07		17546834	Ddx3y	26900	-4.79414	8.18e-09
17285244	Nid1	18073	1.6761	5.81e-09		17468432	Cml5;Gm11128;Cml3	69049;100504710;93674	-2.53702	1.95e-07		17475373	Cyp2b13	13089	7.82029	4.66e-08
17471127	Cd9	12527	1.82849	5.81e-09		17393288	Gss	14854	1.55777	2.9e-06		17441160	Pla2g1b	18778	2.99563	1.8e-07
17492314	Mfge8	17304	2.26704	2.58e-08		17265631	Slc13a5	237831	2.24551	1.13e-05		17220417	Susd4	96935	-2.29944	5.34e-07
17505148	Cdh1	12550	1.90774	2.58e-08		17478958	1810008I18Rik	100503969	-2.41047	8.32e-05		17313583	Cyp2d9	13105	-4.31768	1.22e-06
17439830	Spp1	20750	3.11799	2.98e-08		17417195	Cyp4a12b	13118	-3.74013	8.32e-05		17408360	Hao2	56185	5.20165	2.81e-06
17255260	Col1a1	12842	2.51389	3.05e-08		17515344	Ccdc159	67119	-1.14989	0.000166		17364440	Cyp2c69	100043108	7.42038	4e-06
17501633	Lpl	16956	1.99266	5.13e-08		17484484	Paox	212503	-1.23116	0.000167		17468432	Cml5;Gm11128;Cml3	69049;100504710;93674	-2.05419	4.3e-06
17527520	Scamp5	56807	1.41164	5.72e-08		17285244	Nid1	18073	1.2684	0.000194		17510484	Cib3	234421	-3.32786	5.03e-06
17291525	Sox4	20677	1.79209	5.72e-08		17550743	NA	NA	-0.947207	0.00023		17359304	Cyp2c39	13098	2.0223	6.69e-06
17517097	Plet1	76509	2.65483	7.72e-08		17232426	Echdc1;Rnf146	52665;68031	-1.35623	0.000325		17240137	Gm4794	215895	6.59282	7.75e-06
17458439	Gpnmb	93695	3.37595	7.72e-08		17513655	Car5a;BC048644	12352;407789	-1.12079	0.000331		17232489	Sult3a1	57430	6.27348	1.72e-05
17352985	B4galt6	56386	1.68847	1.16e-07		17475373	Cyp2b13	13089	4.37349	0.000382		17221676	Gm4956	241041	-2.25123	1.78e-05
17233022	Cd24a	12484	1.76016	1.16e-07		17447904	Qdpr	110391	-1.15623	0.000447		17486683	Sult2a3	629203	4.53801	1.83e-05
17364280	Myof	226101	1.8163	1.16e-07		17313583	Cyp2d9	13105	-2.88986	0.000468		17241756	C730027H18Rik	319572	-2.4996	1.83e-05
17289717	Elovl7	74559	2.54939	1.27e-07		17238179	Rdh18-ps;Rdh16	380674;19683	-2.47721	0.000524		17489824	Dpy19l3	233115	-1.8602	1.83e-05
17502102	Myo9b	17925	0.911717	1.52e-07		17463169	Scnn1a	20276	-1.35525	0.00106		17455111	Cyp3a16	13114	6.80149	1.83e-05
17371201	Gca	227960	1.35795	2.01e-07		17505851	Nudt7	67528	-2.13542	0.00121		17229059	Fmo3	14262	6.45037	2.23e-05
17483615	Itgax	16411	2.03138	2.12e-07		17530406	Acpp	56318	-2.00144	0.00132		17500248	Rnf170	77733	1.36529	2.23e-05
17212461	Col3a1	12825	2.24959	2.17e-07		17269521	Acly	104112	-1.96197	0.00134		17488105	Cyp2a22	233005	2.16324	2.29e-05
17346956	Myl12b	67938	0.990764	2.99e-07		17347650	Haao	107766	-0.909928	0.00143		17496584	Zg16	69036	3.28468	2.29e-05
17508609	Nrg1	211323	1.85595	3.51e-07		17383588	Ccbl1	70266	-1.4835	0.00143		17459769	Reg1	19692	6.26658	3.25e-05
17344405	Ddr1	12305	1.27695	3.52e-07		17525955	Sc5d	235293	-0.975807	0.00152		17473932	Sult2a5	434264	4.07146	3.48e-05
17525240	St14	19143	1.50995	3.55e-07		17237937	B4galnt1	14421	0.7123	0.00152		17342890	Clps	109791	4.00805	3.54e-05
17285559	Elmo1	140580	1.29966	3.74e-07		17392076	Hao1	15112	-1.71731	0.00152		17416154	Gm12718	622167	-1.44395	3.77e-05
17353747	Cd14	12475	2.25319	4.32e-07		17468926	NA	NA	-1.21005	0.00159		17404350	Cpb1	76703	5.83003	4e-05
17377498	Pygb	110078	1.42758	4.32e-07		17365728	Gpam	14732	-1.49153	0.00159		17432320	Cela2a;Ctrc	13706;76701	4.6485	5.68e-05
17400486	Mtmr11	194126	2.1126	4.4e-07		17313677	Pnpla3	116939	-1.73754	0.00175		17495622	Gp2	67133	2.46269	5.96e-05
17228136	Lamc2	16782	1.41149	4.71e-07		17464573	Tfpi2	21789	-1.26538	0.00197		17361073	Gstp1	14870	-1.53593	6.34e-05
17282868	Sptlc2	20773	0.905071	5.04e-07		17310172	Ranbp3l	223332	1.55848	0.00197		17326756	Ncam2	17968	-1.43667	7.91e-05
17295130	F2r	14062	1.17402	5.1e-07		17532409	Cyp8b1	13124	-1.79043	0.00234		17426108	Mup21	381531	-4.03877	0.000112
17330636	Gm609	208166	2.31756	5.1e-07		17267418	A130040M12Rik	319269	1.73393	0.00248		17457345	Trim24	21848	1.41768	0.000121
17535607	Slc6a8	102857	1.16095	5.41e-07		17312738	Mpst	246221	-0.749669	0.00264		17463443	Clec2h	94071	-3.71367	0.000121
17325904	Ccdc80	67896	1.67045	5.41e-07		17220417	Susd4	96935	-1.23743	0.00264		17360751	Pnlip	69060	7.04282	0.000121
17310250	Capsl	75568	1.88244	5.41e-07		17427033	Mllt3	70122	0.818525	0.00296		17283641	Serpina1e	20704	-6.45917	0.000127
17480420	Pak1	18479	1.40438	5.41e-07		17522338	Scap	235623	-0.750018	0.00296		17483925	Dmbt1	12945	4.10294	0.00013
17392056	Fermt1	241639	2.06189	5.41e-07		17289717	Elovl7	74559	1.85313	0.00307		17505769	NA	NA	3.10949	0.00013
17455801	Col1a2	12843	1.796	5.41e-07		17277152	Acot3	171281	2.52367	0.00307		17416196	C8b	110382	-1.65999	0.00013
17499962	Plat	18791	1.64531	5.52e-07		17281721	Pygl	110095	-0.935385	0.00307		17457765	Prss2	22072	2.37023	0.000134
17504190	Gpr56	14766	1.44862	5.56e-07		17359316	Cyp2c37	13096	1.79977	0.00307		17512544	Ctrl	109660	4.37833	0.000139
17529764	Pls1	102502	2.52914	6.27e-07		17221676	Gm4956	241041	-1.50979	0.00307		17362369	Slc22a26	236149	4.67156	0.000147
17528934	Tinag	26944	3.23683	7.41e-07		17510264	Haus8	76478	1.29262	0.00307		17383381	Cel	12613	5.46985	0.000148
17225413	Col6a3	12835	1.75376	7.79e-07		17343263	Sik1	17691	1.61808	0.00313		17477391	Klk1	16612	5.6015	0.000171
17390879	Fbn1	14118	1.69714	7.92e-07		17496514	Mvp;Pagr1a	78388;67278	0.963742	0.00316		17362383	Slc22a27	171405	4.7198	0.0002
17411174	Gipc2	54120	1.77809	8.05e-07		17315245	Krt18	16668	1.31258	0.00322		17456918	Cpa1	109697	4.8662	0.000227
17293006	Cxcl14	57266	1.17053	8.05e-07		17253461	Tlcd1	68385	-0.858957	0.0033		17431693	Cela3b	67868	2.44562	0.000249
17285000	Klf6	23849	1.0952	8.07e-07		17393283	Acss2os	74945	-1.25331	0.00365		17475870	Sycn	68416	3.18053	0.000333
17514447	Casp12	12364	1.98789	8.16e-07		17341540	Tnfrsf12a	27279	1.36905	0.00365		17410400	Cyp2u1	71519	-2.3294	0.000335
17408648	Olfml3;LOC269472	99543;269472	1.09339	8.38e-07		17426108	Mup21	381531	-3.08958	0.00369		17318118	9030619P08Rik	105892	3.12237	0.000348
17511927	Kifc3	16582	1.21624	8.59e-07		17458345	Gimap8	243374	0.878847	0.00369		17331173	St3gal6	54613	1.52732	0.000351
17404796	Anxa5	11747	1.92448	8.59e-07		17326075	Retnlg	245195	1.47407	0.00369		17276642	Fut8	53618	1.04532	0.00047
17262990	Sparc	20692	1.19331	9.95e-07		17322113	Krt8	16691	1.3904	0.00416		17513149	Ctrb1	66473	5.30851	0.00047
17456247	Cftr	12638	3.12849	1.01e-06		17539271	Gpr64	237175	1.57966	0.00416		17520073	Nt5e	23959	2.0256	0.000493
17240323	AI317395	215929	-0.80879	1.05e-06		17470301	Adipor2	68465	-0.851145	0.00416		17466286	2210010C04Rik	67373	3.72846	0.000521
17345038	Cd2ap	12488	0.838681	1.06e-06		17263673	Shmt1	20425	-0.614598	0.00416		17317398	A1bg	117586	2.83074	0.000609
17257946	Sox9	20682	1.56462	1.08e-06		17219362	F11r	16456	0.910937	0.00416		17498502	Ccnd1	12443	1.67275	0.000609
17518962	Anxa2	12306	1.90096	1.08e-06		17362369	Slc22a26	236149	3.60993	0.00425		17306098	Rnase1	19752	3.89361	0.000825
17527694	Loxl1	16949	1.5725	1.26e-06		17397750	Tm4sf4	229302	0.946841	0.00425		17356016	1700055N04Rik	73458	1.35164	0.000829
17532418	Ano10	102566	0.937585	1.32e-06		17378359	Acss2	60525	-2.29987	0.00425		17360770	Pnliprp1	18946	5.16869	0.000829
17547719	Ahnak2	100041194	1.72843	1.51e-06		17486707	2810007J24Rik	76971	-2.12491	0.00425		17434524	Abcb1a	18671	1.96005	0.000908
17271486	Abca5	217265	0.935025	1.55e-06		17347846	Srbd1	78586	-0.623744	0.0046		17320538	Arsa	11883	-1.25538	0.000976
17372515	Itgav	16410	0.908594	1.55e-06		17457609	Mgam	232714	-0.703557	0.0046		17439622	Agpat9	231510	0.995707	0.000976
17409343	5330417C22Rik	229722	1.73534	1.57e-06		17490211	Clec11a	20256	-0.654402	0.00477		17479974	Nox4	50490	-2.58843	0.00103
17542588	Flna	192176	1.23922	1.57e-06		17320652	Abcd2	26874	1.64199	0.00477		17244543	NA	NA	-1.62536	0.00105
17519394	Myo5a	17918	1.42862	1.59e-06		17404122	Slc10a5	241877	-1.02472	0.00487		17277152	Acot3	171281	2.62771	0.00109
17238594	Cd63	12512	1.7135	1.69e-06		17427389	Cyp2j6	13110	-0.697045	0.00517		17282457	Acot4	171282	1.07018	0.00109
17222880	Gls	14660	0.957936	1.69e-06		17357861	Keg1	64697	-2.30501	0.00517		17415979	Lepr	16847	2.49921	0.00113
17234803	Cstb	13014	1.28116	1.69e-06		17249362	Sar1b	66397	-0.585537	0.00518		17426086	Mup20	381530	-4.42045	0.00119
17498962	Col4a2	12827	1.04686	1.7e-06		17505252	Cyb5b	66427	-0.971482	0.00554		17332695	Tiam2	24001	-1.06436	0.00141
17382557	Uap1l1	227620	1.45706	1.75e-06		17477527	NA	NA	-0.84755	0.00554		17291821	Eci3	69123	1.81778	0.00151
17354513	Fbn2	14119	1.56945	2e-06		17381530	NA	NA	-0.78671	0.00554		17452311	Cux2	13048	1.62401	0.00155
17230830	Tgfb2	21808	1.4479	2e-06		17252357	NA	NA	-0.821393	0.00564		17245264	Slc35e3	215436	-0.93314	0.00177
17533713	Timp1	21857	1.61937	2e-06		17423107	Tox	252838	1.08798	0.00575		17511540	Sall1	58198	1.29142	0.00177
17357444	Fads3	60527	1.04396	2.07e-06		17498502	Ccnd1	12443	1.38951	0.00592		17525894	Sorl1	20660	1.0586	0.00187
17316120	Cdh6	12563	1.32931	2.11e-06		17498663	C330021F23Rik	546049	-1.50689	0.00599		17396162	Car2	12349	1.66898	0.00195
17512666	Smpd3	58994	1.78685	2.14e-06		17304794	Hacl1	56794	-1.28382	0.00599		17423107	Tox	252838	1.13401	0.00322
17262855	Tnip1	57783	1.03363	2.32e-06		17399404	Gm15998	100038411	-1.5874	0.00599		17359918	Elovl3	12686	-4.50273	0.00384
17264946	Chrnb1	11443	1.76068	2.32e-06		17229059	Fmo3	14262	4.0554	0.00599		17243888	Chpt1	212862	-0.937987	0.00489
17507377	Col4a1	12826	1.0488	2.32e-06		17518227	Cln6	76524	1.01946	0.00626		17456868	Cpa2	232680	2.42947	0.00489
17535558	Bgn	12111	1.05914	2.34e-06		17489464	Scn1b	20266	1.00515	0.00627		17537853	Bhlhb9	70237	1.22548	0.005
17322113	Krt8	16691	1.5579	2.44e-06		17348570	Ttc39c	72747	-1.71799	0.00627		17427729	C8a	230558	-2.03084	0.00669
17439464	Anxa3	11745	1.51772	2.44e-06		17502102	Myo9b	17925	0.60157	0.00627		17528296	Trip4	56404	-0.747667	0.00771
17525894	Sorl1	20660	1.14446	2.44e-06		17219086	Tmco1	68944	-0.675964	0.00655		17455882	Ppp1r9a	243725	-0.808986	0.00771
17471541	Clec7a	56644	2.21009	2.47e-06		17312884	Gcat;Galr3	26912;14429	-0.900749	0.00677		17417180	Cyp4a12a	277753	-4.96344	0.00779
17359689	Scd2;Mir5114	20250;100628619	3.08112	2.48e-06		17364150	Pank1	75735	-0.905129	0.00698		17321780	Cela1	109901	3.34642	0.00824
17307791	Scara3	219151	2.27199	2.73e-06		17345038	Cd2ap	12488	0.645802	0.00707		17495466	Arl6ip1	54208	-0.601234	0.00826
17318830	Myh9	17886	0.820853	2.83e-06		17540050	Ebp	13595	-0.903044	0.00711		17417195	Cyp4a12b	13118	-2.34043	0.00832
17466624	Tmem176b	65963	0.899262	3.1e-06		17417180	Cyp4a12a	277753	-4.98143	0.00712		17427994	Scp2	20280	-0.903222	0.00938
17218927	Dpt	56429	1.64066	3.17e-06		17326987	Mrap	77037	-1.20971	0.00787		17285785	Vmn1r214	171248	-0.95127	0.00969
17526776	Ncam1	17967	1.34309	3.17e-06		17461433	Edem1	192193	-0.70968	0.00799		17468438	Nat8	68396	-1.53358	0.011
17292071	Nedd9	18003	0.922056	3.25e-06		17444911	Gm19617	100503260	-1.19844	0.00799		17212982	Aox1	11761	-0.996318	0.0118
17539898	Ccdc120	54648	1.01777	3.29e-06		17468461	Cml1	66116	-0.773762	0.00799		17445246	1700028E10Rik	625175	-0.873136	0.0118
17240606	Cd24a	12484	2.0777	3.29e-06		17462092	Zfand4	67492	-1.07152	0.00799		17248104	Rtn4	68585	0.725645	0.0122
17346749	Rab31	106572	1.00993	3.3e-06		17252912	Tlcd2	380712	-1.59187	0.00799		17309832	C6	12274	-2.26321	0.0122
17496806	Prss8	76560	1.4626	3.3e-06		17359304	Cyp2c39	13098	1.10674	0.00805		17258220	Slc16a5	217316	1.70519	0.0131
17273260	Notum	77583	-0.871645	3.65e-06		17508609	Nrg1	211323	1.25408	0.0083		17370794	NA	NA	-1.90588	0.0131
17478730	Gabrb3	14402	1.13905	3.65e-06		17231387	Mthfd1l	270685	1.13839	0.00852		17364463	Cyp2c70	226105	0.750186	0.0131
17374765	Spint1	20732	1.46701	3.75e-06		17242578	Ppap2c	50784	1.02551	0.00877		17244973	Trhde	237553	-1.16338	0.0133
17528430	Tpm1	22003	0.885092	3.85e-06		17521428	Hyal1;Nat6	15586;56441	-1.11359	0.00945		17540589	Klhl13	67455	0.759326	0.014
17295266	Plp2	18824	1.70619	3.88e-06		17295907	Nln	75805	0.707171	0.00949		17414846	NA	NA	0.823234	0.0142
17517215	NA	NA	1.27627	3.88e-06		17330506	Gramd1c	207798	-0.864252	0.00977		17408315	Hsd3b5	15496	-3.9366	0.0142
17492661	Iqgap1	29875	1.2495	3.88e-06		17451536	Mmab	77697	-1.05677	0.0102		17472385	Slco1a1	28248	-5.87197	0.0152
17290083	Emb	13723	1.21116	4.18e-06		17271486	Abca5	217265	0.707384	0.0104		17348320	Greb1l	381157	1.17684	0.0153
17337545	Ubd	24108	2.12173	4.32e-06		17394246	Wfdc3	71856	0.983124	0.0104		17438062	Nipal1	70701	2.15349	0.0153
17265268	Cxcl16	66102	1.40155	4.47e-06		17379314	Wisp2	22403	0.564613	0.0104		17271907	Slc16a5	217316	2.04197	0.0155
17363727	Glis3	226075	1.18314	4.47e-06		17238162	Rdh9	103142	1.12956	0.0104		17343170	Tff2	21785	1.09473	0.0164
17400998	Vtcn1	242122	1.33487	4.81e-06		17258851	Afmid	71562	-1.16086	0.0109		17357861	Keg1	64697	-2.02247	0.0166
17314738	Spats2	72572	0.790067	4.85e-06		17234803	Cstb	13014	0.972078	0.0109		17348570	Ttc39c	72747	-1.54887	0.017
17320583	Cpne8	66871	1.45869	4.85e-06		17498323	Tnfrsf23	79201	0.954465	0.0111		17391565	Il1b	16176	1.62984	0.0171
17296355	Itga2	16398	1.81034	5.08e-06		17393357	Eif6	16418	0.826622	0.0111		17550721	NA	NA	-0.901628	0.0179
17470580	Apobec1	11810	0.927579	5.13e-06		17470711	Clstn3	232370	-0.667861	0.0111		17398441	Asic5	58170	-1.66724	0.0179
17364565	Blnk	17060	1.36071	5.59e-06		17413573	Grhpr	76238	-0.770483	0.0111		17403114	Adh4	26876	-1.17704	0.0179
17371427	Dhrs9	241452	2.35835	5.59e-06		17214685	Acsl3;Utp14b	74205;195434	-1.24556	0.0114		17459760	Reg2	19693	2.88378	0.0179
17226043	Bcl2	12043	0.88464	5.82e-06		17370527	Kynu	70789	-0.982671	0.0117		17237502	5330438D12Rik	327824	-0.915855	0.0179
17331078	Tmem45a	56277	1.58215	5.99e-06		17469754	Cidec	14311	1.66396	0.0117		17375327	Casc4	319996	0.85123	0.0198
17239919	Lama2	16773	1.04538	6.09e-06		17222777	Slc40a1	53945	0.870825	0.0119		17433672	Fam213b	66469	-1.03246	0.0198
17307231	Micu2	68514	0.867351	6.25e-06		17359918	Elovl3	12686	-3.97771	0.012		17496345	Nupr1	56312	1.03408	0.0198
17453496	Cldn4	12740	1.11552	6.47e-06		17249151	Mgat4b	103534	0.581717	0.012		17538575	Alas2;Apex2	11656;77622	-2.03063	0.0203
17396009	Zc2hc1a	67306	1.08103	6.47e-06		17409920	Abcd3	19299	-0.803147	0.012		17219053	Ildr2	100039795	1.10184	0.0205
17329167	Clcn2	12724	-0.963126	6.53e-06		17424105	Aqp7	11832	0.948066	0.012		17410433	NA	NA	-0.924404	0.0212
17337750	Gpr110	77596	-1.83938	6.56e-06		17488743	Psmd8	57296	0.646247	0.0133		17218598	4930562F07Rik;4930523C07Rik	75255;67647	0.700723	0.0215
17265631	Slc13a5	237831	1.39247	6.56e-06		17276520	Mthfd1	108156	-0.61292	0.0134		17232499	Rsph4a	212892	1.6502	0.0224
17514592	Mmp7	17393	2.68972	6.69e-06		17369896	St6galnac6	50935	-0.614518	0.0135		17495890	Gga2	74105	0.619379	0.0239
17388774	Ehf	13661	1.85968	6.73e-06		17247389	Egfr	13649	-1.83623	0.0141		17505851	Nudt7	67528	-1.48377	0.0239
17387305	Frzb	20378	1.47215	7.02e-06		17372392	Dnajc10	66861	0.668047	0.0144		17310432	Mtmr12	268783	0.626529	0.0246
17492196	Slco3a1	108116	1.11788	7.21e-06		17410400	Cyp2u1	71519	-1.63546	0.015		17408323	Hsd3b2	15493	-2.48485	0.0253
17397750	Tm4sf4	229302	0.980025	7.21e-06		17538590	Pfkfb1	18639	-0.85151	0.0154		17294135	Srd5a1	78925	-1.20967	0.0256
17399374	Muc1	17829	1.77816	7.24e-06		17457345	Trim24	21848	0.905609	0.0157		17550773	NA	NA	-0.704027	0.0267
17509775	Lpl	16956	1.27346	7.25e-06		17310872	Sdc2	15529	-0.583064	0.0159		17475385	Cyp2b9	13094	3.61059	0.0287
17358466	Slc1a1	20510	1.55216	7.31e-06		17346125	Plin4	57435	1.91099	0.0162		17378848	Snhg11	319317	-0.905613	0.0301
17312829	Lgals1	16852	1.57539	7.55e-06		17500996	Acsl1	14081	-0.930233	0.0162		17365410	Cyp17a1	13074	3.5181	0.0302
17401833	Slc25a24	229731	1.44146	8.21e-06		17379224	Gm11454	100504589	-1.0043	0.0164		17547892	4930529C04Rik;Zbed4	619677;223773	1.37988	0.0306
17514495	Mmp12	17381	3.08564	8.48e-06		17533282	Mid1ip1	68041	-1.02435	0.0169		17220018	Cnst	226744	0.948981	0.0321
17399823	S100a8	20201	1.62974	8.62e-06		17426097	Mup3	17842	-2.67687	0.0169		17270315	Gjc1	14615	-0.834786	0.0327
17330918	Alcam	11658	0.781171	8.8e-06		17384146	Ralgps1	241308	-0.84385	0.0175		17525007	Dpy19l1	244745	-0.777585	0.0327
17527719	Cd276	102657	1.09837	8.8e-06		17221360	Lactb2	212442	-0.809908	0.0179		17399374	Muc1	17829	1.35978	0.0327
17397511	Lhfp	108927	1.18398	9.07e-06		17459634	Ggcx	56316	-0.641012	0.02		17213446	Abi2	329165	0.69573	0.0327
17268137	Itga3	16400	1.12019	9.07e-06		17363025	Stx3	20908	0.699363	0.0202		17362412	Slc22a29	236293	2.12502	0.0332
17367216	Plxdc2	67448	1.55765	9.07e-06		17281304	NA	NA	-0.723442	0.0202		17412213	Fbxl4	269514	0.585216	0.0352
17221553	Pkhd1	241035	1.56923	9.07e-06		17210984	Pcmtd1	319263	-0.602956	0.0202		17365623	NA	NA	0.808288	0.036
17211587	Dst	13518	0.982589	9.12e-06		17492754	Cpeb1	12877	0.928881	0.0207		17402678	LOC100503594	100503594	-0.899667	0.0365
17540154	Cybb	13058	1.89531	9.24e-06		17225499	Hes6	55927	-1.02225	0.0214		17497017	Cuzd1	16433	1.48413	0.04
17488806	Spint2	20733	0.670669	9.4e-06		17447963	Kcnip4	80334	0.555633	0.0214		17376276	Snord57;Nop56	100217428;67134	-1.47663	0.0423
17351027	Pdgfrb	18596	1.23238	9.49e-06		17384422	AI182371	98870	-0.534699	0.0214		17405017	C430002E04Rik	78706	-1.16625	0.0423
17498323	Tnfrsf23	79201	1.08698	9.63e-06		17361285	Syt12	171180	0.73811	0.0215		17507605	Gas6	14456	1.02843	0.0435
17376167	Sirpa	19261	1.26926	9.85e-06		17423577	Atp6v0d2	242341	1.83706	0.0221		17363497	C330002G04Rik	77610	-0.919881	0.0454
17417146	Pdzk1ip1	67182	1.04217	9.85e-06		17278188	Otub2	68149	-0.542621	0.0221		17239384	Phactr2	215789	0.588345	0.0493
17426365	Tnc	21923	1.2662	9.87e-06		17473932	Sult2a5	434264	2.25988	0.0223
17510264	Haus8	76478	1.23701	9.92e-06		17255947	Mir5119	100628613	0.810772	0.0223
17296174	Map3k1	26401	1.07434	9.92e-06		17533498	Kdm6a	22289	0.640936	0.0231
17215885	Agxt	11611	-0.998884	9.92e-06		17273348	Fasn	14104	-1.64639	0.0235
17283556	Ifi27l2b	217845	2.33862	1.07e-05		17233074	NA	NA	-1.03177	0.0235
17362953	Ms4a7	109225	2.29558	1.07e-05		17236525	Mir1931	100316689	0.791701	0.0235
17331481	Robo2	268902	1.44138	1.07e-05		17540027	Gm15453;Rbm3	100043257;19652	1.16145	0.0235
17384146	Ralgps1	241308	1.00554	1.07e-05		17381752	Fam188a	66960	-0.559901	0.025
17276192	Lrrc9	78257	1.1768	1.09e-05		17468930	NA	NA	-0.977408	0.025
17312209	Ly6e	17069	1.0161	1.11e-05		17400009	Tdpoz4	399675	-0.690199	0.025
17514460	Pdgfd	71785	1.69837	1.11e-05		17525329	St3gal4	20443	0.604245	0.025
17353378	Epb4.1l4a	13824	1.92414	1.11e-05		17340967	Acat2	110460	-1.14184	0.025
17460918	Tmem43	74122	1.15543	1.13e-05		17464238	Lyrm5	67636	-0.677024	0.025
17408483	Ptgfrn	19221	1.26406	1.13e-05		17382557	Uap1l1	227620	0.99841	0.025
17483891	Plekha1	101476	0.986624	1.17e-05		17219581	Tagln2	21346	1.16712	0.025
17286087	Dcdc2a	195208	1.21412	1.17e-05		17219231	Nr1i3	12355	1.24634	0.0252
17344873	H2-M2	14990	2.34813	1.25e-05		17517289	Exph5	320051	-0.877213	0.0252
17476424	Prodh2	56189	-0.826028	1.3e-05		17293006	Cxcl14	57266	0.745974	0.0259
17439687	Ptpn13	19249	0.835362	1.32e-05		17441726	Rasal1	19415	0.693048	0.0259
17219581	Tagln2	21346	1.4317	1.35e-05		17336013	Cyp4f15	106648	-0.882996	0.0261
17354367	Lox	16948	1.54163	1.37e-05		17487035	Psg18	26438	-0.74151	0.0264
17441160	Pla2g1b	18778	-1.36824	1.39e-05		17364440	Cyp2c69	100043108	3.34792	0.0264
17496514	Mvp;Pagr1a	78388;67278	0.899378	1.43e-05		17216727	Slc35f5	74150	0.578863	0.0273
17217825	Gm19705	100503460	1.65428	1.43e-05		17521211	Abhd14b	76491	-0.600609	0.0274
17265748	Aspa	11484	-1.11721	1.44e-05		17439585	2310034O05Rik	69571	1.60365	0.0279
17404028	Tpd52	21985	0.835893	1.44e-05		17343488	Cyp4f14	64385	-1.51021	0.0279
17437505	Tbc1d19	67249	1.07268	1.44e-05		17221756	Ogfrl1	70155	-0.588394	0.028
17261608	Gabrp	216643	2.0531	1.44e-05		17471094	Ltbr	17000	0.426921	0.028
17317622	Tmem71	213068	1.18568	1.48e-05		17392138	Mkks	59030	-0.62297	0.028
17374488	Thbs1	21825	1.37518	1.54e-05		17302773	Ipo5	70572	0.604731	0.028
17523650	Ccr2	12772	1.25076	1.54e-05		17302598	Gm6280	622052	-1.36581	0.028
17314487	Ano6	105722	0.940637	1.57e-05		17353962	Fgf1	14164	-0.9461	0.0283
17315245	Krt18	16668	1.21502	1.62e-05		17482047	Insc	233752	-1.26287	0.0287
17221014	Cd34	12490	1.35648	1.62e-05		17493185	Tmem135	72759	-0.649137	0.0287
17273182	Arhgdia	192662	0.771555	1.64e-05		17256959	Grn	14824	0.730437	0.029
17356194	Clcf1	56708	0.804666	1.64e-05		17380953	Ppdpf	66496	-0.527634	0.029
17469136	Adamts9	101401	1.26769	1.64e-05		17331173	St3gal6	54613	0.98401	0.029
17498467	Ano1	101772	1.20774	1.65e-05		17526820	Bco2	170752	-0.861039	0.029
17520315	Plscr1	22038	1.1399	1.71e-05		17416196	C8b	110382	-0.983137	0.0295
17238191	BC089597	216454	-1.31486	1.71e-05		17232316	Samd3	268288	0.727533	0.0295
17488743	Psmd8	57296	0.714161	1.76e-05		17543560	NA	NA	-0.693399	0.0295
17357640	Ms4a4a	666907	2.10543	1.78e-05		17242140	4930483K19Rik	74953	-0.865933	0.0303
17219139	Rgs5	19737	1.38741	1.78e-05		17234552	Lss	16987	-1.86289	0.0303
17353962	Fgf1	14164	-1.15377	1.78e-05		17355825	Cndp2	66054	0.708276	0.0304
17319299	Sun2	223697	-0.797791	1.78e-05		17510586	Large	16795	0.72653	0.0305
17248104	Rtn4	68585	0.776601	1.81e-05		17310816	Cmbl	69574	-0.889354	0.0306
17464986	Asz1	74068	1.62578	1.86e-05		17279833	NA	NA	-0.686181	0.031
17537895	Ngfrap1	12070	1.4045	1.9e-05		17271911	Nt5c	50773	0.47616	0.0312
17272461	Cygb	114886	1.30503	2e-05		17503462	Phkb	102093	-0.603576	0.0312
17230573	Enah	13800	1.21812	2.01e-05		17273182	Arhgdia	192662	0.616163	0.0312
17236811	Lum	17022	1.81372	2.03e-05		17532403	Higd1a	56295	-0.840451	0.0313
17483577	Itgam	16409	1.4109	2.05e-05		17309832	C6	12274	-1.95247	0.0313
17286354	Serpinb6b	20708	1.55473	2.11e-05		17467387	NA	NA	-0.548317	0.0313
17514435	Casp4	12363	1.40045	2.14e-05		17283851	NA	NA	-0.646606	0.0313
17254295	Wfdc18	14038	1.45864	2.14e-05		17504601	Ces3a	382053	-2.0674	0.0313
17463169	Scnn1a	20276	-1.06512	2.16e-05		17527719	Cd276	102657	0.826341	0.0313
17341540	Tnfrsf12a	27279	1.24965	2.21e-05		17408015	Hist2h3c2;Hist2h3b;Hist1h3e;Hist1h3b;Hist1h3d;Hist1h3c;Hist1h3f;Hist2h3c1	97114;319154;319151;319150;319149;319148;260423;15077	-1.15124	0.0314
17318587	Slc39a4	72027	0.998973	2.23e-05		17295685	Marveld2	218518	0.773937	0.0314
17248288	Sh3pxd2b	268396	1.19842	2.24e-05		17395718	Chrna4	11438	-1.44848	0.0317
17329105	Abcc5	27416	0.835044	2.37e-05		17309965	C9	12279	-1.38727	0.0319
17525060	Tbx20	57246	1.27151	2.37e-05		17480596	Olfr520	259066	-0.851535	0.032
17388733	Cd44	12505	1.45269	2.56e-05		17276297	2210039B01Rik	73644	0.774217	0.0321
17337089	H2-Q1	15006	1.50634	2.58e-05		17514824	Taf1d	75316	0.586507	0.0328
17519112	Aldh1a2	19378	1.19625	2.62e-05		17459014	Abcg2	26357	-0.678932	0.0328
17398416	Pdgfc	54635	1.27677	2.65e-05		17274751	Sh3yl1	24057	0.967911	0.0332
17489464	Scn1b	20266	0.975974	2.78e-05		17351328	NA	NA	0.738905	0.0332
17287827	Tgfbi	21810	1.1022	2.78e-05		17321966	Krt5;Krt6a	110308;16687	0.53867	0.0332
17493658	Serpinh1	12406	0.994499	2.8e-05		17506418	Cdt1	67177	0.942547	0.0332
17396260	Cp	12870	0.56955	2.89e-05		17403114	Adh4	26876	-1.04782	0.034
17503825	Mmp2	17390	1.64451	2.92e-05		17434524	Abcb1a	18671	1.32241	0.034
17368476	Adamtsl2	77794	1.24233	2.98e-05		17425954	Mup10;Mup11;Gm21320;LOC100048884	100039008;100039028;100861909;100048884	-5.01082	0.034
17232534	Frk	14302	0.772913	3.05e-05		17409792	Palmd	114301	0.760325	0.034
17409130	Gstm3	14864	2.17087	3.05e-05		17337545	Ubd	24108	1.47975	0.0345
17388332	Creb3l1	26427	0.907731	3.05e-05		17403533	Ctbs	74245	0.608297	0.0354
17306396	Ajuba	16475	1.08473	3.06e-05		17288903	Mblac2	72852	-0.798336	0.0357
17430609	Serinc2	230779	0.986608	3.08e-05		17525353	Tirap	117149	-0.731373	0.036
17340272	Epcam	17075	1.88331	3.11e-05		17448712	Tec	21682	-0.645023	0.036
17354378	Ppic	19038	1.1468	3.14e-05		17369721	Pomt1	99011	-0.739485	0.036
17410251	Enpep	13809	-0.810458	3.14e-05		17390530	Strc	140476	-0.494312	0.0361
17405703	Veph1	72789	1.24518	3.39e-05		17369001	Sptan1	20740	0.520155	0.0361
17331669	App	11820	0.889448	3.39e-05		17283641	Serpina1e	20704	-3.65422	0.0367
17539434	Ctps2	55936	0.720126	3.42e-05		17402025	Dbt	13171	-0.696072	0.0373
17385654	Itgb6	16420	1.00625	3.43e-05		17268401	NA	NA	-0.618078	0.0373
17245223	Lyz2	17105	1.61746	3.43e-05		17373572	Gm10804	100038525	1.87206	0.0378
17279584	Esyt2	52635	0.671125	3.43e-05		17261982	Adra1b	11548	-0.925918	0.0378
17325514	Fstl1	14314	1.49829	3.46e-05		17353747	Cd14	12475	1.26057	0.0378
17237170	Pawr	114774	0.814732	3.56e-05		17285851	Hist1h2bc;Hist1h2bg;Hist1h2be	68024;319181;319179	-0.740957	0.0378
17237132	Lin7a	108030	-0.947285	3.61e-05		17319674	Cyp2d13	68444	-1.16183	0.0378
17436407	Slc5a1	20537	1.24495	3.61e-05		17329403	Masp1	17174	0.421476	0.0383
17526753	Ttc12	235330	0.820182	3.61e-05		17475026	Ethe1	66071	-0.869593	0.0386
17317284	Anxa13	69787	1.14902	3.62e-05		17237412	Tspan8	216350	0.978034	0.039
17462843	Cd163	93671	-1.91751	3.73e-05		17529398	Me1	17436	-1.33167	0.039
17232881	Ppil6	73075	0.908862	3.75e-05		17314512	Gm4371	100043335	0.632192	0.0394
17450387	Sparcl1	13602	1.85491	3.76e-05		17283131	Ptpn21	24000	0.549985	0.0394
17428600	Mast2	17776	0.533295	3.77e-05		17326208	Cblb	208650	0.518247	0.0394
17248309	Stk10	20868	0.851849	3.78e-05		17315447	Pcbp2	18521	0.44955	0.0394
17378600	Epb4.1l1	13821	0.789906	3.78e-05		17218254	Arpc5	67771	0.54728	0.0394
17292084	Adtrp	109254	-0.796622	3.78e-05		17339574	Ehd3	57440	-0.595043	0.0394
17335060	Itpr3	16440	0.666752	3.78e-05		17226043	Bcl2	12043	0.616778	0.0394
17416212	1700024P16Rik	242594	1.3087	3.85e-05		17271905	4933422H20Rik;Mir3968	432613;100628623	0.809672	0.0394
17480312	Gab2	14389	0.772868	3.9e-05		17364246	4931408D14Rik	77059	0.955417	0.0397
17307905	Dpysl2	12934	1.13287	3.93e-05		17508174	Ido2	209176	-0.974927	0.0397
17468551	Anxa4	11746	0.774062	3.97e-05		17255904	NA	NA	-0.817397	0.0398
17340609	Ezr	22350	1.01741	4e-05		17440826	Acacb	100705	-1.97918	0.0398
17537003	Uprt	331487	0.705724	4.05e-05		17405005	Pgrmc2	70804	-0.614763	0.0401
17222149	Neurl3	214854	1.19929	4.22e-05		17435584	Insig1	231070	-1.21598	0.0401
17467154	Ppm1k	243382	-1.05388	4.29e-05		17468444	Cml2	93673	-0.877649	0.0402
17537081	Tlr13	279572	1.51973	4.29e-05		17244140	Apaf1	11783	0.611127	0.0403
17489399	Fxyd5	18301	1.12969	4.38e-05		17521661	Amt	434437	-0.733707	0.0407
17255064	Mmd	67468	-0.598925	4.46e-05		17409099	Gstm7	68312	-0.782038	0.0407
17249787	Gpx3	14778	1.36775	4.52e-05		17305933	Olfr725	258314	-0.835296	0.0412
17297551	Vcl	22330	0.756444	4.52e-05		17438062	Nipal1	70701	1.81233	0.0415
17458020	Arhgef5	54324	0.677576	4.52e-05		17282902	Mir3068	100526546	0.903801	0.0425
17222332	Mgat4a	269181	0.973869	4.57e-05		17453496	Cldn4	12740	0.77392	0.0426
17502280	Glt25d1	234407	0.617437	4.57e-05		17457381	Ttc26	264134	0.677078	0.0426
17367055	Vim	22352	1.05843	4.58e-05		17313877	Ttc38	239570	-0.729148	0.0428
17431332	Man1c1	230815	0.846263	4.62e-05		17362383	Slc22a27	171405	2.70465	0.0431
17240137	Gm4794	215895	-3.49227	4.63e-05		17238295	Gls2	216456	-1.05691	0.0431
17310368	Adamts12	239337	1.06736	4.63e-05		17277411	Mfsd7c	217721	0.878422	0.0433
17282570	Ltbp2	16997	1.25452	4.77e-05		17260438	NA	NA	0.736426	0.0433
17324522	Il1rap	16180	-0.796439	4.77e-05		17548620	Dnajc19;Dnajc19-ps	67713;100503724	-0.511945	0.0438
17255691	Prr15l	217138	0.957997	4.77e-05		17442719	Aacs	78894	-1.97111	0.0438
17413221	Unc13b	22249	1.10295	4.8e-05		17319009	Il2rb	16185	0.803812	0.0439
17326711	Cxadr	13052	1.03026	4.93e-05		17465272	Grm8	14823	-0.778671	0.0439
17499212	F7	14068	-0.665626	5.07e-05		17240303	G630090E17Rik	100041085	-0.766796	0.044
17401357	Rhoc	11853	1.09209	5.16e-05		17283445	Lgmn	19141	0.833417	0.0441
17439901	Lrrc8b	433926	1.0937	5.35e-05		17218752	Myoc	17926	-0.851985	0.0447
17395512	Lama5	16776	0.905981	5.35e-05		17343227	Cbs	12411	-0.721972	0.0451
17353663	Tmem173	72512	1.23719	5.46e-05		17340609	Ezr	22350	0.819432	0.0456
17453454	Eln	13717	1.49139	5.73e-05		17414188	Slc44a1	100434	-0.433077	0.0456
17269368	Krt19	16669	0.808892	5.73e-05		17469967	Plxnd1	67784	0.584812	0.0456
17477116	Etfb	110826	-0.532662	5.79e-05		17363828	Ermp1	226090	0.576648	0.0456
17257444	Ace	11421	1.37556	5.82e-05		17486683	Sult2a3	629203	2.09281	0.0456
17510772	Hhip	15245	-1.23302	5.83e-05		17474974	Plaur	18793	0.832203	0.0456
17497525	Adam8	11501	0.824256	5.98e-05		17269911	Vat1	26949	0.779676	0.0456
17415136	Adamtsl1	77739	0.818834	6e-05		17475385	Cyp2b9	13094	3.21091	0.0456
17475989	Lgals4;Lgals6	16855;16857	-1.07207	6.49e-05		17493005	Fah	14085	-0.461085	0.0457
17384205	Mvb12b	72543	0.759151	6.5e-05		17292084	Adtrp	109254	-0.63624	0.0457
17498099	Ctsd	13033	0.64442	6.52e-05		17252726	Olfr397	258343	-0.684095	0.0457
17291833	Eci2	23986	-0.819555	6.54e-05		17253055	Myo1c	17913	0.533511	0.0461
17429454	Ctps	51797	0.803251	6.54e-05		17483471	Hsd3b7	101502	-0.835993	0.0462
17448308	Ugdh	22235	1.11133	6.74e-05		17302889	Pcca	110821	-0.596343	0.0464
17338416	Trem2	83433	1.0901	6.76e-05		17226327	Marco	17167	2.51593	0.047
17431672	Cdc42	12540	0.510174	6.88e-05		17230408	Adck3	67426	-1.06975	0.0485
17254041	Ccl2	20296	1.33537	6.88e-05		17464580	Bet1	12068	-0.640762	0.0485
17244949	Krr1;Glipr1	52705;73690	1.3025	7e-05		17361605	Ctsw	13041	0.74208	0.0485
17223799	Plekhm3	241075	0.669298	7e-05		17329710	Xxylt1	268880	0.528756	0.0485
17472185	Art4	109978	0.705659	7.1e-05		17500375	4933433F19Rik	71314	-0.67673	0.0485
17543474	P2ry4	57385	-0.723433	7.15e-05		17364565	Blnk	17060	0.909794	0.0485
17364150	Pank1	75735	-0.817317	7.19e-05		17353358	Stard4	170459	-0.78058	0.049
17280590	Prkar2b	19088	0.739251	7.24e-05		17502191	Mrpl34	94065	-0.565359	0.049
17413915	Tgfbr1	21812	0.770302	7.51e-05		17364484	Sorbs1	20411	0.566707	0.0492
17433977	Agrn	11603	0.803171	7.78e-05		17323098	Mpv17l	93734	-0.910257	0.0492
17214018	Gm8883	667931	-0.95154	7.84e-05		17356434	Fibp	58249	0.560297	0.0496
17217580	Arl8a	68724	0.740572	7.89e-05
17511714	Ces1e	13897	-1.06429	7.9e-05
17310172	Ranbp3l	223332	-1.18186	7.9e-05
17249206	Adamts2	216725	0.795771	7.9e-05
17461124	Arl6ip5	65106	0.685657	7.9e-05
17409893	Slc44a3	213603	0.941956	7.9e-05
17244661	Tmtc2	278279	-0.794883	7.92e-05
17357004	Macrod1	107227	-0.744081	7.92e-05
17451568	Gltp	56356	0.831399	8.01e-05
17313926	Gramd4	223752	0.655957	8.33e-05
17473127	Myadm	50918	0.741368	8.38e-05
17277152	Acot3	171281	-1.99862	8.38e-05
17542899	Prkx	19108	0.709673	8.38e-05
17366670	Itih5	209378	1.18972	8.68e-05
17451614	2610524H06Rik	330173	1.42225	8.68e-05
17332166	Donson	60364	0.681455	8.68e-05
17388999	Prrg4	228413	1.35136	8.82e-05
17500996	Acsl1	14081	-0.914893	8.82e-05
17437611	Pgm1	66681	0.799104	8.85e-05
17457765	Prss2	22072	-1.50647	8.85e-05
17296436	Parp8	52552	1.37884	8.89e-05
17392572	Cd93	17064	0.844308	8.93e-05
17310349	Amacr	17117	-0.615813	8.97e-05
17436793	Hgfac	54426	-0.619991	9.06e-05
17378721	Src	20779	0.77196	9.15e-05
17353957	Spry4	24066	-0.845465	9.15e-05
17313862	Ppara	19013	-0.742694	9.3e-05
17527421	Tspan3	56434	0.673892	9.37e-05
17358503	Rcl1	59028	-0.652415	9.5e-05
17369001	Sptan1	20740	0.573729	9.5e-05
17538297	Tmem164	209497	0.638456	9.75e-05
17367390	Etl4	208618	0.658101	9.84e-05
17537889	Wbp5	22381	0.882044	9.91e-05
17437765	Klb	83379	-0.733662	9.92e-05
17395091	Pmepa1	65112	0.834914	9.92e-05
17533336	Atp6ap2	70495	0.492076	9.98e-05
17445308	Cyp51	13121	-1.62143	9.98e-05
17225929	Pam	18484	0.7013	0.000101
17227764	Rgs2	19735	1.06485	0.000101
17521014	Acad11	102632	-0.583355	0.000106
17381717	Itga8	241226	1.36035	0.000107
17542364	Bgn;Gm20252	12111;100504490	0.903853	0.000108
17518007	Pkm	18746	0.759794	0.000108
17469967	Plxnd1	67784	0.665877	0.000108
17319691	Cyp2d40	71754	-1.26677	0.000108
17528249	Slc51b;Rasl12	330962;70784	1.80976	0.000109
17241137	Unc5b	107449	0.95009	0.000114
17282457	Acot4	171282	-0.790621	0.000115
17507605	Gas6	14456	1.0886	0.000115
17545106	Capn6	12338	1.30438	0.000116
17318020	Ly6d	17068	3.41831	0.000116
17458393	Tmem176a	66058	0.790875	0.000116
17364176	Ankrd1	107765	1.44281	0.00012
17315743	Osmr	18414	1.17392	0.00012
17429613	Cap1	12331	0.612366	0.000123
17263673	Shmt1	20425	-0.491336	0.000127
17320652	Abcd2	26874	-1.33746	0.000129
17455111	Cyp3a16	13114	-3.53235	0.00013
17310837	Sema5a	20356	1.07753	0.00013
17301452	Clu	12759	0.500808	0.000131
17282300	Slc10a1	20493	-0.693449	0.000134
17425631	Svep1	64817	1.20045	0.000135
17237767	Ppm1h	319468	0.635371	0.000136
17457381	Ttc26	264134	0.745622	0.000136
17240226	Marcks	17118	0.759479	0.000138
17284839	Itgb8	320910	0.956717	0.000141
17404329	Gyg	27357	0.722988	0.000143
17392151	Jag1	16449	1.04467	0.000145
17424105	Aqp7	11832	0.863217	0.000145
17449084	Igfbp7	29817	0.886204	0.000145
17539797	Clcn5	12728	0.705739	0.000145
17359803	Sfxn3	94280	0.936399	0.000146
17513779	Galns	50917	1.09324	0.000146
17249151	Mgat4b	103534	0.528616	0.000146
17244140	Apaf1	11783	0.662992	0.000146
17318950	Csf2rb2	12984	1.24738	0.000148
17283624	Serpina1a	20700	-1.08964	0.000152
17413866	Col15a1	12819	0.901165	0.000152
17319674	Cyp2d13	68444	-1.23674	0.000154
17492417	Pex11a	18631	-0.887189	0.000154
17422573	Gnb1	14688	0.526318	0.000154
17337580	Olfr111	545205	2.26592	0.000157
17513655	Car5a;BC048644	12352;407789	-0.672369	0.000158
17307799	Gm20146	100504279	0.980699	0.000158
17242578	Ppap2c	50784	0.887031	0.000158
17548850	Arpc1b;Gm5637	11867;434782	0.851846	0.000158
17475975	Ech1	51798	-0.645308	0.000158
17336114	Myo1f	17916	1.05951	0.000159
17272241	Acox1	11430	-0.480113	0.000159
17414520	NA	NA	-2.40163	0.000167
17463781	Emp1	13730	1.90463	0.000169
17516908	Apoa4	11808	1.48122	0.000169
17319887	Scube1	64706	1.35331	0.00017
17350552	Prr16	71373	-0.598879	0.00017
17220034	Sccpdh	109232	0.913294	0.000171
17248860	Timd4	276891	-1.46889	0.000172
17318013	Lynx1	23936	0.895852	0.000173
17301697	Tnfrsf10b	21933	1.49818	0.000174
17229451	Rgs5	19737	1.27924	0.000174
17351811	Acaa2	52538	-0.471544	0.000174
17234896	BB319198	100503607	1.08285	0.000177
17506073	Mlycd	56690	-0.60709	0.000177
17224738	Ap1s3	252903	0.734447	0.000177
17325261	Hspbap1	66667	0.880694	0.000181
17409963	Fnbp1l	214459	0.641197	0.000182
17337796	Pla2g7	27226	1.42077	0.000187
17525653	Spa17	20686	0.680107	0.00019
17497796	1600016N20Rik	72000	0.76705	0.00019
17407764	Prune	229589	0.722703	0.000191
17241355	Hkdc1	216019	0.90938	0.000191
17398441	Asic5	58170	-1.52071	0.000192
17396971	NA	NA	1.54384	0.000195
17348400	Gata6	14465	0.832006	0.000196
17407412	Sprr1a	20753	3.66998	0.000198
17359239	Cyp2c55	72082	2.17181	0.000199
17474143	Slc1a5	20514	0.966067	0.000199
17431181	Sh3bgrl3	73723	1.40138	0.000201
17500832	Fat1	14107	0.683637	0.000201
17374218	Lpcat4	99010	0.712582	0.000201
17337927	Nfkbie	18037	0.826484	0.000201
17486707	2810007J24Rik	76971	-1.63599	0.000201
17511660	Ces1b	382044	-1.00442	0.000206
17455554	N4bp2l1	100637	-0.764409	0.000207
17262755	Slc22a5	20520	-1.04455	0.000214
17447672	Wdr1	22388	0.608535	0.000217
17336013	Cyp4f15	106648	-0.850511	0.00022
17490912	Fut2	14344	0.812511	0.000221
17274775	Lamb1	16777	0.686481	0.000221
17490149	Cd33	12489	0.882006	0.000226
17251370	Myh10	77579	0.914528	0.000227
17445860	Napepld	242864	1.0515	0.000229
17359967	Nfkb2	18034	0.755544	0.000229
17510586	Large	16795	0.716183	0.000229
17370209	Gsn	227753	0.723218	0.000231
17254332	Hnf1b	21410	0.607102	0.000234
17383892	Lcn2	16819	2.78886	0.000234
17475311	Atp5sl	66349	-0.803212	0.000234
17339554	Lbh	77889	1.20449	0.000238
17459449	Foxi3	232077	-0.527593	0.000238
17368515	Sardh	192166	-0.808238	0.00024
17373680	Pamr1	210622	0.832893	0.00024
17434813	Sema3e	20349	0.773215	0.000243
17368171	Bmyc	107771	0.832633	0.000246
17444609	Pdap1;Arpc1b;Gm5637	231887;11867;434782	0.796656	0.000251
17468665	Rab43	69834	-0.532332	0.000253
17460545	Bmp10	12154	-0.900145	0.000257
17249829	NA	NA	1.07202	0.000257
17266107	Abr	109934	1.00604	0.000257
17441396	Vsig10	231668	0.791354	0.000257
17310872	Sdc2	15529	-0.517749	0.000257
17438955	Cxcl5	20311	1.56487	0.00026
17336896	Clic1	114584	0.7576	0.000261
17214106	Igfbp2	16008	-1.03039	0.000261
17477670	Rras	20130	0.949169	0.000264
17546175	NA	NA	-0.817909	0.000272
17219231	Nr1i3	12355	-1.1709	0.000272
17319823	1700001L05Rik	69291	-1.13273	0.000272
17319684	Cyp2d37-ps	627860	-1.02093	0.000279
17400375	Ctss	13040	1.3183	0.000281
17500876	Sorbs2	234214	0.837364	0.000288
17279434	Pacs2	217893	0.453763	0.000294
17460785	Uroc1	243537	-0.72181	0.000294
17482095	Nucb2	53322	1.25891	0.000297
17470616	C3ar1	12267	1.3344	0.000299
17454345	Pdgfa	18590	0.567962	0.000299
17512677	Cdh1	12550	0.899608	0.000302
17519088	Adam10	11487	0.533865	0.000307
17233347	Gja1	14609	0.952617	0.000308
17302397	Klf5	12224	0.926904	0.00031
17459425	Eif2ak3	13666	0.636594	0.00031
17286254	Mboat1	218121	1.36992	0.000314
17253024	Pitpna	18738	0.496412	0.000316
17382533	Dpp7	83768	0.803266	0.000316
17356108	Pitpnm1	18739	0.625713	0.000316
17260487	Tns3	319939	0.588734	0.00032
17504112	Arl2bp	107566	0.775114	0.00032
17363828	Ermp1	226090	0.593941	0.00032
17241849	Susd2	71733	0.510338	0.00032
17391332	Mal	17153	0.717596	0.00032
17407138	Il6ra	16194	-0.853268	0.000322
17434890	Cacna2d1	12293	1.1237	0.000324
17319106	Gm17753	654469	-1.07231	0.000324
17400281	Cdc42se1	57912	0.641008	0.000325
17410845	Clca1	12722	1.26349	0.000329
17341080	Thbs2	21826	0.892487	0.00033
17278561	Eml1	68519	0.624547	0.000331
17319847	Ttll1	319953	0.615876	0.000332
17232202	Stx7	53331	0.561397	0.000332
17277146	Acot4	171282	-1.17899	0.000333
17471550	Olr1	108078	0.645592	0.000335
17363407	Anxa1	16952	1.25432	0.000336
17456131	Tes	21753	0.915355	0.000336
17402072	Frrs1	20321	0.502024	0.000342
17232489	Sult3a1	57430	-2.9131	0.000342
17300251	Abhd4	105501	0.643829	0.000343
17363025	Stx3	20908	0.620042	0.000343
17377666	Srxn1	76650	0.831302	0.00035
17480216	Prcp	72461	0.859828	0.000356
17449394	Sult1b1	56362	-0.906112	0.000356
17476317	Clip3	76686	0.684106	0.000358
17383588	Ccbl1	70266	-0.935666	0.000364
17227348	Nav1	215690	0.727792	0.000365
17417767	Elovl1	54325	0.537208	0.000365
17227266	Elf3	13710	1.33725	0.000369
17409649	Vcam1	22329	1.50148	0.000376
17440054	A830010M20Rik	231570	1.04994	0.000379
17497904	Slc25a22	68267	-0.906822	0.00038
17343628	Angptl4	57875	-1.84058	0.00038
17220439	Aida	108909	0.774367	0.000383
17465824	Fam180a	208164	1.19773	0.000385
17308772	Lacc1	210808	0.9695	0.000388
17248019	Ccdc88a	108686	0.772648	0.000389
17292569	Sema4d	20354	0.980921	0.000389
17216745	Gpr39;Lypd1	71111;72585	0.814906	0.000392
17334449	Hagh	14651	-0.613642	0.000392
17514482	Mmp13	17386	1.25546	0.000392
17526377	Ttc36	192653	-0.469211	0.000392
17235077	Cnn2	12798	0.729084	0.000403
17479354	Abhd2	54608	0.782032	0.000403
17273292	Dcxr	67880	-0.578114	0.000407
17272594	Tk1	21877	-0.701221	0.000409
17323042	Bfar;3110001I22Rik	67118;66598	-0.518212	0.000409
17269498	Nt5c3b	68106	0.557459	0.00041
17425900	Mup13;Mup15;Mup2;Mup7;Mup8;Gm2083;Mup1;Mup14;Mup19;Mup11;Mup16;Mup10;Mup12;Mup17;LOC100048884;Gm21320;Mup9	100039089;100039150;17841;100041658;100041687;100048885;17840;100039116;100189605;100039028;100039177;100039008;100039054;100039206;100048884;100861909;100038948	-3.14415	0.000416
17232353	NA	NA	0.787436	0.000416
17509118	Sorbs2os;Sorbs2	319940;234214	0.696587	0.000416
17276386	Rhoj	80837	0.837172	0.000416
17489431	Fxyd3;Lgi4	17178;243914	0.803821	0.000417
17520624	Rbp1	19659	0.896847	0.000418
17228164	Lamc1	226519	0.652952	0.000425
17532472	Cdcp1	109332	0.913092	0.000425
17217048	5430435G22Rik	226421	0.821442	0.000428
17328062	Emp2	13731	1.1823	0.000431
17410204	Alpk1	71481	1.26889	0.000432
17339574	Ehd3	57440	-0.578083	0.000435
17443461	Rabl5	67286	0.478668	0.000437
17272770	Timp2	21858	1.03178	0.000437
17327909	Ppl	19041	1.04047	0.000437
17391089	Slc27a2	26458	-0.780375	0.000444
17542220	Gabra3	14396	0.81025	0.000445
17424163	Ubap2	68926	0.438595	0.000445
17485553	Tmc4	353499	0.794274	0.000447
17313050	Apobec3	80287	1.27205	0.000447
17459676	Retsat	67442	-1.01851	0.000447
17272239	NA	NA	-1.37389	0.000448
17264835	Cd68	12514	1.11084	0.000456
17252626	Tax1bp3	76281	0.68759	0.000464
17387162	Sestd1	228071	1.00318	0.000467
17515145	Slc44a2	68682	0.710827	0.000473
17432227	Fblim1	74202	0.824014	0.000474
17451930	AW549542	100993	-1.39551	0.000477
17439164	2011-09-01	52398	0.804965	0.000477
17362941	Ms4a14	383435	1.34835	0.000479
17451437	Selplg	20345	0.873978	0.000484
17240467	Gm6976	629461	0.689182	0.000484
17417255	Cyp4a32;Cyp4a10	100040843;13117	-1.73705	0.000485
17385967	Galnt3	14425	0.760909	0.000487
17340017	Mta3	116871	0.542012	0.000487
17364474	Pdlim1	54132	0.720788	0.000491
17483220	Cdipt	52858	0.492596	0.000491
17361494	Pacs1	107975	0.550254	0.000491
17428186	NA	NA	1.42005	0.000491
17389144	Bbox1	170442	-0.470292	0.000493
17301968	Lcp1	18826	0.503551	0.000494
17460665	Mgll	23945	-1.02665	0.000501
17304012	Kcnma1	16531	0.838206	0.000504
17410617	Dapp1	26377	1.16362	0.000504
17261470	Rhbdf1	13650	0.537743	0.00051
17327054	Il10rb	16155	0.711492	0.00051
17536961	Chic1	12212	-0.892222	0.00052
17345202	Slc29a1	63959	-0.527014	0.00052
17231625	Shprh	268281	-0.440228	0.000524
17220724	Ptpn14	19250	0.688514	0.000524
17257361	Mrc2	17534	0.728516	0.000524
17315686	C7	109828	1.08998	0.000529
17223412	Fam126b	213056	-0.699066	0.00053
17374332	Fmn1	14260	0.725961	0.000532
17416154	Gm12718	622167	-0.695873	0.000541
17433040	Pgd	110208	1.18192	0.000547
17453160	Gusb	110006	0.565677	0.000547
17234647	Itgb2	16414	1.00369	0.000547
17447963	Kcnip4	80334	0.474099	0.000547
17517947	Hexa	15211	0.647892	0.00055
17527210	Dmxl2	235380	0.844975	0.000562
17384787	Scai	320271	0.705552	0.000564
17526102	Oaf	102644	-0.528021	0.000568
17326428	Cpox	12892	-0.886896	0.000572
17333465	Smoc2	64074	0.858446	0.000572
17325109	Itgb5	16419	0.546739	0.000574
17231248	G0s2	14373	-1.28682	0.000577
17484233	Ptpre	19267	0.7431	0.000577
17244973	Trhde	237553	-0.917688	0.000579
17544220	Pof1b	69693	0.693571	0.000595
17396143	Car13	71934	0.809317	0.000597
17367978	Npdc1	18146	0.530853	0.000608
17405285	Nbea	26422	0.529057	0.00061
17356526	Ltbp3	16998	0.684031	0.00061
17436629	Add1	11518	0.535763	0.000619
17340084	Dync2li1	213575	0.878106	0.000621
17231229	Hsd11b1	15483	-0.626593	0.000634
17363220	Cep78	208518	0.587792	0.000635
17481936	Tead1	21676	0.735429	0.000638
17214841	Agfg1	15463	0.518177	0.000638
17503841	Lpcat2	270084	1.0463	0.000638
17359316	Cyp2c37	13096	-1.1761	0.000643
17302161	Vwa8	219189	-0.628133	0.000648
17486807	Ehd2	259300	0.843142	0.000648
17419437	Ptafr	19204	1.07563	0.000648
17344242	Apom	55938	-0.695378	0.000648
17532409	Cyp8b1	13124	-1.1255	0.000648
17421110	Agmat	75986	-0.504472	0.000648
17216063	Bok	51800	0.495261	0.000648
17442507	Setd8	67956	0.717359	0.00065
17246163	Esyt1	23943	0.598198	0.000654
17419287	Laptm5	16792	0.856236	0.000659
17391623	Cpxm1	56264	1.16863	0.000664
17524209	NA	NA	0.725929	0.000669
17513031	Glg1	20340	0.442157	0.000669
17356447	Efemp2	58859	0.611031	0.000669
17270453	Map3k14;1700028N14Rik	53859;73280	0.781428	0.000676
17286365	Serpinb9	20723	0.632746	0.000677
17215309	Inpp5d	16331	0.724214	0.000677
17392472	Ralgapa2	241694	-0.538295	0.00068
17309802	Oxct1	67041	0.82886	0.00068
17405724	Shox2	20429	-0.485344	0.000684
17387246	Cerkl;Itga4	228094;16401	-0.884469	0.000684
17294421	Cast	12380	0.54223	0.000687
17402039	Lrrc39	109245	0.611558	0.000688
17548358	Gm19958	100503910	0.883722	0.000689
17548692	Gm19958	100503910	0.883722	0.000689
17276520	Mthfd1	108156	-0.483361	0.000689
17434297	Cdk6	12571	0.482241	0.000689
17232332	Arhgap18	73910	0.580356	0.000703
17333318	NA	NA	1.21552	0.000704
17409075	Csf1	12977	0.754497	0.000708
17284222	Ahnak2	100041194	0.553801	0.000715
17359299	NA	NA	-0.928392	0.000717
17431174	Cd52	23833	1.09701	0.000718
17234317	Specc1l	74392	0.462706	0.000726
17319207	Csnk1e	27373	0.563012	0.000734
17322125	Krt18	16668	0.9953	0.000744
17497693	Sirt3	64384	-0.49552	0.000753
17469446	Eif4e3	66892	0.902057	0.000764
17513878	Spata2l	78779	-0.749477	0.000764
17319380	Pdgfb	18591	0.644108	0.000769
17459696	Gm15401	100038714	-0.745291	0.000776
17464672	Slc25a13	50799	-0.498641	0.000779
17488292	Pld3	18807	0.613832	0.000789
17523309	Vipr1	22354	-0.525142	0.000797
17505124	Cdh3	12560	0.530112	0.000801
17401066	Ngf	18049	1.12709	0.000808
17304794	Hacl1	56794	-0.900759	0.00081
17325919	Atg3	67841	-0.455919	0.000811
17372392	Dnajc10	66861	0.522969	0.000811
17483084	Mapk3	26417	0.514708	0.000811
17493869	P2ry6	233571	0.875237	0.000812
17220417	Susd4	96935	-0.770754	0.000818
17509171	Slc25a4	11739	0.987798	0.000819
17506206	Crispld2	78892	0.582985	0.000824
17524958	Zfp810	235050	0.615596	0.000831
17266698	Myo1d	338367	0.606509	0.000831
17217639	Lad1	16763	0.799564	0.000831
17312738	Mpst	246221	-0.465196	0.000833
17269911	Vat1	26949	0.728847	0.000833
17236900	Kitl	17311	0.793319	0.00084
17402905	Manba	110173	0.528963	0.000844
17474454	Dmpk	13400	0.728718	0.000848
17234786	Icosl	50723	0.511028	0.000856
17492239	AU020206	100504230	0.956256	0.00086
17330654	BC016579	212998	0.750864	0.000864
17282743	Tgfb3	21809	0.937782	0.000864
17316402	Nipal2	223473	1.44101	0.00087
17468612	Arhgap25	232201	0.704322	0.000873
17300802	Parp4	328417	0.419813	0.000873
17242046	Dip2a	64451	0.532699	0.000873
17439138	Shroom3	27428	0.612188	0.000876
17470354	Wnk1	232341	0.439252	0.000878
17232394	Themis	210757	0.856764	0.000895
17383886	1110008P14Rik	73737	0.54344	0.0009
17293237	Golm1	105348	1.07845	0.000903
17434524	Abcb1a	18671	1.16051	0.000917
17229842	Pea15a	18611	0.650165	0.00093
17382737	Fcna	14133	-0.934479	0.000934
17284919	Akr1c14	105387	-0.688121	0.000935
17497058	Cpxm2	55987	0.526767	0.000938
17432440	Pdpn	14726	0.671872	0.000942
17431693	Cela3b	67868	-1.29987	0.000944
17279070	Traf3	22031	0.559244	0.000959
17434555	Abcb1b	18669	1.16871	0.000959
17420316	Rap1gap	110351	0.916998	0.000966
17390844	Myef2;Slc24a5	17876;317750	0.875772	0.000975
17227311	Shisa4	77552	0.84984	0.000975
17467742	Vamp5	53620	0.50709	0.000975
17373484	Pex16	18633	-0.484166	0.000975
17379460	Wfdc2	67701	0.748785	0.000977
17236800	Dcn	13179	0.496864	0.000979
17418904	Ak2	11637	-0.51272	0.000984
17497421	Bnip3	12176	-0.828265	0.00099
17468926	NA	NA	-0.702172	0.00099
17415979	Lepr	16847	-1.50179	0.000991
17399112	Arhgef2	16800	0.714191	0.000992
17220941	G0s2	14373	-0.60981	0.001
17526130	Cbl	12402	0.620914	0.001
17468759	LOC102639841	102639841	-1.31879	0.001
17366170	Csf2ra	12982	0.815451	0.001
17422732	Mxra8	74761	0.83863	0.001
17516352	Clmp	71566	0.680541	0.00101
17212199	Il1rl2	107527	0.904088	0.00101
17229782	Slamf7	75345	1.28706	0.00101
17301247	Pinx1	72400	0.512973	0.00101
17507308	Slc10a2	20494	1.31606	0.00101
17435748	Hadhb	231086	-0.633197	0.00103
17458308	Atp6v0e2	76252	0.767449	0.00104
17371019	Tanc1	66860	0.442335	0.00104
17289061	Acot12	74156	-0.619255	0.00105
17233646	4632428N05Rik	74048	0.581086	0.00106
17346216	Plin3	66905	0.61287	0.00106
17530339	Ackr4	252837	-0.841872	0.00106
17536364	Msn	17698	0.747979	0.00107
17304406	Prkcd	18753	0.630431	0.00107
17383254	Sardh	192166	-0.580315	0.00107
17349520	Ctnna1	12385	0.454712	0.00108
17305875	1700011H14Rik	67082	1.11722	0.00108
17521428	Hyal1;Nat6	15586;56441	-0.800683	0.00109
17365421	Nt5c2	76952	0.695413	0.00109
17453809	Ap1s1	11769	0.508378	0.00109
17318326	BC024139;Eppk1	271278;223650	-0.391234	0.00111
17407426	Lce6a	78382	0.795888	0.00111
17444372	Cyth3	19159	0.484916	0.00111
17438246	Pdgfra	18595	1.04872	0.00111
17374098	Lgr4	107515	-0.465965	0.00111
17355463	Ctif;Gm10532	269037;100038353	-0.641795	0.00111
17477060	Siglec5	233186	0.651963	0.00112
17493842	Arhgef17	207212	0.502019	0.00112
17360570	Plekhs1	226245	1.22094	0.00113
17530955	Gnai2	14678	0.523136	0.00113
17495610	Gprc5b	64297	0.740633	0.00113
17279277	Aspg	104816	-0.815105	0.00114
17472777	Itpr2	16439	-0.441842	0.00114
17277140	Acot1	26897	-1.41912	0.00115
17509976	Slc25a42	73095	-0.64519	0.00116
17321524	Fmnl3	22379	0.601192	0.00116
17459870	Loxl3	16950	0.576114	0.00116
17236182	Timp3	21859	1.1	0.00117
17513672	Cyba	13057	0.874587	0.00117
17461330	Lrrn1	16979	0.635868	0.00117
17548264	Wbp5	22381	0.969191	0.00117
17504477	Ces2a	102022	-0.691403	0.00117
17404217	LOC100038947	100038947	1.73265	0.00117
17372161	Agps	228061	0.428724	0.00117
17462796	Clec4d	17474	0.951929	0.00117
17260839	Actr2	66713	0.386417	0.00117
17517132	Cryab	12955	0.850253	0.00118
17446760	Ost4;Gm19774	67695;100503571	0.47859	0.00119
17418485	Csf3r	12986	0.909943	0.0012
17488975	Tbcb	66411	0.563273	0.00121
17367004	Il15ra	16169	-0.604399	0.00121
17340220	Rhoq	104215	0.832421	0.00121
17291821	Eci3	69123	-1.09277	0.00122
17472497	Gys2	232493	-0.995669	0.00122
17317717	Fam135b	70363	-0.644048	0.00123
17231859	Ifngr1	15979	0.593743	0.00125
17533234	Sytl5	236643	1.6121	0.00125
17267584	Akap1	11640	-0.485429	0.00125
17254210	Ap2b1	71770	0.433065	0.00125
17545159	Amot	27494	0.591248	0.00126
17487408	Pvrl2	19294	0.499575	0.00127
17234713	Krtap12-1	16694	-0.47951	0.00127
17217610	Csrp1	13007	0.785907	0.00127
17454416	Zfand2a	100494	0.569509	0.00127
17248809	Havcr2	171285	1.08774	0.00128
17219789	Kmo	98256	-0.54573	0.00128
17459716	Suclg1	56451	-0.454654	0.0013
17499255	Cul4a	99375	-0.372532	0.0013
17479099	Igf1r	16001	0.652227	0.0013
17221756	Ogfrl1	70155	0.478037	0.00131
17371847	Pdk1	228026	-0.630021	0.00131
17399812	S100a6	20200	0.890098	0.00131
17491026	Emp3	13732	1.05491	0.00132
17267430	Gdpd1	66569	0.978405	0.00132
17515074	Icam1	15894	0.827614	0.00132
17434973	Sema3c	20348	1.0028	0.00132
17222800	Slc39a10	227059	0.589299	0.00132
17469289	Eogt	101351	0.474509	0.00132
17423463	Decr1	67460	-0.420636	0.00132
17344124	NA	NA	0.523624	0.00133
17443613	Tfr2	50765	-0.529244	0.00134
17213369	Nbeal1	269198	0.520564	0.00136
17243051	Mob3a	208228	0.678235	0.00136
17369305	Usp20	74270	0.511244	0.00136
17291361	Aldh5a1	214579	-0.511137	0.00137
17223446	Trak2	70827	0.545993	0.00137
17224771	Serpine2	20720	1.16773	0.00138
17314556	Slc48a1	67739	0.561156	0.00138
17241130	Slc29a3	71279	0.689897	0.00139
17233629	Psap	19156	0.455601	0.0014
17299329	Lgals3	16854	1.21995	0.00141
17378260	Chmp4b	75608	0.479053	0.00141
17405142	Setd7	73251	0.681468	0.00142
17344444	Tubb5	22154	0.794688	0.00142
17418757	1700080G11Rik	73488	-1.68153	0.00143
17286641	Dsp	109620	0.701529	0.00143
17454590	Iqce	74239	0.49402	0.00143
17357827	Gm4952	240549	-1.10411	0.00144
17505114	Zfp90	22751	0.73958	0.00145
17278236	NA	NA	-0.805395	0.00145
17531168	Dag1	13138	0.430417	0.00145
17242177	Col6a1	12833	0.742236	0.00145
17244864	Nav3	260315	0.50907	0.00145
17268061	Gm11541	432589	-0.503074	0.00145
17298112	Wnt5a	22418	0.463691	0.00146
17286337	NA	NA	-0.431717	0.00147
17517448	Hykk	235386	-0.558065	0.00147
17363572	Tjp2	21873	0.747437	0.00147
17258851	Afmid	71562	-0.820987	0.00147
17311104	Grhl2	252973	0.672091	0.0015
17270740	Strada	72149	0.437704	0.0015
17507057	Insr	16337	-0.443633	0.00151
17406221	Gucy1a3	60596	0.881456	0.00152
17288467	Lpcat1	210992	0.500768	0.00154
17405737	Lxn	17035	0.967017	0.00156
17251829	Cldn7	53624	0.720476	0.00157
17394246	Wfdc3	71856	0.686722	0.00158
17508416	Bag4	67384	-0.456388	0.00159
17362289	Mark2	13728	0.395372	0.00159
17510136	Ifi30	65972	0.978533	0.00159
17398272	Arl14	71619	0.798237	0.0016
17488957	Capns1	12336	0.469089	0.00161
17316956	Trps1	83925	0.685018	0.00161
17286344	Wrnip1	78903	-0.576237	0.00161
17326370	Tomm70a	28185	-0.438969	0.00164
17524703	Ap1m2	11768	0.673715	0.00164
17322525	Glis2	83396	0.672002	0.00166
17274212	Rock2	19878	0.484153	0.00167
17474974	Plaur	18793	0.720858	0.00169
17395601	Cables2	252966	-0.506375	0.00169
17356472	Cfl1	12631	0.480666	0.0017
17527206	Gldnos	73567	-0.662467	0.00172
17330625	Cd200;2300009N04Rik	17470;69477	0.745077	0.00172
17230611	Capn2	12334	0.547039	0.00172
17381779	Rsu1	20163	0.499748	0.00173
17375661	Eid1;Shc4	58521;271849	0.66488	0.00173
17401086	Sike1	66641	0.446748	0.00173
17403950	Wls	68151	0.789194	0.00174
17339392	Myl12a	67268	0.466067	0.00175
17330649	Gm17783	100047671	1.16045	0.00175
17236476	Ikbip	67454	0.494427	0.00175
17241756	C730027H18Rik	319572	0.995685	0.00176
17357389	Ahnak	66395	0.685867	0.00176
17228544	Soat1	20652	0.761815	0.00176
17531999	Rbms3	207181	0.592319	0.00177
17510640	Arhgap10	78514	0.498457	0.00179
17462430	Tuba8	53857	0.836427	0.00179
17498398	Cttn	13043	0.457527	0.00179
17265129	Acadvl	11370	-0.44933	0.0018
17222694	Kdelc1	72050	0.39597	0.0018
17437148	C1qtnf7	109323	0.642915	0.00181
17330773	Pvrl3	58998	-0.567766	0.00182
17367834	Entpd8	72090	-0.536038	0.00184
17439766	NA	NA	-0.650188	0.00184
17350628	Snx24	69226	0.495972	0.00185
17514687	Phxr4	18689	0.635613	0.00187
17534110	NA	NA	1.11533	0.00187
17284114	Ckb	12709	0.618833	0.00188
17537112	Lpar4	78134	0.408231	0.00188
17423291	Esrp1	207920	0.637424	0.00189
17283445	Lgmn	19141	0.708367	0.00189
17334419	Msrb1	27361	-0.460625	0.00191
17402025	Dbt	13171	-0.571454	0.00191
17404122	Slc10a5	241877	-0.636767	0.00191
17236049	Rfx4	71137	-0.921045	0.00191
17472023	Mansc1	67729	0.568744	0.00192
17356240	Sptbn2	20743	-0.63038	0.00193
17459591	St3gal5	20454	-0.838044	0.00193
17337228	Ier3	15937	0.762628	0.00194
17234588	Ftcd	14317	-0.610662	0.00195
17525578	Slc37a2	56857	0.743497	0.00196
17229658	Fcer1g	14127	1.06661	0.00197
17504138	Ccl17	20295	1.16186	0.00197
17485389	Shank2	210274	0.724192	0.00197
17305243	Sftpd	20390	1.19923	0.00197
17463747	Gprc5a	232431	0.790821	0.00197
17382038	Pip4k2a	18718	0.694967	0.00198
17386135	Stk39	53416	0.706877	0.002
17425941	Mup1;Mup13;Mup7;Gm2083;Mup15;Mup2;Mup12;Mup8;Mup14;Mup19;Mup11;Mup10;Mup16;Mup17;LOC100048884;Gm21320;Mup9	17840;100039089;100041658;100048885;100039150;17841;100039054;100041687;100039116;100189605;100039028;100039008;100039177;100039206;100048884;100861909;100038948	-3.09568	0.002
17343263	Sik1	17691	0.939893	0.00201
17432264	Plekhm2	69582	0.420186	0.00201
17225173	Snord82	80828	0.733399	0.00201
17520364	Plod2	26432	0.906895	0.00203
17219362	F11r	16456	0.549544	0.00203
17302289	Pcdh17	219228	0.565909	0.00203
17401610	Gstm5;4933431E20Rik	14866;329735	0.553068	0.00203
17329454	Leprel1	210530	0.572519	0.00205
17286231	Sox4	20677	0.951656	0.00206
17468532	Gmcl1	23885	0.534893	0.00207
17405082	Slc7a11	26570	1.27836	0.0021
17304147	Zcchc24	71918	-0.450089	0.0021
17311706	D15Ertd621e	210998	-0.35371	0.00211
17537677	Drp2	13497	-0.482192	0.00211
17469613	Ssu2	243612	-0.435618	0.00213
17447835	Prom1	19126	1.36166	0.00217
17532268	Cx3cr1	13051	0.912319	0.00217
17391193	Sppl2a	66552	0.413623	0.00218
17464238	Lyrm5	67636	-0.510847	0.00218
17277267	Aldh6a1	104776	-0.723152	0.00218
17443133	Wbscr27	79565	0.551055	0.00219
17278321	Serpina3m	20717	-0.790284	0.00221
17256870	Cd300lg	52685	-0.443278	0.00221
17250638	Specc1	432572	0.447866	0.00221
17292450	Fgd3	30938	0.627329	0.00221
17403058	Adh7	11529	-0.668439	0.00221
17508336	Plekha2	83436	0.684437	0.00221
17221158	Mybl1	17864	1.55717	0.00222
17351511	Cep192	70799	0.726649	0.00222
17331438	Chmp2b	68942	0.482552	0.00223
17237502	5330438D12Rik	327824	0.648922	0.00224
17400121	Gm15234	100042793	0.903076	0.00224
17520742	Dzip1l	72507	0.396561	0.00225
17454753	Actb	11461	0.478878	0.00227
17440042	Btbd8	100503185	0.994611	0.00227
17529449	4922501C03Rik	382090	0.595068	0.00229
17391938	Slc23a2	54338	-0.652838	0.00229
17222925	Mfsd6	98682	0.599232	0.0023
17462420	Pex26	74043	-0.557978	0.00233
17375701	Slc27a2	26458	-0.584763	0.00233
17474633	Exoc3l2	74463	-0.358587	0.00233
17317015	Ext1	14042	0.387969	0.00234
17509617	Cpe	12876	1.34817	0.00236
17232235	Ctgf	14219	0.855297	0.00237
17298656	Arhgap22	239027	0.512679	0.00237
17355915	Cpt1a	12894	-0.522647	0.00239
17228490	Fam163a	329274	0.652548	0.0024
17252995	Slc43a2	215113	0.719828	0.0024
17475342	Tgfb1	21803	0.670873	0.0024
17285631	Gpx6	75512	-0.786838	0.00241
17307588	Fdft1	14137	0.898943	0.00241
17310673	Ank	11732	-0.479981	0.00242
17401061	A230001M10Rik	319951	0.772316	0.00243
17366536	Ccdc3	74186	0.73279	0.00245
17464588	Sgce	20392	0.737372	0.00251
17548444	Ost4	67695	0.411166	0.00251
17295125	F2rl1	14063	0.848951	0.00251
17346231	Ptprs	19280	0.634308	0.00252
17539210	Sh3kbp1	58194	0.571762	0.00254
17484667	BC024386	212965	-0.655026	0.00254
17462788	Clec4n	56620	1.109	0.00256
17272437	Rhbdf2	217344	0.624027	0.00256
17528388	NA	NA	-0.457035	0.00257
17503948	Nup93	71805	0.452483	0.00257
17244057	Gas2l3	237436	0.885266	0.0026
17228353	Mr1	15064	0.739233	0.00261
17222825	Nabp1	109019	0.841553	0.00261
17265976	Serpinf2	18816	-0.39755	0.00261
17226420	Actr3	74117	0.396562	0.00261
17513771	Aprt	11821	0.618228	0.00261
17361073	Gstp1	14870	0.650448	0.00262
17447081	Spon2	100689	0.940033	0.00262
17354804	Grpel2	17714	-0.519855	0.00265
17397297	3110057O12Rik	269423	-0.629797	0.00267
17325770	Gm608	207806	-0.448688	0.00268
17212947	Spats2l	67198	0.560124	0.00268
17344140	D17H6S56E-5	110956	1.26309	0.00268
17449447	Igj	16069	1.75793	0.00268
17402140	NA	NA	-0.863841	0.00269
17316739	Dpys	64705	-0.875392	0.0027
17491035	Abcc6	27421	-0.64049	0.0027
17503705	Gm3134	100041089	-0.453664	0.00271
17232593	Lama4	16775	0.648726	0.00272
17391347	Nphp1	53885	0.45315	0.00277
17466228	Clec5a	23845	0.930489	0.00277
17230231	Akt3	23797	0.547143	0.00279
17430878	Atpif1	11983	0.629	0.00279
17249888	Mfap3	216760	0.358247	0.0028
17379314	Wisp2	22403	0.370659	0.0028
17405154	Maml3	433586	0.59084	0.0028
17227536	Ptprc	19264	0.813225	0.00282
17428477	Cyp4b1	13120	-0.607979	0.00284
17323138	Abcc1	17250	0.446933	0.00285
17425533	Epb4.1l4b	54357	-0.49678	0.00286
17432287	Ddi2;Rsc1a1	68817;69994	-0.531545	0.00286
17511693	Ces1d	104158	-0.943521	0.00286
17523042	Acaa1a	113868	-0.452567	0.00286
17298874	Grid1	14803	-0.678056	0.00288
17248304	Ubtd2	327900	0.592728	0.00288
17427312	Jun	16476	0.935541	0.00288
17548283	H3f3b;Gm12657;Gm6749;H3f3c;H3f3a	15081;667250;627371;625328;15078	0.551985	0.00288
17373382	Arhgap1	228359	0.548073	0.00289
17538222	Col4a5	12830	0.549977	0.00289
17408813	Cttnbp2nl	80281	0.768138	0.00289
17312341	Grina	66168	0.379401	0.0029
17232003	Hbs1l;Gm9923	56422;100040505	-0.471171	0.0029
17504444	Cmtm3	68119	0.700948	0.00292
17243183	Creb3l3	208677	-0.539963	0.00292
17297059	Abhd6	66082	-0.72915	0.00294
17513491	Cotl1	72042	0.541659	0.00294
17329844	Gm19316	100502673	-0.624845	0.00294
17358682	Minpp1	17330	-0.349388	0.00297
17521875	Slc25a20	57279	-0.592927	0.003
17515921	Cdon	57810	0.590936	0.00301
17528983	Fbxo9	71538	-0.37091	0.00301
17398655	Lrba	80877	0.3612	0.00302
17288699	Ell2	192657	-0.471024	0.00302
17533223	NA	NA	1.00345	0.00306
17248127	NA	NA	-0.762763	0.00306
17375154	AV039307	100502700	0.50728	0.00308
17467171	Vopp1	232023	0.54274	0.00308
17386770	Fkbp7	14231	0.541467	0.00309
17251222	Gas7	14457	0.61018	0.00309
17336086	Adamts10	224697	0.59773	0.00309
17325069	Heg1	77446	0.603647	0.00309
17359623	Cutc	66388	-0.434214	0.00309
17444961	Alox5ap	11690	0.803049	0.0031
17548946	H3f3b;Gm12657;Gm6749;H3f3c;H3f3a	15081;667250;627371;625328;15078	0.547192	0.00311
17524107	Panx1	55991	0.520784	0.00311
17487982	Bckdha	12039	-0.434123	0.00311
17385564	Cd302	66205	-0.393417	0.00311
17371716	Dync1i2	13427	0.421267	0.00312
17286487	Bphl	68021	-0.40479	0.00312
17292871	Dbn1	56320	0.399741	0.00313
17487422	Bcam	57278	0.773412	0.00313
17376728	Plcb4	18798	0.406156	0.00314
17327557	Mx2	17858	-0.738132	0.00314
17264588	Chd3	216848	-0.532417	0.00315
17319364	D730005E14Rik	109361	0.895413	0.00319
17496584	Zg16	69036	-1.25505	0.00319
17522133	Shisa5	66940	0.598359	0.0032
17326147	Ift57	73916	0.717222	0.00323
17522253	Map4	17758	0.461232	0.00325
17438940	5830473C10Rik	622307	-0.91205	0.00325
17293557	Fbp1	14121	-0.506321	0.00328
17286540	NA	NA	-0.477588	0.00331
17368550	Rxra	20181	-0.420683	0.00331
17540378	Maob	109731	-0.484482	0.00332
17393789	Tgm2	21817	0.762061	0.00334
17272926	Nptx1	18164	-0.603816	0.00338
17407850	Ecm1	13601	-0.580384	0.00338
17396162	Car2	12349	0.916976	0.00338
17214998	Itm2c	64294	0.535759	0.00338
17287536	Tspan17	74257	0.644578	0.00339
17214149	Arpc2	76709	0.320741	0.00339
17222642	Fhl2	14200	0.517846	0.00339
17409633	Slc30a7	66500	0.38999	0.0034
17282563	Npc2	67963	0.562684	0.0034
17300279	Mmp14	17387	0.728692	0.0034
17334253	Eci1	13177	-0.497048	0.00341
17480740	Ucp2	22228	0.923694	0.00342
17216727	Slc35f5	74150	0.41981	0.00342
17300429	Dhrs4	28200	-0.360393	0.00343
17355641	Kcng2	240444	-0.539644	0.00343
17310259	Prlr	19116	-0.660949	0.00344
17464534	Samd9l	209086	0.544863	0.00347
17271920	Hn1	15374	0.512668	0.00349
17420582	Capzb	12345	0.379037	0.00349
17373450	Phf21a	192285	0.484677	0.00351
17237028	Rassf9	237504	1.15186	0.00351
17418128	Trit1	66966	-0.485845	0.00351
17377013	Dstn	56431	0.440272	0.00351
17480205	Rab30	75985	-1.15441	0.00351
17360890	Grk5	14773	0.666724	0.00352
17480078	Picalm	233489	0.305504	0.00352
17312759	Cyth4	72318	0.997061	0.00353
17508325	Htra4	330723	-0.534445	0.00353
17403325	2015-09-01	93684	0.336577	0.00354
17312301	Zfp707	69020	-0.423839	0.00354
17267685	Pctp	18559	-0.648079	0.00355
17232283	Epb4.1l2	13822	0.468034	0.00356
17491636	D7Ertd715e	52480	0.67455	0.00359
17321630	Cers5	71949	0.640718	0.00362
17449585	Btc	12223	0.747349	0.00363
17219356	Tstd1	226654	0.615431	0.00364
17480102	Sytl2	83671	0.690545	0.00367
17418976	Sync;Rbbp4	68828;19646	0.53399	0.00367
17393684	Rbl1	19650	0.69891	0.00368
17353412	Reep5	13476	0.506186	0.00368
17274471	Iah1	67732	-0.382923	0.0037
17449322	Ugt2b1	71773	-1.00591	0.00372
17545595	Sat1	20229	0.491726	0.00372
17410244	D030025E07Rik	402774	-0.411245	0.00372
17433944	Ttll10	330010	0.43859	0.00372
17347650	Haao	107766	-0.445688	0.00372
17258714	Sec14l1	74136	0.607864	0.00372
17336838	Vars	22321	0.405904	0.00372
17227646	Gm4788	214403	-0.555386	0.00372
17248561	Atp10b	319767	0.704069	0.00373
17536436	Ar	11835	-0.99604	0.00373
17525803	Gramd1b	235283	0.582755	0.00375
17220627	Esrrg	26381	-0.477317	0.00376
17512809	Hp	15439	0.556288	0.00379
17527465	Gm10658	100038566	-0.630268	0.00379
17351760	Myo5b	17919	0.421221	0.00379
17493526	Capn5	12337	0.462042	0.0038
17480568	Arrb1	109689	0.418741	0.0038
17445329	Cdk14	18647	0.655585	0.00383
17487276	Ppp1r37	232947	-0.42036	0.00386
17333854	Ppp2r1a	51792	0.395188	0.00387
17330486	Qtrtd1	106248	-0.448919	0.0039
17492754	Cpeb1	12877	0.635931	0.0039
17397708	Dclk1	13175	0.672212	0.00392
17289103	Serinc5	218442	0.5506	0.00394
17482272	Acsm1	117147	-0.508344	0.00394
17267970	Mycbpap	104601	-0.404341	0.00394
17233226	Lilrb4	14728	1.15419	0.00394
17364521	Aldh18a1	56454	0.680818	0.00395
17312774	Cdc42ep1	104445	0.564601	0.00395
17530990	Gnat1	14685	-0.901372	0.00396
17345391	Slc22a7	108114	-1.24214	0.00398
17528229	Ptplad1	57874	-0.406889	0.00398
17541404	Elf4	56501	0.70452	0.00399
17331092	2310005G13Rik	69457	-0.532808	0.00399
17415635	Inadl	12695	0.402156	0.00399
17305906	NA	NA	0.643585	0.004
17330506	Gramd1c	207798	-0.53804	0.00401
17502994	Lphn1	330814	0.38934	0.00401
17291787	Slc22a23	73102	-0.49963	0.00401
17484040	Bub3	12237	0.445449	0.00402
17339142	Ppp4r1	70351	0.414453	0.00402
17318422	Spatc1;Gm10872	74281;100038659	0.619404	0.00402
17290695	Gpr137b	83924	0.772599	0.00402
17212138	Map4k4	26921	0.794989	0.00405
17441490	Fbxo21	231670	-0.856559	0.00408
17364192	1500017E21Rik	668215	-0.75042	0.00411
17448415	Apbb2	11787	0.432378	0.00412
17417814	Olfr1341	258852	-0.548901	0.00413
17418101	Ppt1	19063	0.49809	0.00416
17313811	Fbln1	14114	0.689354	0.0042
17371800	Itga6	16403	0.740826	0.0042
17493901	NA	NA	-0.667958	0.00421
17212355	Nck2	17974	0.436304	0.00423
17484014	Acadsb	66885	-0.478248	0.00423
17219418	Cd84	12523	0.734541	0.00423
17416234	Ppap2b	67916	-0.411243	0.00423
17377360	Gzf1	74533	-0.403505	0.00424
17224476	Abcb6	74104	-0.48236	0.00424
17262644	Leap2	259301	-1.10545	0.00424
17492826	Homer2	26557	-0.669196	0.00426
17537019	Pbdc1	67683	0.418939	0.00426
17436237	Fosl2	14284	0.353771	0.00428
17425888	Mup7;Gm2083;Mup1;Mup13;Mup8;Mup10;Mup12;Mup19;Mup14;Mup15;Mup2;Mup17;Mup16;Mup11;LOC100048884;Gm21320;Mup9	100041658;100048885;17840;100039089;100041687;100039008;100039054;100189605;100039116;100039150;17841;100039206;100039177;100039028;100048884;100861909;100038948	-2.24328	0.00429
17232162	Vnn1	22361	-1.17765	0.0043
17539019	Ubqln2	54609	0.397811	0.00432
17364642	Pik3ap1	83490	0.484851	0.00433
17259635	Tbcd	108903	0.399694	0.00435
17229481	Ddr2	18214	0.585419	0.00436
17513076	Mlkl	74568	0.828765	0.00437
17421828	Clstn1	65945	0.548861	0.00438
17530967	Slc38a3	76257	-0.387523	0.00439
17505283	Wwp2	66894	0.427138	0.00439
17504467	Pdp2	382051	-0.558762	0.0044
17283303	Ccdc88c	68339	0.543524	0.0044
17338650	Ccdc94	72886	-0.392689	0.00447
17224133	Pecr	111175	-0.546104	0.00451
17478263	Tmem86a	67893	0.570009	0.00451
17432256	Slc25a34	384071	-0.588165	0.00453
17367963	Entpd2;Npdc1	12496;18146	0.592834	0.00454
17314693	Tuba1c	22146	0.606713	0.00456
17445426	Steap2	74051	0.722454	0.00457
17469887	2510049J12Rik	70291	0.588588	0.00466
17495549	Itpripl2	319622	0.442153	0.00466
17289527	Cd180	17079	0.875568	0.00468
17271168	Prkca	18750	0.493132	0.00472
17302936	Itgbl1	223272	0.972919	0.00476
17321683	Slc11a2	18174	0.503166	0.00478
17238199	Sdr9c7	70061	-1.31482	0.00478
17473061	Dennd5b	320560	-0.393114	0.00479
17526363	Tmem25	71687	-0.724492	0.00481
17442149	P2rx4	18438	0.457456	0.00481
17501104	Dctd	320685	0.474229	0.00482
17331162	Col8a1	12837	0.552258	0.00484
17469656	Srgap3	259302	-0.675547	0.00485
17268318	NA	NA	-0.495518	0.00489
17546016	Ofd1	237222	0.419774	0.00493
17264884	Tnfsf12Tnfsf13;Tnfsf13;Tnfsf12	619441;69583;21944	0.432066	0.00493
17262065	Cyfip2	76884	0.566873	0.00493
17518227	Cln6	76524	0.586075	0.00497
17404570	Slc7a14	241919	-0.447905	0.00497
17448245	Tlr1	21897	1.05582	0.00497
17325438	Hcls1	15163	0.587899	0.00497
17474941	Kcnn4	16534	0.58913	0.00497
17326756	Ncam2	17968	0.572273	0.00499
17255999	Erbb2	13866	0.549362	0.00504
17409668	Cdc14a	229776	0.472001	0.00504
17485497	Nlrp12	378425	-0.978761	0.00504
17302074	Tsc22d1	21807	0.49622	0.00505
17414507	NA	NA	-1.4716	0.00505
17527727	2410076I21Rik	73673	-0.403106	0.00506
17238295	Gls2	216456	-0.794634	0.00517
17280125	Pqlc3	217430	0.744637	0.00521
17362646	Dagla	269060	0.477143	0.00521
17522338	Scap	235623	-0.383468	0.00521
17437558	Pcdh7	54216	0.732887	0.00521
17507258	Ctxn1	330695	0.513264	0.00521
17315570	Nckap1l	105855	0.740913	0.00521
17404180	Car1	12346	-0.912164	0.00521
17228751	Rabgap1l	29809	-0.378544	0.00522
17334097	Cldn6	54419	0.795738	0.00523
17298126	Lrtm1	319476	-0.84073	0.00529
17530930	Sema3b	20347	0.460956	0.00529
17270060	Nags	217214	-0.425661	0.0053
17246067	Rbms2	56516	0.412196	0.00534
17529099	Col12a1	12816	0.701819	0.00534
17548593	Abracl	73112	0.65619	0.00534
17276249	Ppm1a	19042	-0.326445	0.00534
17282518	Aldh6a1	104776	-0.370482	0.00537
17290173	Hmgcs1	208715	1.02273	0.00537
17411605	Sdcbp	53378	0.423836	0.00537
17416325	Dhcr24	74754	0.387625	0.00539
17310117	2410089E03Rik	73692	0.458133	0.00539
17285922	Slc17a1	20504	-0.599071	0.0054
17463626	Tas2r120	387348	-0.459378	0.00543
17394153	Slpi	20568	1.18853	0.00544
17245772	Dtx3	80904	0.540792	0.00547
17279701	Cdca7l	217946	0.60654	0.00547
17436054	Gtf3c2;Gm19446	71752;100502906	-0.441412	0.00549
17435934	Khk	16548	-0.628136	0.00549
17547877	Deptor	97998	-0.512911	0.00549
17289794	Plk2	20620	0.646254	0.0055
17231003	Mfsd7b	226844	0.542435	0.0055
17409154	Gstm1	14862	0.518511	0.0055
17316348	Snord123	66835	1.38117	0.00554
17544385	Tspan6	56496	0.841874	0.00555
17354101	Dpysl3	22240	0.600869	0.00555
17277017	Rgs6	50779	-0.512684	0.00557
17484167	Dock1	330662	0.407841	0.00558
17389034	Rcn1	19672	0.52442	0.00559
17226194	Ralb	64143	0.483436	0.0056
17403463	Syde2	214804	-0.489209	0.00562
17518142	Tle3	21887	0.55632	0.00565
17467492	NA	NA	1.13143	0.00565
17404047	Zfp704	170753	0.442874	0.00565
17218079	Tpr	108989	0.394541	0.00565
17438314	Tmem165	21982	0.369423	0.00568
17341712	Amdhd2	245847	0.35623	0.00568
17420777	Aldh4a1	212647	-0.344207	0.00569
17512440	Zdhhc1	70796	0.56407	0.00569
17229162	Gm16548	100503816	-0.610372	0.00569
17275925	Arf6	11845	0.358066	0.0057
17334468	Igfals	16005	-0.914917	0.0057
17262141	Timd2	171284	-0.457275	0.0057
17519384	Arpp19	59046	0.409792	0.00576
17245399	Irak3	73914	1.04912	0.00577
17524515	Angptl6;A230050P20Rik	70726;319278	-0.539673	0.00581
17268010	Acsf2	264895	-0.491896	0.00582
17483912	Htra1	56213	0.542671	0.00585
17474544	NA	NA	-0.410063	0.00587
17295233	Hmgcr	15357	1.29477	0.00588
17259401	Gcgr	14527	-0.401909	0.0059
17316345	0610007N19Rik	100616095	0.891642	0.00591
17512388	Fhod1	234686	0.353774	0.00591
17220475	Dusp10	63953	0.681649	0.00591
17407578	Tuft1	22156	0.601525	0.00591
17218186	Fam129a	63913	0.490023	0.00591
17239142	Samd5	320825	0.587936	0.00591
17320967	Amigo2	105827	-0.398363	0.00594
17316545	Ywhaz	22631	0.382194	0.00596
17344309	Tnf	21926	0.670608	0.00596
17267353	Cltc	67300	0.365138	0.00599
17302802	Farp1	223254	0.427588	0.00599
17459415	Igk-V28;Igkv9-124;Igkv4-70	16114;243431;385120	1.39839	0.00602
17404269	Pde7a	18583	0.454242	0.00602
17476819	Ankrd27	245886	0.465803	0.00602
17317214	9130401M01Rik	75758	0.48292	0.00605
17314074	Tubgcp6;Selo	328580;223776	-0.391391	0.00606
17327985	Abat	268860	-0.681955	0.00607
17310922	Matn2	17181	0.511392	0.00608
17353639	Dnajc18	76594	0.445288	0.00608
17388353	Gyltl1b	228366	0.553546	0.00608
17384021	Stxbp1	20910	0.449701	0.0061
17225993	Rnf152	320311	-0.920109	0.00612
17504122	Ccl22	20299	0.62591	0.00613
17517780	Edc3	353190	-0.400595	0.00616
17545482	Mageh1	75625	0.445391	0.00616
17256924	Asb16	217217	-0.419957	0.00616
17233873	Pbld1	68371	-0.54382	0.00616
17447646	Slc2a9	117591	-0.501676	0.00618
17413832	Nans	94181	0.404255	0.00619
17507321	Efnb2	13642	0.548756	0.0062
17541875	Arhgef6	73341	0.622144	0.0062
17464316	Stk38l	232533	0.772072	0.00621
17360852	2700089I24Rik	72647	-0.382266	0.00622
17459826	Eva1a	232146	-0.515001	0.00622
17368175	Obp2b	383678	-0.465299	0.00622
17337046	Ddx39b	53817	0.356263	0.00622
17260668	Grb10	14783	0.723619	0.00624
17233210	Gp49a;Lilrb4	14727;14728	1.0799	0.00626
17353153	Slc39a6	106957	0.654658	0.00628
17302238	Elf1	13709	0.34445	0.00629
17240880	Man1a	17155	-0.373869	0.0063
17218955	Mpc2	70456	-0.37505	0.0063
17292426	1110007C09Rik	68480	0.424579	0.00637
17393859	Gm826	329554	-0.745236	0.00638
17411955	NA	NA	-0.737239	0.00639
17230195	Cep170	545389	0.528501	0.00639
17347533	Sos1	20662	-0.367853	0.0064
17462373	Cecr2	330409	-0.689075	0.00643
17295685	Marveld2	218518	0.534525	0.00645
17233437	Lims1	110829	0.474159	0.00652
17327255	Cbr1	12408	0.575711	0.00652
17490839	Bax	12028	0.436777	0.00657
17542948	Prrg1	546336	0.412433	0.00657
17238236	Ptges3;Gm9769	56351;100043508	-0.320209	0.0066
17335467	Cdkn1a	12575	1.68324	0.0066
17525836	NA	NA	-0.424567	0.0066
17380567	Gm14322	626802	0.83621	0.0066
17340967	Acat2	110460	0.753164	0.0066
17450989	Pxmp2	19301	-0.700011	0.00663
17513713	Piezo1	234839	0.497393	0.00663
17516434	D630033O11Rik	235302	-0.578117	0.00664
17250365	Gid4	66771	-0.392847	0.00664
17291653	Gmds	218138	0.667669	0.0067
17427961	Cpt2	12896	-0.503132	0.0067
17320928	Slc38a2	67760	-0.559756	0.00672
17249702	Fnip1	216742	-0.433132	0.00676
17380222	Pck1	18534	-0.771563	0.00676
17326551	Cadm2;1700010K23Rik	239857;75501	-0.39312	0.00676
17538320	Pak3	18481	0.413181	0.00678
17306696	Emc9	85308	-0.44488	0.00678
17444933	Gm15408	100503307	-0.724618	0.0068
17220604	1700007P06Rik	69308	-0.395458	0.00689
17342403	Rhbdl1	214951	-0.396557	0.00691
17440954	Mvk	17855	0.820239	0.00691
17276020	Frmd6	319710	0.507834	0.00692
17545865	Txlng	353170	-0.545153	0.00692
17231826	Nhsl1	215819	0.511594	0.00692
17369896	St6galnac6	50935	-0.373118	0.00692
17473113	Mir292;Mir295;Mir291a;Mir291b;Mir294;Mir293;D7Ertd143e	100049711;100049713;100049715;100124471;100049712;100049714;100303645	-0.633586	0.00692
17490211	Clec11a	20256	0.347293	0.00692
17286783	Smim13	108934	-0.445773	0.00692
17517379	Sh2d7	244885	-0.430797	0.00692
17456450	Spam1	20690	-0.552868	0.00695
17545051	Acsl4	50790	0.537926	0.00697
17259873	Osbp2	74309	-0.435437	0.00697
17278543	Cyp46a1	13116	-0.503118	0.00697
17449609	Cdkl2	53886	0.572996	0.00697
17247039	Aebp1	11568	0.646188	0.00697
17261098	Pex13	72129	-0.338175	0.00699
17414767	6330416G13Rik	230279	0.599683	0.00699
17246674	Dusp18	75219	0.400836	0.00706
17344303	Lst1	16988	0.559276	0.00706
17225320	Ugt1a1;Ugt1a6a;Ugt1a7c;Ugt1a6b;Ugt1a5	394436;94284;394432;394435;394433	-0.45246	0.00707
17313836	Atxn10	54138	0.312347	0.00708
17384422	AI182371	98870	-0.341245	0.00708
17310237	Ugt3a2	223337	-0.603835	0.00709
17393173	Pxmp4	59038	-0.538346	0.00711
17348812	Dsg2	13511	0.424591	0.00713
17481982	Far1	67420	0.529794	0.00718
17415932	Ak4	11639	-0.788014	0.00718
17312223	BC025446	223631	-0.560306	0.0072
17502874	Tbc1d9	71310	0.661395	0.0072
17383173	Surf1	20930	-0.357395	0.0072
17271350	Abca8a	217258	-0.889774	0.0072
17483889	NA	NA	-0.410709	0.0072
17362261	Otub1	107260	0.363019	0.0072
17301796	Nudt18	213484	0.478478	0.00723
17522789	NA	NA	-0.602243	0.00724
17394047	Serinc3	26943	0.322028	0.00725
17442486	NA	NA	-0.354515	0.00725
17232444	Hddc2	69692	0.517588	0.00725
17426981	Plin2	11520	-0.692613	0.00731
17378860	Ralgapb	228850	0.322741	0.00731
17391056	Atp8b4	241633	0.698564	0.00733
17226752	Dyrk3	226419	0.783414	0.00733
17416773	Nrd1	230598	0.284535	0.0074
17531987	Tgfbr2	21813	0.630711	0.0074
17241032	Ddit4	74747	1.0643	0.00742
17412534	Lyrm2	108755	0.466747	0.00743
17493212	Prss23	76453	0.44326	0.00745
17320720	Prickle1	106042	-0.373432	0.00745
17255335	Samd14	217125	0.417534	0.00746
17294562	Gm4211	100043074	-0.52211	0.00748
17527505	1700017B05Rik	74211	0.46434	0.00748
17406279	Tlr2	24088	0.705737	0.00748
17313677	Pnpla3	116939	0.802249	0.0075
17292891	Pdlim7	67399	0.414965	0.0075
17270322	Eftud2	20624	0.357353	0.00753
17398571	Tmem154	320782	0.716835	0.00755
17543196	Pdk3	236900	0.61714	0.00756
17454617	Gna12	14673	-0.368194	0.00757
17365030	Chuk	12675	-0.379115	0.00763
17252323	Txndc17	52700	0.289361	0.00765
17320486	Odf3b	70113	-0.699017	0.00765
17331828	Cldn8	54420	0.770384	0.00769
17234436	Chchd10	103172	-0.357655	0.00769
17485226	Lsp1	16985	0.574458	0.00775
17260167	Ccdc117	104479	-0.380289	0.00775
17352462	Kif5b	16573	0.294904	0.00775
17406979	Slc50a1	19729	0.61233	0.00775
17261650	Dock2	94176	0.571566	0.00776
17319801	A4galt	239559	0.506708	0.00776
17480880	Pde2a	207728	-0.444587	0.00776
17275168	Dock4	238130	-0.358839	0.00783
17229070	Mroh9	78258	-0.432641	0.00784
17346774	Twsg1	65960	0.429541	0.00785
17464080	Slco1b2	28253	-0.371273	0.00787
17468573	Antxr1	69538	0.655859	0.00787
17358559	C030046E11Rik	226089	-0.305462	0.00789
17351473	Slmo1	225655	-0.387745	0.00789
17323711	Txnrd2	26462	-0.403345	0.00789
17534385	Gria3	53623	0.642256	0.00793
17329233	Map3k13	71751	0.77861	0.00795
17391888	Rnf24	51902	-0.535176	0.00795
17529901	Slc25a36	192287	0.533754	0.00795
17226593	Cxcr4	12767	0.67947	0.00797
17495191	Dkk3	50781	0.619447	0.00798
17329445	Lpp;1110054M08Rik	210126;68841	-0.388297	0.00802
17377651	Slc52a3	69698	0.509721	0.00803
17343640	NA	NA	-0.464147	0.00807
17264984	Nlgn2	216856	0.457918	0.00807
17346760	Ralbp1	19765	0.392767	0.00808
17530069	Armc8	74125	0.352168	0.00809
17291746	Serpinb6a	20719	0.414702	0.0081
17504293	Mmp15	17388	0.680349	0.00815
17507082	Pex11g	69129	-0.548949	0.00815
17316197	Fam105a	223433	0.770461	0.00817
17478961	Pcsk6	18553	-0.372017	0.00817
17326003	NA	NA	-0.725879	0.00817
17309099	Klf12	16597	-0.542321	0.00817
17307066	NA	NA	-1.00897	0.00817
17285056	Idi1;Gm13502	319554;207933	0.959168	0.0082
17478745	Atp10a	11982	0.792641	0.0082
17282858	Ism2	217738	-0.498274	0.0082
17544284	Nap1l3	54561	0.498673	0.00822
17365658	Xpnpep1	170750	0.381912	0.00822
17285889	Slc17a2	218103	-0.575622	0.00826
17432865	Clcn6	26372	0.498764	0.00826
17406846	Msto1	229524	0.368092	0.00827
17334846	Tmem8	60455	0.466756	0.00829
17298942	NA	NA	-0.753743	0.00831
17258738	2009-09-01	53860	0.408021	0.00831
17306929	Sdr39u1	654795	0.444138	0.00834
17266436	Slc13a2;Slc13a2os	20500;790911	-0.584502	0.00834
17293793	Gm7762	665738	-0.703674	0.00837
17539649	Gm19528	100503054	0.70353	0.00844
17408960	Cd53	12508	0.737997	0.00845
17316690	Klf10	21847	-0.969968	0.00849
17328432	Mcm4	17217	0.784086	0.00854
17256473	Atp6v0a1	11975	0.399358	0.00854
17402996	Ddit4l	73284	0.495753	0.00856
17334009	Zfp946	74149	-0.46055	0.00856
17315891	Il7r	16197	1.1302	0.00857
17317486	Fam49b	223601	0.51667	0.0086
17348410	Rbbp8	225182	0.649471	0.00861
17459014	Abcg2	26357	0.454019	0.00863
17410306	Lrit3	242235	-0.611934	0.00866
17538852	Hsd17b10	15108	-0.415237	0.00867
17499540	Mcph1	244329	0.398014	0.00867
17465234	NA	NA	-0.392039	0.00869
17523326	Deb1	26901	-0.413776	0.0087
17337024	Ltb	16994	0.771131	0.00873
17343488	Cyp4f14	64385	-0.974679	0.00876
17472192	Mgp	17313	0.801679	0.00876
17380631	4930591A17Rik	68175	-0.568746	0.00876
17405985	Pdcd10	56426	0.393668	0.00876
17507668	Coprs	66423	0.461314	0.00876
17449578	Gm19619	100503265	0.657736	0.00877
17529814	Rasa2	114713	0.521062	0.00881
17398274	Ppm1l	242083	-0.441479	0.00882
17385073	Rbm43	71684	0.417539	0.00882
17313039	Sun2	223697	-0.47628	0.00883
17259531	NA	NA	-0.443702	0.00883
17363749	4933413C19Rik	74452	0.856625	0.00883
17516087	Vsig2	57276	-0.471523	0.00883
17325560	Gsk3b	56637	0.283776	0.00883
17262596	Olfr1372-ps1	257871	1.0418	0.00883
17283117	Kcnk10	72258	-0.567663	0.00883
17417952	Hivep3	16656	0.459918	0.00883
17460891	Fbln2	14115	0.47603	0.00884
17217946	F13b	14060	-0.316123	0.00892
17503903	Amfr	23802	-0.424981	0.00898
17239597	Tnfaip3	21929	0.644839	0.009
17524939	1810064F22Rik	69862	1.19644	0.00902
17482752	Chp2	70261	-0.537615	0.00905
17246055	NA	NA	-0.663056	0.00905
17402681	Papss1	23971	0.545647	0.00905
17325651	Igsf11	207683	0.515329	0.00905
17452705	Niacr1	80885	0.715431	0.00905
17245665	Xrcc6bp1	68876	-0.53913	0.00905
17295569	Naip2	17948	0.840444	0.00905
17511134	Nacc1	66830	0.360797	0.00905
17295386	Tmem171	380863	0.497529	0.00905
17508688	Smim18	72632	-0.414618	0.00905
17216676	En1	13798	-0.41402	0.00912
17501768	Tssk6	83984	-0.497707	0.00912
17521130	Glyctk;D030055H07Rik	235582;654798	-0.455738	0.00912
17394036	Fitm2	228859	-0.563074	0.00912
17283131	Ptpn21	24000	0.375835	0.00915
17388371	Mapk8ip1	19099	0.422549	0.00915
17235166	Gpx4	625249	0.484064	0.00915
17321474	Tuba1a	22142	1.02834	0.00917
17478058	Ccdc114	211535	0.397523	0.00917
17437425	Anapc4	52206	0.379532	0.00917
17242025	Prmt2;Mir678	15468;751554	0.548712	0.00917
17361638	Snx32	225861	0.414221	0.00917
17495988	Arhgap17	70497	0.410596	0.00919
17212313	Pou3f3	18993	-0.477153	0.00919
17325373	Ildr1	106347	0.629644	0.00919
17437803	N4bp2	333789	-0.423467	0.00919
17499014	Carkd	69225	-0.305896	0.00922
17338470	NA	NA	-0.587004	0.00923
17254037	NA	NA	0.590409	0.00924
17316189	Fam105b	432940	-0.352826	0.00925
17263004	Atox1	11927	0.456895	0.00926
17373521	Chst1	76969	-0.364201	0.00926
17417407	Pik3r3	18710	0.663425	0.00927
17392076	Hao1	15112	-0.756601	0.00927
17465229	Tmem229a	319832	0.524709	0.00928
17468004	Eva1a	232146	-0.468107	0.0093
17461978	Cand2	67088	0.518153	0.00931
17319142	Slc16a8	57274	-0.380656	0.00931
17327253	Mir802	791074	-0.966971	0.00933
17394679	Ptgis	19223	0.399632	0.00933
17410818	Hs2st1	23908	0.436042	0.00938
17539121	Klhl34	245683	-0.595325	0.0094
17527123	Acat1	110446	-0.398147	0.0094
17221197	Tcf24	100039596	-0.943279	0.00941
17312800	Sh3bp1	20401	0.503262	0.00947
17347571	Map4k3	225028	0.325965	0.00947
17396205	Mtfr1;E130309F12Rik	67472;272031	-0.313445	0.00948
17221081	Mrpl15	27395	-0.400628	0.00948
17398229	1110032F04Rik	68725	-0.411012	0.00948
17212080	Pdcl3	68833	0.499775	0.00951
17279849	Fam228b	207921	-0.585162	0.00952
17357837	Glyat	107146	-0.44515	0.00953
17422039	Klhl21	242785	-0.481265	0.00953
17484377	Pwwp2b	101631	0.413156	0.00953
17515208	Dnm2	13430	0.284896	0.00957
17465080	Aass	30956	-0.656921	0.00959
17213608	Adam23	23792	0.512765	0.0096
17336788	Slc44a4	70129	0.430682	0.00962
17319625	Cyp2d22	56448	-0.38741	0.00964
17290949	Zscan26	432731	-0.313873	0.00964
17530269	1300017J02Rik	71775	-0.360879	0.00964
17331380	Epha3	13837	0.55876	0.00966
17530703	Parp3	235587	0.429341	0.00973
17489441	Hpn	15451	-0.317184	0.00975
17498251	Phlda2	22113	0.870355	0.00975
17343813	H2-Aa	14960	1.34649	0.00975
17410809	Lmo4	16911	0.576227	0.00977
17332568	Tmprss2	50528	0.701703	0.00981
17329790	Pak2	224105	0.292558	0.00982
17439367	Cxcl13	55985	-2.00426	0.00983
17432912	Fbxo6	50762	0.492758	0.00983
17280923	Tfb2m	15278	-0.448528	0.00983
17510667	Tmem184c	234463	0.367214	0.00983
17311504	Colec10	239447	-0.642179	0.00987
17232509	NA	NA	0.533373	0.00987
17538284	Nxt2	237082	-0.359553	0.00987
17412102	Ggh	14590	0.416796	0.00991
17418252	Rragc	54170	0.303666	0.00991
17539064	Acot9	56360	0.882361	0.00992
17327264	Cbr3	109857	0.746411	0.00994
17271911	Nt5c	50773	0.307686	0.00999
17393962	Ptprt	19281	-0.517829	0.00999
17494528	Hpx	15458	0.320273	0.01
17331720	Adamts5	23794	0.833341	0.01
17219096	Aldh9a1	56752	-0.37446	0.0101
17226798	Srgap2	14270	0.456975	0.0101
17455954	Tac1	21333	-0.425227	0.0101
17267702	Hlf	217082	-0.464574	0.0101
17426108	Mup21	381531	-1.49618	0.0101
17470291	Lrtm2	211187	0.83416	0.0101
17405510	Arhgef26	622434	-0.509243	0.0101
17548717	Fabp5;Gm3601	16592;100041975	1.49097	0.0101
17357597	Slc15a3	65221	0.652284	0.0101
17400467	Otud7b	229603	0.406218	0.0101
17469952	Mbd4	17193	0.371543	0.0102
17469035	NA	NA	0.420848	0.0102
17408315	Hsd3b5	15496	-2.23469	0.0102
17463300	NA	NA	-0.544397	0.0102
17499857	Vps36	70160	0.336976	0.0102
17361285	Syt12	171180	0.447219	0.0102
17355732	Galr1	14427	-0.468107	0.0102
17436683	Htt	15194	0.325525	0.0102
17300961	Rcbtb1	71330	-0.351665	0.0102
17243247	Mrpl54	66047	0.333961	0.0102
17547634	Kpnb1	16211	0.414247	0.0102
17233860	Pbld2	67307	-0.775854	0.0102
17458692	Chn2	69993	-0.479474	0.0103
17371976	Scrn3	74616	-0.363467	0.0103
17382335	Arrdc1	215705	0.418289	0.0103
17528850	Tmod3	50875	0.294452	0.0103
17257593	NA	NA	-0.730102	0.0103
17344349	Dpcr1	268949	-0.498885	0.0103
17328567	Igll1	16136	-0.40984	0.0104
17409826	Snx7	76561	0.470139	0.0104
17229233	Dcaf6	74106	-0.466197	0.0104
17361299	2010003K11Rik	69861	0.882681	0.0104
17304246	Appl1	72993	0.505223	0.0104
17307337	Cdadc1	71891	-0.363665	0.0104
17385030	Mmadhc	109129	-0.342454	0.0104
17363640	Foxd4	14237	-0.414166	0.0105
17229988	Cadm3	94332	-0.4241	0.0105
17324259	Map3k13	71751	0.962722	0.0105
17263765	Slc47a1	67473	-0.542364	0.0105
17300519	Dcaf11	28199	-0.305625	0.0105
17349634	Cystm1	66060	0.413718	0.0106
17542501	Renbp	19703	0.654039	0.0106
17436399	Ywhah	22629	0.530916	0.0106
17359403	E030044B06Rik	381223	-0.461467	0.0106
17275303	Tfb2m	15278	-0.449186	0.0106
17279608	Ncapg2	76044	0.712548	0.0106
17221502	Jph1	57339	-0.577306	0.0106
17309420	Abcc4	239273	0.795198	0.0106
17527606	Arid3b	56380	-0.351535	0.0106
17521159	Twf2	23999	0.564041	0.0106
17396403	Pld1	18805	0.611148	0.0106
17309397	Tgds	76355	-0.640002	0.0106
17410636	Mttp	17777	-0.413783	0.0107
17305116	Ccser2	72972	0.357149	0.0107
17373177	Spi1	20375	0.662717	0.0108
17225815	St8sia4	20452	0.693593	0.0108
17338174	Pex6	224824	-0.470034	0.0108
17394829	Atp9a	11981	0.389047	0.0109
17240819	Cep85l	100038725	-0.58766	0.0109
17526633	Gm10680	100048894	1.1126	0.0109
17280609	Pik3cg	30955	0.538809	0.011
17359344	Entpd1	12495	0.617321	0.011
17257822	Gna13	14674	0.320452	0.011
17281097	Gm10465	100038648	-0.592682	0.011
17358214	Klf9	16601	-0.659629	0.011
17441097	Pop5	117109	-0.392671	0.0111
17487361	Apoc2	11813	0.486393	0.0111
17250183	Trim11	94091	-0.353281	0.0111
17456219	St7	64213	0.372642	0.0111
17506398	9330133O14Rik	100689703	0.68098	0.0111
17372092	Hoxd4;Hoxd3	15436;15434	-0.36214	0.0111
17400732	Pdzk1;Gpr89	59020;67549	-0.450366	0.0112
17275237	Pnpla8	67452	-0.411891	0.0113
17548238	Fabp5	16592	1.45116	0.0113
17406482	Cd1d1	12479	-0.528078	0.0113
17513389	Mphosph6	68533	0.612692	0.0113
17253055	Myo1c	17913	0.365151	0.0113
17508111	Ap3m2	64933	0.49672	0.0113
17337741	Tnfrsf21	94185	0.425904	0.0113
17254681	Trim37	68729	0.451965	0.0113
17546093	Tmsb4x	19241	0.674725	0.0113
17493730	Rnf169	108937	-0.40148	0.0113
17283742	Syne3	212073	-0.531726	0.0113
17476119	Ppp1r14a	68458	0.459626	0.0114
17288548	Slc12a7	20499	-0.383584	0.0114
17258887	Pgs1	74451	0.393593	0.0115
17547965	Cbr1	12408	0.706559	0.0115
17236934	Cep290	216274	0.455697	0.0115
17505769	NA	NA	-1.15301	0.0115
17363980	Minpp1	17330	-0.415666	0.0116
17508949	Asah1	11886	0.552473	0.0116
17395718	Chrna4	11438	0.921787	0.0116
17365778	Zdhhc6	66980	-0.304437	0.0116
17524914	Ecsit	26940	-0.364548	0.0117
17226847	Cdk18	18557	-0.397353	0.0117
17407010	Efna4	13639	0.52887	0.0117
17219397	Cd48	12506	0.695468	0.0117
17363425	C730002L08Rik	320155	-0.561461	0.0117
17227636	Cfhr1	50702	-0.528789	0.0118
17356490	Rela	19697	0.355014	0.0118
17348121	4833419F23Rik	73915	0.521217	0.0118
17262277	Cnot6	104625	0.33539	0.0118
17528405	Rab8b	235442	0.692626	0.0118
17304518	Smim4	66487	-0.339479	0.0118
17313801	Ribc2	67747	-0.504814	0.0118
17311529	LOC102638507	102638507	-0.615932	0.0118
17355386	Elac1	114615	-0.371571	0.0118
17410863	Clca2	80797	1.1961	0.0119
17441537	Gm15754	665162	-0.415795	0.0119
17304049	Dlg5	71228	0.333519	0.0119
17392828	NA	NA	0.596172	0.0119
17342890	Clps	109791	-1.32978	0.012
17436907	Afap1	70292	0.42563	0.0121
17418732	Dlgap3	242667	-0.387739	0.0121
17438301	Srd5a3	57357	0.418921	0.0121
17477475	Aspdh	68352	-0.773913	0.0121
17342761	Rps10	67097	0.356293	0.0121
17273135	Mrpl12	56282	-0.368531	0.0121
17434497	Sri	109552	0.387187	0.0121
17453288	Ncf1	17969	0.562161	0.0122
17266475	Tnfaip1	21927	0.383167	0.0122
17317398	A1bg	117586	-1.18229	0.0122
17469705	Camk1	52163	0.394171	0.0122
17524578	S1pr2	14739	0.415079	0.0122
17543407	Ophn1	94190	0.36984	0.0122
17467700	4933431G14Rik	71265	-0.681945	0.0122
17409958	Mir760	791077	-0.398745	0.0122
17507982	Nek5	330721	0.488837	0.0122
17263463	Flcn	216805	-0.482868	0.0122
17229620	Fcgr3	14131	0.724819	0.0122
17419524	Wasf2	242687	0.356864	0.0122
17281228	Ralgapa1	56784	0.318194	0.0122
17477897	Bcat2	12036	-0.371323	0.0122
17484940	Cd151	12476	0.353418	0.0122
17394275	Acot8;Snx21	170789;101113	-0.463467	0.0122
17426181	Wdr31	71354	0.474413	0.0123
17355286	Rab27b	80718	0.45436	0.0123
17432736	C230088H06Rik	320691	-0.573873	0.0124
17271905	4933422H20Rik;Mir3968	432613;100628623	-0.530075	0.0124
17400788	Prkab2	108097	0.413691	0.0125
17249542	2008-09-01	20362	0.500669	0.0125
17290447	Chrm3	12671	0.963809	0.0125
17484112	Edrf1	214764	-0.329188	0.0125
17310912	Laptm4b	114128	0.34922	0.0125
17314011	Pim3	223775	-0.611204	0.0125
17504431	A730028G07Rik	320206	0.670635	0.0126
17260761	Plek	56193	0.982094	0.0126
17372307	Itga4	16401	0.692782	0.0126
17442128	P2rx7	18439	0.593408	0.0126
17382729	Tmem141	51875	0.537624	0.0126
17519438	Myo5c	208943	0.529317	0.0127
17374648	Ivd	56357	-0.461029	0.0127
17294187	Adamts16	271127	0.614634	0.0127
17268581	Pcgf2	22658	0.422708	0.0127
17416967	Spata6	67946	0.45509	0.0127
17372621	Slc43a1	72401	-0.939787	0.0127
17493312	Ankrd42	73845	0.364938	0.0128
17539027	2210013O21Rik	70123	0.524598	0.0128
17247593	NA	NA	-0.443346	0.0128
17490578	Rcn3	52377	0.523479	0.0128
17246613	Selm	114679	0.419617	0.0128
17347938	Calm2;Calm3;Calm1	12314;12315;12313	0.381684	0.0128
17306330	A630038E17Rik	219065	-0.427329	0.0128
17462285	Fbxl14	101358	0.353298	0.0129
17484494	Mtg1	212508	-0.360102	0.0129
17317637	Sla	20491	0.673062	0.0129
17335966	Cyp4f16	70101	0.556688	0.0129
17504649	Cbfb	12400	0.405007	0.0129
17351873	Gm10532	100038353	-0.484412	0.0129
17424768	NA	NA	-0.312738	0.0129
17402705	Gm5549	433653	0.634612	0.0129
17355391	Me2	107029	0.533939	0.0129
17347406	Prkd3	75292	-0.458741	0.0129
17381511	NA	NA	0.618758	0.0129
17486864	C5ar1	12273	0.763518	0.0129
17493632	Dgat2	67800	-0.471229	0.0129
17278751	Mir1188	100316669	-0.437756	0.013
17402438	Camk2d	108058	0.653089	0.013
17535434	Nsdhl	18194	1.00096	0.013
17423635	1700025O08Rik	69984	-0.438093	0.013
17305988	Tep1	21745	0.295673	0.013
17533539	Rp2h	19889	0.425751	0.0131
17332317	Pigp	56176	0.390083	0.0131
17236265	NA	NA	-0.503847	0.0131
17439388	Fras1	231470	-0.453942	0.0131
17505938	Bcmo1	63857	-0.612495	0.0131
17463709	Crebl2	232430	-0.283463	0.0131
17303804	Anxa7	11750	0.388691	0.0132
17408360	Hao2	56185	-1.37707	0.0133
17279509	Crip1	12925	0.619416	0.0133
17228846	Prdx6	11758	-0.365467	0.0133
17531591	Nbeal2	235627	0.366978	0.0134
17521469	NA	NA	-0.841987	0.0134
17220255	Cnih4	98417	0.428832	0.0134
17495328	Calca	12310	-0.417581	0.0134
17512529	Cenpt	320394	0.359405	0.0134
17416830	Eps15	13858	0.404143	0.0135
17505995	Plcg2	234779	0.450248	0.0135
17488032	Axl	26362	0.599979	0.0135
17234552	Lss	16987	1.14564	0.0135
17537592	Srpx2	68792	0.606138	0.0135
17533994	Dock11	75974	0.633636	0.0135
17308280	Ppp3cc	19057	0.492902	0.0135
17526674	Rexo2	104444	0.410033	0.0135
17309302	NA	NA	-0.877773	0.0135
17313091	Mief1	239555	-0.337068	0.0136
17482766	Prkcb	18751	0.416359	0.0136
17387991	Olfr1252	404331	-0.380321	0.0137
17251933	Asgr1	11889	-0.313305	0.0137
17295136	Iqgap2	544963	-0.324087	0.0137
17356202	Pold4	69745	0.368968	0.0137
17357671	Ms4a6c	73656	0.822631	0.0138
17383835	Uck1	22245	-0.398471	0.0138
17336494	H2-Ab1	14961	1.32339	0.0138
17394571	NA	NA	-0.540287	0.0138
17249898	Galnt10	171212	0.376671	0.0138
17334205	Abca3	27410	-0.856067	0.0138
17523081	Acvr2b	11481	-0.447064	0.0138
17401308	Phtf1	18685	0.36283	0.0139
17407775	Anxa9	71790	0.552731	0.014
17284314	Igh-VJ558;Igh-VS107	16061;16065	1.20625	0.014
17268469	Kpnb1	16211	0.403216	0.014
17379981	Pard6b	58220	0.626197	0.014
17214142	Cxcr2	12765	0.764009	0.014
17512895	Il34	76527	0.556703	0.014
17531001	Sema3f	20350	0.395603	0.0141
17414536	Slc31a2	20530	0.367706	0.0141
17393357	Eif6	16418	0.440895	0.0141
17486899	Sae1	56459	0.486036	0.0142
17361352	Ccs	12460	-0.368914	0.0142
17359918	Elovl3	12686	-2.1474	0.0142
17311853	Pvt1	19296	0.467223	0.0142
17320143	Cerk	223753	0.589615	0.0142
17470175	Zfp248	72720	0.710559	0.0142
17241549	NA	NA	-0.443352	0.0142
17508691	Rbpms	19663	0.476841	0.0142
17333188	1700110C19Rik	76634	-0.474039	0.0142
17467537	NA	NA	0.900218	0.0142
17228652	NA	NA	-0.426964	0.0143
17509101	Tlr3	142980	0.585105	0.0144
17262836	Cdc42se2	72729	0.434802	0.0144
17396750	Ndufb5	66046	-0.338127	0.0144
17507559	Grtp1	66790	-0.440678	0.0144
17425954	Mup10;Mup11;Gm21320;LOC100048884	100039008;100039028;100861909;100048884	-3.1249	0.0144
17287901	Ntrk2	18212	1.11173	0.0144
17409575	Amy1	11722	-0.621615	0.0145
17334948	Atp6v0e	11974	0.349272	0.0145
17339729	Ltbp1	268977	0.510065	0.0145
17391665	Avp	11998	-0.376466	0.0145
17442985	Tpst1	22021	-0.360155	0.0145
17309907	Prkaa1	105787	0.381044	0.0146
17310772	Ctnnd2	18163	0.40636	0.0147
17367892	Anapc2	99152	0.353129	0.0148
17283634	Serpina1c	20702	-0.401225	0.0149
17390490	Ppip5k1	327655	0.335805	0.0149
17351668	Mbd2	17191	0.282999	0.0149
17249524	Shroom1	71774	-0.477139	0.0149
17214234	Vil1	22349	0.429771	0.0149
17241228	Eif4ebp2	13688	-0.367195	0.0149
17443874	Got2	14719	-0.370844	0.0149
17408997	NA	NA	0.550476	0.015
17336502	H2-Eb1	14969	1.12302	0.0151
17250742	Snord49a	100217455	0.782422	0.0151
17397575	Postn	50706	0.50603	0.0151
17527735	Neo1	18007	0.322402	0.0151
17544061	Cysltr1	58861	0.782159	0.0151
17230127	Grem2	23893	-0.600027	0.0152
17533665	Usp11	236733	0.594626	0.0152
17541465	Gpr119	236781	-0.404182	0.0152
17359118	Pde6c	110855	-0.762945	0.0153
17500626	Tusc3	80286	0.432454	0.0154
17433973	Mir200a	387242	0.43918	0.0154
17258328	Tsen54	76265	0.379254	0.0154
17279381	Cep170b	217882	0.333247	0.0154
17492340	Polg	18975	-0.314565	0.0154
17215029	2810459M11Rik	72792	-0.324584	0.0154
17425878	Mup4	17843	-0.921737	0.0155
17306877	Adcy4	104110	-0.394548	0.0155
17334433	Meiob	75178	-0.966126	0.0155
17281025	Heatr5a	320487	0.355134	0.0155
17433528	Ajap1	230959	0.711117	0.0156
17303504	Cadps	27062	-0.425683	0.0156
17408856	I830077J02Rik	433638	0.583938	0.0156
17512634	Esrp2	77411	-0.29836	0.0157
17290855	Stard3nl	76205	0.311032	0.0157
17261393	Acyp2	75572	0.533345	0.0157
17501962	Ell	13716	-0.401334	0.0157
17525868	Ubash3b	72828	0.406716	0.0157
17426097	Mup3	17842	-1.48151	0.0157
17224813	Dock10	210293	0.632494	0.0158
17353857	Fchsd1	319262	0.479575	0.0159
17350492	Tnfaip8	106869	0.336982	0.0159
17460405	Tia1	21841	0.445804	0.0159
17362616	Myrf	225908	0.401997	0.0159
17367536	Apbb1ip	54519	0.592018	0.0159
17400813	Notch2	18129	0.319982	0.016
17295212	Polk	27015	0.489754	0.016
17429008	St3gal3	20441	-0.406455	0.0161
17402165	A530020G20Rik	319839	0.449125	0.0161
17335046	Ggnbp1	70772	-0.300014	0.0161
17295059	Pde8b	218461	-0.452857	0.0161
17445715	Cd36	12491	0.728046	0.0161
17407536	Lingo4	320747	-0.44867	0.0162
17374594	Pak6	214230	0.457132	0.0162
17457472	Tbxas1	21391	0.552438	0.0162
17451297	Adrbk2	320129	0.422852	0.0162
17233708	Lrrc20	216011	0.364007	0.0162
17295697	Rad17	19356	-0.262792	0.0162
17358690	Papss2	23972	-0.300538	0.0163
17406492	Kirrel	170643	0.667011	0.0163
17532641	NA	NA	-0.54876	0.0163
17262662	Shroom1	71774	-0.403775	0.0164
17515272	1810026J23Rik	69773	-0.332445	0.0164
17374028	Mpped2	77015	0.37717	0.0164
17310187	Nadk2	68646	-0.340103	0.0165
17400066	Lingo4	320747	-0.508761	0.0165
17279998	Mycn	18109	-0.389578	0.0165
17500391	Rnf122	68867	0.49549	0.0165
17435920	Emilin1	100952	0.492123	0.0166
17395155	Ctsz	64138	0.336561	0.0166
17224614	NA	NA	-0.327765	0.0166
17304461	Itih1	16424	-0.353888	0.0167
17422659	B930041F14Rik	230991	0.677576	0.0167
17539888	Magix	54634	-0.402779	0.0167
17420125	Luzp1	269593	0.312859	0.0167
17420834	NA	NA	-0.688722	0.0167
17540982	2006-09-01	56526	0.497453	0.0167
17368930	Cercam	99151	0.384673	0.0167
17245587	Mon2	67074	-0.303247	0.0167
17218261	Ncf2	17970	0.568933	0.0168
17347903	Mcfd2	193813	-0.354687	0.0169
17327084	Ifngr2	15980	0.394613	0.0169
17271151	Cacng4	54377	-0.373119	0.0169
17266967	Ccl3	20302	1.07644	0.0169
17347888	Rhoq;Pigf	104215;18701	0.441606	0.0169
17346281	Safb2	224902	-0.324667	0.017
17455401	Slc7a1	11987	0.515825	0.017
17213428	Cyp20a1	77951	0.399078	0.017
17439116	Fam47e	384198	-0.462156	0.017
17256754	Nbr1	17966	-0.36418	0.0171
17404682	Dnajc19-ps;Dnajc19;Fxr1	100503724;67713;14359	-0.5052	0.0171
17316725	Slc25a32	69906	-0.607634	0.0171
17280009	Ddx1	104721	0.406861	0.0172
17277552	Cipc	217732	-0.36731	0.0172
17516194	Vwa5a	67776	0.369949	0.0172
17250341	Tom1l2	216810	-0.609356	0.0172
17539611	Gpm6b	14758	0.561813	0.0172
17366081	Cacul1	78832	0.374686	0.0172
17474211	Gng8	14709	-0.331444	0.0172
17281126	Snx6	72183	0.398425	0.0172
17252689	Spata22	380709	-0.489609	0.0173
17255362	Tac4	93670	-0.422207	0.0173
17427322	NA	NA	0.750714	0.0173
17448082	Sepsecs	211006	-0.315906	0.0173
17411948	Gm11837	100038514	-0.586323	0.0173
17329494	Il1rap	16180	-0.534183	0.0174
17270703	Cyb561	13056	0.533798	0.0174
17302523	Slain1	105439	0.497441	0.0174
17223903	Acadl	11363	-0.371222	0.0174
17414533	NA	NA	-1.24357	0.0175
17531877	Crtap	56693	0.706554	0.0175
17515060	NA	NA	0.763045	0.0176
17468143	Mthfd2	17768	0.565021	0.0176
17425496	Tmem245	242474	-0.350812	0.0176
17286805	NA	NA	-0.39669	0.0177
17216373	Phlpp1	98432	-0.338666	0.0177
17290890	A530099J19Rik	319293	0.565	0.0177
17294803	NA	NA	-0.753202	0.0177
17243839	Ascl1	17172	-0.383742	0.0177
17377597	Fkbp1a	14225	0.487442	0.0177
17373794	Fbxo3	57443	-0.309935	0.0179
17487489	Pvr	52118	0.476242	0.0179
17508861	Fgf20	80857	-0.369729	0.0179
17379606	Mmp9	17395	0.620094	0.0179
17215115	Ptma	19231	0.356776	0.0179
17375538	Sqrdl	59010	-0.286081	0.0179
17407149	Atp8b2	54667	0.517914	0.018
17317054	Gm5215	383032	-0.346496	0.018
17548319	Plekhm2	69582	-0.593326	0.018
17427327	9530080O11Rik;Hook1	319247;77963	-0.374431	0.018
17548256	NA	NA	0.552097	0.0181
17342676	Bak1	12018	0.435548	0.0181
17370807	Fmnl2	71409	0.369215	0.0181
17232231	NA	NA	0.550157	0.0181
17542732	Gab3	210710	0.524686	0.0182
17528160	Map2k1	26395	0.307391	0.0182
17379716	NA	NA	-0.41724	0.0182
17280194	Itgb1bp1	16413	0.490339	0.0183
17486683	Sult2a3	629203	-1.32872	0.0183
17343227	Cbs	12411	-0.456872	0.0183
17510080	Kxd1;Uba52	75620;22186	-0.336848	0.0183
17490848	Dhdh	71755	-0.353741	0.0184
17424276	Enho	69638	-0.530333	0.0185
17347448	Cyp1b1	13078	0.350669	0.0185
17446643	Hadha	97212	-0.297806	0.0185
17496947	Fgfr2	14183	0.378327	0.0185
17527369	NA	NA	-0.396319	0.0185
17490644	Aldh16a1	69748	-0.301163	0.0185
17298262	Mustn1	66175	0.582091	0.0185
17405817	NA	NA	0.557329	0.0185
17541618	Mbnl3	171170	0.575832	0.0185
17406091	Etfdh	66841	-0.388074	0.0185
17340197	Epas1	13819	-0.405358	0.0185
17363107	Zfp91Cntf;Zfp91;Cntf	664779;109910;12803	-0.278684	0.0185
17505058	NA	NA	-0.536647	0.0185
17501976	Isyna1	71780	1.07991	0.0185
17467782	Elmod3	232089	-0.38855	0.0185
17212792	Hibch	227095	-0.359034	0.0185
17242326	Gm19668	100503388	-0.518198	0.0186
17354608	Synpo	104027	0.539728	0.0186
17457063	Exoc4	20336	0.368472	0.0186
17358664	A1cf	69865	-0.434738	0.0186
17250582	Aldh3a2	11671	-0.411527	0.0187
17516960	Cadm1	54725	0.309469	0.0187
17523659	Ccr5	12774	0.767264	0.0187
17289388	Gm5086	328314	0.797696	0.0188
17333709	Spaca6	75202	0.566795	0.0188
17421384	Znf41-ps;Gm13251;Gm13139;Gm13248;Zfp534;Gm13051;Gm13157	70005;433791;666532;100503000;100503584;626316;100041677	0.821898	0.0189
17425770	Ptgr1	67103	0.650083	0.0189
17471222	Ccnd2	12444	0.71306	0.0189
17366121	NA	NA	-0.781378	0.0189
17279404	Pld4	104759	0.659025	0.0189
17350517	Hsd17b4	15488	-0.328238	0.0189
17468798	Mcm2	17216	0.644335	0.0189
17330523	Atp6v1a	11964	0.347551	0.0189
17366451	Frmd4a	209630	0.378071	0.019
17490939	Sult2b1	54200	0.609794	0.019
17350332	Kcnn2	140492	-0.589692	0.0191
17276147	4930404H11Rik	73815	-0.566147	0.0191
17342656	Nkx2-5	18091	-0.344203	0.0191
17415835	Ror1	26563	0.539056	0.0191
17446024	A930003O13Rik	330052	-0.420002	0.0192
17301468	Chrna2	110902	-0.785508	0.0192
17483007	Sbk1	104175	-0.680886	0.0192
17316207	Trio	223435	0.285157	0.0192
17495622	Gp2	67133	-0.792203	0.0192
17289429	Gm807	328320	-0.420412	0.0192
17513590	Fbxo31	76454	-0.614781	0.0192
17227675	Cfhr2	545366	-0.450892	0.0192
[truncated: 1,041 more rows]

## Sheet: Rorc_by genotype
H^Rorc-/- vs. Rorc+/+				H^Rorc-/- vs. Rorc+/+ at ZT7 (day)				H^Rorc-/- vs. Rorc+/+ at ZT19 (night)
SYMBOL	logFC	adj.P.Val		SYMBOL	logFC	adj.P.Val		SYMBOL	logFC	adj.P.Val
Slc17a4	-1.10599	2.62e-26		Slc17a4	-1.24535	1.67e-11		Slc17a4	-1.19992	1.88e-10
Tspyl4	-1.01393	1.64e-15		1500017E21Rik	-1.50089	4.95e-06		Tspyl4	-1.35434	5.36e-09
1500017E21Rik	-0.943398	3.82e-11		Cela1	-0.945653	0.000122		Elovl3	-1.4281	1.43e-08
Cela1	-0.77442	3.55e-10		Rorc	0.904822	0.000122		Srgap3	-1.58891	5.28e-07
Srgap3	-0.838537	3.55e-10		Tspyl4	-1.05212	0.000131		Grk5	-1.11049	1.41e-05
Cd164	-0.434225	1.52e-08		Etnk2	-0.49901	0.000404		Cib3	1.1928	9.53e-05
Tcf24	0.764161	7.09e-07		Pla1a	-0.429124	0.000404		Ccdc162	-0.898771	0.000161
Ccdc162	-0.656276	7.09e-07		Bmyc	-1.14644	0.00174		Cd164	-0.49854	0.000247
Agpat9	0.635712	4.3e-06		Cd36	1.10687	0.00188		Mboat1	-1.13643	0.000951
Camk1d	-0.721779	5.23e-06		Tcf24	1.16172	0.00201		1500017E21Rik	-1.19306	0.00126
5730435O14Rik	-0.70328	9.35e-06		Cfd	1.12578	0.00252		Cela1	-0.814417	0.00244
Cib3	0.68353	2.42e-05		Fam19a2	1.17893	0.00252		Camk1d	-1.09368	0.00514
Fam19a2	0.603888	5.7e-05		Fam169b	-0.495937	0.00312		Ndrg1	-0.942307	0.00527
Elovl3	-0.662481	5.7e-05		Agpat9	0.805594	0.00549		Srcin1	-1.10815	0.0074
BC089597	-0.516254	0.000162		Srgap3	-1.12001	0.0065		Spon2	-0.810229	0.0112
Nrp2	0.616918	0.000224		Hmgcr	-0.680714	0.00822		Palm	-1.01742	0.0211
Cd9	-0.520626	0.000234		5730435O14Rik	-1.07426	0.00899		Fst	-0.996919	0.0211
Bmyc	-0.604113	0.00068		Casc4	0.797016	0.00899		Pdk4	-0.92101	0.0234
Pla1a	-0.301636	0.000725		Arhgef37	-0.798556	0.00959		Cyp2b9	-0.858631	0.0257
Gm11437	-0.532384	0.000952		Rdh11	-0.602634	0.0126		Insig2	-0.614339	0.0277
Rorc	0.509334	0.00185		Nsf	-0.287157	0.0144		Dtx4	-0.653304	0.0277
Gstm2	-0.496616	0.00185		Cd164	-0.402328	0.0152		Tcf24	0.951231	0.0457
Avpi1	-0.343573	0.00335		Psmf1	-0.350346	0.0161		Pip4k2b	-0.262861	0.0525
Adprh	-0.454653	0.00915		Cd9	-0.670902	0.0231		Map4k4	-0.633086	0.0535
Itih5	-0.448852	0.00915		Nrp2	0.867688	0.0266		Hfe	-0.370825	0.0569
Wfdc2	0.510752	0.0128		Slc9b2	-1.01448	0.0266		5730435O14Rik	-0.919512	0.0838
Pdgfc	-0.516859	0.0128		Gja10	-0.955664	0.0266		Pdgfc	-0.847267	0.0887
Npnt	0.454845	0.0128		Nt5e	0.813786	0.0365		Arrdc2	0.914985	0.0934
Snhg11	0.505003	0.0196		Scd1	0.640138	0.0407		Serinc2	-0.685548	0.0981
Zbtb8os	-0.211379	0.0196		Npnt	0.97052	0.0423		BC089597	-0.588191	0.0982
Scd1	0.423374	0.0201		Camk1d	-0.936052	0.0429		Bcas3os1	0.918909	0.0982
Mup21	-0.417495	0.0222		Zan	-0.741022	0.0545		Agpat9	0.649641	0.0982
Gstm6	-0.347482	0.0229		F11	-0.502509	0.0575
Mad2l2	-0.392095	0.0283		Lgals1	0.752515	0.0667
Palm	-0.480433	0.0298		Cyp4a31	0.877432	0.0667
Psmf1	-0.239625	0.0298		Ttc7	-0.281232	0.0679
Clic3	-0.478777	0.031		Ccdc103	-0.888479	0.0723
Unc13b	0.408827	0.0314		Idi1	-0.757007	0.0723
Cfd	0.360156	0.0321		Gpr110	-0.814363	0.0723
Hamp2	0.480287	0.0337		Mup20	-0.624104	0.0741
Comt	-0.272797	0.0357		AI118078	-0.778448	0.0741
F11	-0.339963	0.0372		Serpina12	-0.799093	0.0756
Me1	0.455157	0.0372		Fdft1	-0.666149	0.0781
Ndrg1	-0.46763	0.0382		Ly6d	0.750097	0.0817
9330151L19Rik	0.421096	0.043		Gm11437	-0.674294	0.0892
D630024D03Rik	-0.463879	0.0446		Avpi1	-0.41781	0.092
Gm7854	0.459773	0.0458		Itih5	-0.60889	0.0923
Cops7b	0.320061	0.0465		Gnai1	0.871867	0.0949
Zdhhc24	-0.334992	0.0465		3110045C21Rik	-0.66418	0.0979
Cd36	0.462462	0.05		4930478L05Rik	0.887879	0.0979
Casc4	0.428498	0.0505
Serpina12	-0.452254	0.0546
Serinc2	-0.419236	0.0546
Rdh11	-0.354862	0.0622
Myo1b	-0.266937	0.0675
Gstm3	-0.445282	0.0683
Rhobtb1	-0.388854	0.0695
Renbp	0.438406	0.0702
Slco2a1	-0.369177	0.074
Hfe	-0.245969	0.0789
Sdr9c7	-0.403642	0.08
Cbs	-0.270459	0.08
Pltp	0.440935	0.0802
Ccdc163	0.35616	0.0835
4930459C07Rik	-0.310262	0.0837
Cgn	-0.268392	0.0837
Spon2	-0.412414	0.0843
Ces1b	0.310566	0.0843
Dpp3	-0.203773	0.0862
Ppp1r42	0.384767	0.0924
Lgals1	0.414953	0.0924
Sec61a2	0.28407	0.0924
Rnf6	-0.149384	0.0924
Wdr8	-0.237583	0.0939
Asns	0.42876	0.0939
Avpr1a	-0.428373	0.0975
Ttll8	0.410393	0.0975
Cyp2c69	-0.384859	0.0975
Cyp2c40	-0.395788	0.0992
Tango6	0.244329	0.0992

## Sheet: Rorc_by time
Night vs. Day in H^Rorc-/-				Night vs. Day in Rorc+/+
SYMBOL	logFC	adj.P.Val		SYMBOL	logFC	adj.P.Val
Dbp	-2.8098	2.2e-29		Dbp	-3.54999	6.28e-53
Nr1d1	-2.40896	3.67e-19		Mthfr	2.26629	4.03e-32
Mthfr	1.89968	3.67e-19		Nr1d1	-2.72314	7.67e-27
Clic3	2.04312	3.97e-16		Arntl	2.58827	1.43e-26
Nr1d2	-1.95309	6.26e-16		Rorc	1.75944	8.13e-26
Cry1	1.92645	3.41e-15		Nr1d2	-2.20027	1.81e-23
Arntl	1.95273	2.67e-13		Cry1	2.2072	3.66e-23
Celsr1	1.67018	6.09e-13		Elovl3	2.02919	2.97e-21
Ptprk	-0.48008	1.52e-11		Clic3	2.12563	1.06e-20
Cgn	0.906612	1.12e-10		Actn1	-0.7558	6.2e-20
Fgf1	0.921701	1.49e-10		Slc38a3	-1.05397	2.32e-19
Pnkd	0.872047	2.02e-10		Pnkd	1.03517	1.19e-18
Neu2	1.45376	2.02e-10		Lonrf3	1.87356	2.28e-18
Serpine1	-1.80197	2.66e-10		Gm11128	2.20292	4.32e-18
Ppard	1.58977	3.83e-10		Lgalsl	1.77606	3.27e-17
Ddo	0.747691	7.43e-10		Pxmp4	0.838771	5.59e-17
Invs	0.720577	7.66e-10		Gprc5c	-0.765819	7.77e-17
Caprin1	0.6754	1.51e-09		Ppard	1.87687	8.69e-17
Rorc	1.18972	1.51e-09		Pdk4	1.95394	1.16e-16
Kpnb1	0.483716	2.69e-09		Cml5	1.8605	1.84e-15
Tmie	0.997007	2.69e-09		Pitx3	2.15082	3.11e-15
Lonrf3	1.44902	2.93e-09		Lnx2	0.838446	3.51e-15
Bhlhe41	-1.63855	3.68e-09		Grk5	1.57876	7.39e-15
Lnx2	0.731857	4.02e-09		Gm19522	1.28891	1.03e-14
Ankrd46	0.635312	4.31e-09		Caprin1	0.742482	1.03e-14
Ppp1r3b	1.44186	6.48e-09		Bhlhe41	-1.93863	1.36e-14
Tjp3	1.17162	1.3e-08		Desi2	0.916074	5.73e-14
Leprot	-0.8136	1.97e-08		Abtb2	1.50042	6.91e-14
Ccdc151	1.25116	1.97e-08		Lclat1	-0.633633	7.28e-14
Rcl1	-0.85127	3.15e-08		Dnmt3b	1.70447	9.33e-14
Cml5	1.46337	3.15e-08		Cgn	0.892701	2.84e-13
Tenc1	-1.09209	5.59e-08		Rnf144a	1.63063	3.13e-13
Slc5a6	-1.16151	7.14e-08		Tjp3	1.30669	4.05e-13
Ppp1r1b	1.3417	8.15e-08		Ahctf1	0.919306	6.3e-13
Parp16	0.958722	1.09e-07		Nrip1	0.851683	1.79e-12
Ugcg	-0.94194	1.4e-07		Slc5a6	-1.3115	2.78e-12
Gm11128	1.51459	1.4e-07		Grem2	-1.75402	3.04e-12
2009-09-01	0.795711	2.76e-07		Celsr1	1.48538	3.99e-12
Dnmt3b	1.35195	2.76e-07		Dtx4	1.17576	7.18e-12
Lingo4	1.49704	2.78e-07		Agpat2	0.848627	1.43e-11
Trim7	0.917371	3.1e-07		Fgf1	0.857236	1.44e-11
Gga2	0.847248	4.26e-07		Gfod1	1.44219	1.66e-11
Gm19522	0.992838	4.73e-07		St5	1.27157	1.88e-11
Dgkd	-0.41823	4.79e-07		Crat	1.43876	1.88e-11
Tubg1	0.686092	5.58e-07		Kpnb1	0.473432	2.01e-11
Mmaa	0.52741	5.64e-07		Pcp4l1	1.4439	2.23e-11
Sgms1	-0.94721	6.84e-07		Srcin1	1.83994	2.69e-11
Abtb2	1.16099	7.04e-07		Ormdl3	0.582233	4.82e-11
Lrrc3	0.776627	1.13e-06		Gpcpd1	-1.6546	5.33e-11
Desi2	0.709138	1.23e-06		Lrfn3	1.56203	5.8e-11
Acly	0.845071	1.25e-06		Tecpr2	0.714723	6.01e-11
Proser2	0.820034	1.79e-06		Ppp1r3b	1.46837	6.42e-11
Mus81	0.585763	2e-06		Fam134b	-1.27569	1.09e-10
Pmvk	0.952616	2.69e-06		Abhd8	1.27555	1.09e-10
Asl	0.703179	2.88e-06		Ciart	-1.74098	3.72e-10
Fam169b	0.629759	2.91e-06		Col27a1	1.52773	6.74e-10
Ripk2	-0.90677	3.68e-06		Vps37b	0.910913	6.74e-10
Lgalsl	1.15845	4.26e-06		Pip4k2b	0.444653	8.57e-10
Tmco4	-0.73085	5.62e-06		Ptprk	-0.387783	1.05e-09
Def8	0.483685	6.82e-06		Pik3ap1	-1.23683	1.16e-09
Pxdc1	0.641067	7.83e-06		Leo1	0.922319	1.25e-09
Fam134b	-1.04216	7.83e-06		Neu2	1.2554	1.26e-09
St6gal1	-1.09553	7.99e-06		Paqr9	1.18905	1.26e-09
Mafk	-0.92786	1.04e-05		Ppp2r4	0.56584	1.93e-09
Mgea5	-0.58207	1.07e-05		Jade1	-0.942274	2.02e-09
Zc4h2	0.993491	1.15e-05		Adarb1	-0.909144	2.59e-09
Pitx3	1.33875	1.4e-05		Pnpla3	1.44855	2.85e-09
Col27a1	1.23381	1.48e-05		Nid2	0.942564	2.95e-09
Spatc1l	0.843614	1.65e-05		Pvr	-1.07858	2.95e-09
Actn1	-0.45214	1.65e-05		Chka	1.49513	3.72e-09
Jade1	-0.8026	1.87e-05		Fkbp4	0.802547	3.75e-09
Slc38a3	-0.6313	1.87e-05		Kifc3	0.974613	3.8e-09
Snx8	0.514607	2.32e-05		Prkar2a	0.524196	4.25e-09
Taf1c	1.08721	2.41e-05		Fpgs	0.884847	5.15e-09
Thrsp	1.16678	2.63e-05		Slc2a2	-0.858221	6.11e-09
Lrfn3	1.17111	3.18e-05		Mafk	-1.03627	6.86e-09
Spred1	-0.85709	3.51e-05		Gfod2	1.14229	7.27e-09
Mpst	0.482049	3.7e-05		Ski	0.646681	1.54e-08
Pik3ap1	-0.99535	3.8e-05		Hacl1	0.961741	1.7e-08
Agpat2	0.636967	3.8e-05		Clock	0.742265	1.71e-08
Ciart	-1.29073	3.8e-05		Slc7a2	-1.30661	1.71e-08
Fam73b	0.661703	3.8e-05		Ddhd1	0.760161	4.33e-08
Gpr146	-0.84144	4.48e-05		Gpr146	-0.953685	4.33e-08
Pnpla3	1.14296	4.51e-05		Tenc1	-0.990768	4.42e-08
Pla2g12a	-0.85337	5.15e-05		Erbb4	-1.47472	5.51e-08
Sntb2	-0.74052	5.27e-05		Nbeal2	1.19748	5.62e-08
Fkbp4	0.666135	5.51e-05		Loxl4	1.36788	5.78e-08
Ptpn12	-0.56236	6.1e-05		Tbc1d10a	-0.946951	5.79e-08
Sat1	-0.7032	6.1e-05		Ppp1r1b	1.23284	5.79e-08
Egln1	0.412983	7.04e-05		S1pr1	0.977311	5.79e-08
Rnf144b	0.740166	9.53e-05		Dusp4	-1.4667	5.79e-08
Trib3	-1.21315	9.53e-05		Trim7	0.859784	5.91e-08
Ggt6	0.758044	9.89e-05		Clpx	1.10626	6.38e-08
Syt1	-1.15379	0.000104		Als2	0.725163	6.78e-08
Fpgs	0.717668	0.000104		Elmod3	0.806133	6.78e-08
Leo1	0.723387	0.000104		Mal2	0.912274	8.45e-08
Alcam	-0.78828	0.000114		Mif4gd	0.648204	8.68e-08
Rgl3	0.671286	0.000114		Trib3	-1.45789	8.83e-08
Arsa	-0.66696	0.000116		Net1	0.678112	9.66e-08
Elovl3	1.03936	0.000117		Lingo4	1.45918	1.18e-07
Kif13b	0.448658	0.00012		Ccdc151	1.06495	1.36e-07
Plin5	0.908985	0.000123		Flcn	-1.18731	1.66e-07
Hiatl1	-0.37324	0.00013		Ripk2	-0.897329	1.69e-07
Ahctf1	0.616454	0.000136		Blcap	0.624167	1.72e-07
Mysm1	-0.32218	0.000149		Ddc	1.11055	1.78e-07
Mdfic	-0.45393	0.000162		Akap11	-0.456201	1.81e-07
Sec14l4	0.475138	0.000164		Abcg8	-1.30818	1.87e-07
Gm3336	1.17271	0.00017		Tor3a	1.30384	1.87e-07
Gm9992	-1.16979	0.000174		Rapgef6	-0.477095	1.87e-07
Urad	0.708565	0.000177		Alg6	-0.489218	1.87e-07
Gtf2b	-0.78333	0.000186		Narf	-0.806311	1.93e-07
Gprc5c	-0.44573	0.00019		Mical2	1.05736	1.93e-07
2510039O18Rik	-0.38253	0.000197		Tubg1	0.623652	1.93e-07
Rffl	-0.339	0.000202		Mmaa	0.479664	2.07e-07
Dcun1d4	-0.68504	0.000202		Leap2	0.796388	2.81e-07
Rhoq	-0.53036	0.000258		Rcl1	-0.712667	2.89e-07
Pgap1	-0.80207	0.00026		Epha1	-0.457114	2.93e-07
Arhgef37	0.892814	0.00026		Gga2	0.762374	2.96e-07
Stom	-0.54692	0.00026		Top3b	0.553258	3.24e-07
Fmo5	0.817226	0.00026		Coq10b	-1.1752	3.96e-07
Dnph1	0.762049	0.000269		Syt1	-1.31385	3.96e-07
Spata13	-0.62897	0.000274		Fam89a	1.36763	4.87e-07
Tnnc1	1.17153	0.000293		Cpt1a	-0.659916	5.02e-07
Abhd8	0.88858	0.00032		Abcb11	-0.379714	5.2e-07
Nek7	-0.54503	0.000323		Ap2a2	0.434461	5.2e-07
Prkar2a	0.403491	0.000328		Rnf144b	0.797598	5.47e-07
Lclat1	-0.39586	0.00033		Serpine1	-1.44858	5.63e-07
Hdhd3	0.882621	0.000331		Caln1	1.12153	6.04e-07
Grem2	-1.09287	0.000367		Spsb3	0.662851	6.12e-07
Gpcpd1	-1.08939	0.000367		Pxdc1	0.613345	7.44e-07
Il1rn	-1.01914	0.000384		Gltscr2	-0.452186	7.66e-07
Rapgef6	-0.4019	0.000396		Abcg5	-1.04877	7.73e-07
Pcp4l1	0.943267	0.00043		Lipg	-1.22321	8.01e-07
Igsf8	-0.66337	0.000444		Arsa	-0.714401	8.17e-07
Tbc1d10a	-0.75172	0.000476		Nat10	0.711697	9.34e-07
Alpl	0.968639	0.000476		Npas2	1.39987	1.16e-06
Phf6	0.524923	0.000477		Fbxo34	-0.726231	1.18e-06
Elmod3	0.646006	0.00048		Zbtb21	0.973028	1.3e-06
Ston2	0.65385	0.000518		Mpp7	-0.736965	1.3e-06
Tardbp	0.500817	0.00055		Tardbp	0.570774	1.3e-06
Tysnd1	0.515859	0.000578		Wibg	0.606905	1.39e-06
Hmgcr	0.72115	0.000578		Stx2	0.763514	1.39e-06
BC029214	0.91958	0.000578		Tnks2	-0.416532	1.66e-06
Gstm4	-0.53472	0.000579		Fgfr2	-1.10421	1.84e-06
Slc4a4	-0.81068	0.000581		P2ry2	-0.732362	1.95e-06
Cd2ap	-0.31699	0.000589		Maff	-1.38429	2.23e-06
Nid2	0.682501	0.000602		1700001L05Rik	-0.974315	2.23e-06
Smarcd2	0.335351	0.000606		Lrrc3	0.673401	2.27e-06
Tmtc2	-0.82306	0.000607		Mgll	0.776431	2.43e-06
Tmem68	-0.47361	0.000607		Ypel2	1.09756	2.56e-06
Junb	-1.09133	0.000607		Skil	0.987197	2.56e-06
Abca8b	-0.54136	0.00063		Gcnt2	-0.818274	2.62e-06
Wbscr22	0.374085	0.00063		Baiap2	0.988222	2.65e-06
St5	0.819204	0.00063		Tmie	0.731052	2.84e-06
Lasp1	0.572017	0.000661		Ankrd46	0.465446	2.94e-06
Eme2	0.477136	0.000661		Nfil3	1.16956	3.01e-06
Pex1	0.426477	0.000661		Npc1	-0.87993	3.01e-06
Igfbp5	1.11121	0.000728		Fam73b	0.644497	3.01e-06
Soat2	-0.62434	0.00073		Nr1h3	0.312183	3.75e-06
Rassf6	0.609474	0.000753		Bmp1	0.541779	3.83e-06
Wnt5b	0.999727	0.000765		Camkk2	0.725422	4.2e-06
Bmp1	0.482615	0.000769		Rtp3	0.66063	4.85e-06
Tmx3	-0.38815	0.000791		Gnat1	-1.00024	5.75e-06
Rfesd	0.383198	0.000795		Mgea5	-0.522013	6.78e-06
Ormdl3	0.38414	0.000842		Etnk2	-0.487581	6.96e-06
Tgfbr1	-0.50924	0.000875		Slc34a2	1.28672	7.18e-06
Snrk	0.490113	0.000906		Leprot	-0.599559	7.35e-06
Slc29a1	0.575693	0.000964		Gm19619	-1.1243	7.58e-06
Dnajb2	0.542114	0.000998		Invs	0.48664	7.63e-06
Thoc5	0.440424	0.000998		Micalcl	1.1398	7.63e-06
Lace1	0.426138	0.00102		Kif13b	0.441005	8.09e-06
Mtap	0.463963	0.00102		Zbed5	-1.20337	8.09e-06
Eif4ebp3	1.00033	0.00104		Cpeb1	-0.987523	8.82e-06
Ly6d	-0.86041	0.00105		Tmem37	0.671117	8.99e-06
Stam2	-0.41274	0.00114		Klf13	-0.913811	9.5e-06
4930581F22Rik	-0.63655	0.00117		Ocln	-0.85407	1.04e-05
Gle1	-0.40302	0.00117		Pitpnc1	-0.70206	1.05e-05
Dgka	0.610766	0.00119		Hist1h4i	1.14309	1.05e-05
Tnks2	-0.35206	0.00119		Gpr137	0.434521	1.05e-05
Baiap2	0.825901	0.00121		Arf3	-0.393584	1.09e-05
Ankrd39	0.629807	0.00125		Plin5	0.905127	1.09e-05
Mal2	0.688902	0.00125		Taf1c	1.01214	1.09e-05
Glyctk	0.497081	0.00126		Uck1	0.672195	1.18e-05
Nsf	0.303722	0.00131		Nab2	-0.73876	1.18e-05
Gfod1	0.878572	0.00131		Pm20d2	0.833368	1.19e-05
Mdp1	0.480927	0.00131		Card10	-0.819677	1.28e-05
Cc2d1b	0.555963	0.00133		Fam222a	1.28568	1.29e-05
Dnal4	0.63531	0.00134		Stat5a	0.745123	1.34e-05
Ido2	0.588035	0.00134		2009-09-01	0.615854	1.35e-05
As3mt	0.549006	0.00137		Parp16	0.726769	1.36e-05
Akap11	-0.35468	0.00139		Ptprs	-1.04479	1.42e-05
Setx	-0.35454	0.0014		Tmco4	-0.622328	1.45e-05
Mir122a	1.06252	0.00143		Soat2	-0.665273	1.59e-05
Erbb4	-1.03416	0.00144		Dnah5	-1.28097	1.72e-05
C730036E19Rik	0.829725	0.0015		Proser2	0.668234	1.74e-05
Tecpr2	0.456634	0.0015		Eid2b	0.843265	2.08e-05
Igf2r	-0.35599	0.0015		1810013L24Rik	-0.779888	2.13e-05
Syne2	-0.47503	0.00151		Snx8	0.448749	2.13e-05
Mxd1	-0.6364	0.00153		Zfp108	0.700045	2.15e-05
Ddc	0.830912	0.00159		Mir122a	1.2642	2.3e-05
Umps	0.486045	0.00159		Tacc1	0.469906	2.37e-05
Abcg8	-0.96135	0.0016		Gstm4	-0.549702	2.38e-05
Lrp6	-0.4255	0.00161		Ctps2	-0.808266	2.49e-05
Kifc3	0.666886	0.00161		Klhdc8a	1.16642	2.61e-05
Arih2	-0.43639	0.00169		Btc	-1.00552	2.62e-05
Gls	-0.71337	0.00173		P2rx4	-0.70277	2.76e-05
Nrbp2	0.592639	0.00173		Mpst	0.425094	2.98e-05
Bfar	-0.64013	0.00173		Itsn1	0.58103	3.02e-05
Aacs	0.949863	0.00173		A230050P20Rik	0.712888	3.02e-05
Tor3a	0.952077	0.00177		Cyth1	-0.760516	3.06e-05
Mia3	-0.45825	0.00181		Slc25a47	-0.960438	3.1e-05
Pomgnt2	0.672563	0.00181		D930048N14Rik	1.01746	3.15e-05
P2rx4	-0.63312	0.00181		Mtmr14	-0.340048	3.28e-05
Chrna4	1.04378	0.00184		Lmbrd1	-0.302149	3.34e-05
Cpt1a	-0.51523	0.00186		Ddo	0.475703	3.55e-05
Gfod2	0.776763	0.00191		Trim41	0.330513	3.73e-05
Csrnp1	-0.85572	0.00191		Mus81	0.454741	3.82e-05
Abcb11	-0.29819	0.00195		Nbr1	-0.309918	3.86e-05
Pm20d2	0.717523	0.00195		Clstn3	1.08807	3.86e-05
Hist1h4i	0.948552	0.00195		Pnrc1	0.980726	4.04e-05
D930048N14Rik	0.888258	0.002		Ahcyl2	0.737658	4.13e-05
Rtp3	0.550688	0.002		Itga5	1.00348	4.2e-05
Zfp444	0.469282	0.002		Acot1	1.22073	4.22e-05
Tango2	0.427848	0.0021		Mfhas1	0.649205	4.46e-05
Clic5	0.805559	0.0021		Alg13	-0.424222	5.01e-05
3110045C21Rik	0.788051	0.00218		Alcam	-0.7256	5.01e-05
Gpam	0.650693	0.00218		Tgfbr1	-0.519117	5.07e-05
2210011C24Rik	0.936054	0.00228		Arhgef19	0.858047	5.16e-05
Kdm5a	-0.34021	0.00233		Rasa3	-1.02908	5.38e-05
Flywch1	0.424925	0.00239		Pex1	0.424285	5.53e-05
Acmsd	0.83293	0.00242		Ces1d	0.930785	5.53e-05
Ski	0.449321	0.00242		BC029214	0.930106	5.68e-05
Pfkfb1	0.771234	0.00242		Pmvk	0.752229	5.74e-05
Tpr	-0.29186	0.00248		Cpox	0.489403	6.08e-05
Arf3	-0.33918	0.00252		Oaf	-0.53347	6.15e-05
Stx2	0.602428	0.00255		Gtf2b	-0.732091	6.18e-05
Gpr137	0.376722	0.0026		Slc20a2	-0.393795	6.46e-05
March5	-0.41477	0.00261		Fam160b1	-0.326234	7.1e-05
Ift140	0.567341	0.00273		Stam2	-0.417099	7.21e-05
Lss	0.706918	0.00274		Nadsyn1	-0.427192	7.27e-05
Ppif	0.458978	0.00274		Samd1	0.856648	7.76e-05
Id1	-1.00996	0.00278		Palm	1.14823	8.17e-05
Abcg5	-0.78814	0.00287		Wwc1	0.475932	8.53e-05
Gypc	0.684914	0.0029		Fam222b	0.542802	8.53e-05
Dusp4	-0.98028	0.0029		Asb13	0.638603	8.53e-05
Abcb4	-0.40282	0.00291		Iigp1	-0.75635	8.53e-05
Dapk1	0.740199	0.00295		Lpar2	-1.1597	8.53e-05
Maff	-1.00616	0.00295		Pnpla2	-0.716766	8.89e-05
1810013L24Rik	-0.66757	0.00295		Klhl21	-0.828487	8.98e-05
Arhgef19	0.758217	0.00295		Fam195a	0.741179	9.02e-05
Rad9a	0.883583	0.00296		Sppl2b	0.536641	0.000103
Coa6	0.489967	0.00302		Tsc22d4	-0.832782	0.000105
Tppp	0.67593	0.00308		Tef	-0.82022	0.000105
Fam49b	-0.38975	0.00308		Arhgap35	0.36024	0.000105
Klhdc7b	0.952415	0.00308		Ccdc166	0.775802	0.000111
Fam195a	0.674283	0.00308		Cep120	-0.406495	0.000118
Rapgef2	-0.51302	0.00308		Eif2a	-0.408846	0.000124
Nckap1	-0.29459	0.00315		Rtn4rl1	0.989754	0.000125
Caln1	0.821929	0.00315		Atp1b1	-0.597541	0.000126
Siah1a	-0.43163	0.00318		Tubb2a	1.13335	0.000129
Pdxk	0.538937	0.00329		Endog	0.485642	0.00013
A230050P20Rik	0.616781	0.00329		Fam76a	-0.664598	0.000134
Per2	0.918262	0.0033		Tgfbr2	-0.770637	0.000135
Fasn	0.875696	0.00334		Asap2	0.98104	0.000143
Taco1	0.409072	0.00346		Gata4	0.825028	0.000143
Tbc1d20	-0.57665	0.00348		Gbp7	-0.901621	0.000143
Pvr	-0.68862	0.00349		Ddx3y	-0.433855	0.000143
Gltscr2	-0.34178	0.00382		Osbpl1a	-0.355737	0.000145
Npat	-0.44128	0.00382		C730036E19Rik	0.852541	0.000148
Ccdc69	0.981503	0.00391		Srms	1.1531	0.000148
Rangrf	0.756813	0.00393		Abca8b	-0.513571	0.000148
Tmem37	0.54533	0.00406		Hps1	-0.590348	0.000148
Itga8	-0.97998	0.00423		Tmem150a	0.863054	0.000148
Psen2	0.564129	0.00435		Mrpl34	0.525353	0.00015
Fads6	0.35166	0.00435		Lrrc58	0.555925	0.000153
Hunk	0.832399	0.00448		Ttc7	-0.330291	0.000155
Zbtb10	-0.75852	0.00448		Tcta	0.604425	0.000155
Insig1	0.647588	0.00494		Zfp275	-0.451454	0.000164
Nat10	0.526794	0.00497		Hdhd3	0.815905	0.000166
Ttbk1	0.964707	0.005		Dcun1d4	-0.607294	0.000173
Pnp	0.550476	0.00501		Slc13a2	1.08201	0.000177
Zdhhc20	-0.73044	0.00503		Tbc1d30	-0.935682	0.000182
Ndrg1	-0.82588	0.00505		Repin1	0.565625	0.000182
Rbms1	-0.7745	0.00519		Fbxo44	0.739895	0.000183
Sh3bp5	0.443178	0.00522		Asl	0.519611	0.000186
Acacb	0.658981	0.00522		Ppargc1b	-0.844025	0.000194
Rnf145	-0.82295	0.00537		Pptc7	-0.652782	0.000203
Lnpep	-0.41855	0.00554		Dexi	0.633843	0.000205
Trim41	0.282495	0.00554		Zfp940	0.922834	0.000207
Pdk4	0.87605	0.0056		Gm9992	-1.08248	0.000208
Cndp2	0.348842	0.00589		Gch1	-0.855204	0.00022
Serpina7	-0.93976	0.00595		Ptpre	-0.935849	0.000223
Ankrd23	0.894361	0.00597		Slc25a32	-0.784669	0.000224
Pstpip2	0.669724	0.00597		D630024D03Rik	-1.09568	0.000231
Parp1	0.324167	0.00608		Nr4a2	-1.12995	0.000232
Flcn	-0.79601	0.00608		Slc8b1	-1.01341	0.000232
C130083M11Rik	0.709596	0.00608		Hiatl1	-0.314685	0.000237
Arhgef12	-0.31914	0.00608		Pde4a	1.03161	0.000237
Ablim3	0.644303	0.0061		Sf3b1	-0.347538	0.000237
Itgb1	-0.31185	0.00623		Dnajb2	0.515616	0.000237
Zbtb21	0.702694	0.00629		Mrpl36	0.402007	0.000237
Crim1	-0.51734	0.00629		Per3	-0.94731	0.000237
Nr1h3	0.240615	0.00629		Acsl1	0.665405	0.000237
Ap1m1	0.296975	0.00629		Ralgapa2	-0.599981	0.000238
Nfe2l3	-0.90961	0.00634		Slc17a8	1.04015	0.00024
Jak2	-0.41459	0.00638		Rfxank	0.790187	0.000278
Sertad2	-0.55707	0.00664		Bmp2k	-0.462356	0.000279
Dexi	0.571468	0.00664		St6gal1	-0.839675	0.00028
Pus7	0.596779	0.00671		Txnip	-1.11988	0.00028
Gjb1	-0.35871	0.00671		Trim30d	-0.82371	0.000284
Hapln1	0.944238	0.00673		Spry4	-1.03818	0.000286
Garem	-0.47326	0.00673		Spred1	-0.685699	0.000287
Lmbrd1	-0.25192	0.00678		Gda	0.664782	0.000289
Smarcal1	0.407698	0.00678		Fam213b	0.711892	0.000314
Nat8	0.701106	0.00678		Slc38a2	-0.964348	0.000315
Pip4k2c	-0.39045	0.0068		Hist1h1a	1.0742	0.000327
Nsmaf	-0.33431	0.00688		Slc17a3	0.631392	0.000328
Fgf11	0.930911	0.00691		Setd8	0.590971	0.000329
Mrpl36	0.367541	0.00694		Otud5	-0.326363	0.000336
Tbl3	0.419338	0.00703		Rassf3	-0.660091	0.000359
Mfhas1	0.539025	0.00705		Hist1h1c	0.972627	0.000359
Cdca4	-0.72479	0.00708		Zfyve1	0.501463	0.000365
Ccdc28b	0.618445	0.00713		Zkscan3	0.438043	0.000374
Pde9a	0.737059	0.00716		Ube2b	-0.440639	0.000403
Trub1	0.336785	0.00716		Sun2	-0.588937	0.000404
Fgfr2	-0.78714	0.00716		Abca6	-0.529888	0.000409
Sdhaf1	0.483963	0.00727		Vac14	0.566095	0.000415
Ifngr1	-0.46152	0.00739		Cyb5r1	-0.572447	0.000419
Endog	0.424928	0.00761		Tspyl4	0.795738	0.000433
Fbxo44	0.654272	0.00761		Gsta3	0.695847	0.000438
Tlr2	-0.77757	0.00784		Rassf7	0.431759	0.000439
Osbpl5	0.876623	0.00784		N4bp3	0.818337	0.00044
Mmab	0.521106	0.00786		Lyrm9	0.587077	0.000447
Lrp10	-0.35632	0.0081		Ulk1	-0.895585	0.000451
Tacc1	0.377723	0.00811		Prkca	-0.760031	0.000473
Dennd1b	-0.45792	0.00813		Crybg3	0.901191	0.000488
Stx12	-0.38176	0.00814		Gne	-0.598635	0.000498
Slc4a7	-0.41959	0.00817		Slc2a5	-0.963731	0.000498
Fam222a	0.926459	0.00824		Pus7	0.633992	0.000498
Lsm8	-0.5417	0.00826		Tbc1d15	-0.66018	0.000502
Sun2	-0.53838	0.00832		Tars	0.522369	0.000502
Rnf24	-0.52946	0.00832		Ackr2	0.983046	0.000509
Ugdh	-0.49732	0.00867		Ggt6	0.609348	0.000531
Spsb4	0.749934	0.00867		Klhdc7b	1.06125	0.000531
Gm20300	0.388935	0.00874		Plod1	0.349466	0.000531
Pkdrej	-0.91958	0.00874		Dedd2	-0.748934	0.000531
Cblb	-0.61773	0.00874		F11	-0.544458	0.000534
Sfxn2	0.281252	0.00874		Hdac5	0.720292	0.00054
Hcar2	-0.90317	0.00874		Rad9a	0.895238	0.000548
Tmem168	-0.31452	0.00874		Erf	-0.800701	0.000548
Hspbp1	0.336203	0.00874		Etv5	-0.853634	0.000582
Dnm2	0.241466	0.00874		Sds	-0.793418	0.000582
Tor1aip1	-0.35619	0.0088		Scamp1	-0.697033	0.000595
B230216G23Rik	-0.85074	0.00904		A430088P11Rik	1.0448	0.000602
Tulp2	0.889501	0.00904		Gypc	0.671161	0.000603
H6pd	-0.56288	0.00922		Setx	-0.324761	0.000603
Birc5	0.832673	0.00951		Chrna2	0.799	0.000618
Lyrm9	0.533382	0.00954		Chic2	-0.568687	0.000618
Fam110a	0.861363	0.00954		Cdc42bpb	0.562981	0.000623
Colgalt2	0.850416	0.00974		Phldb3	0.674612	0.000624
Gja1	-0.87056	0.00984		Ppfibp1	-0.645946	0.000625
Bap1	-0.27561	0.00991		Med8	0.333149	0.000627
Serpina5	0.910177	0.00991		Bcl2l14	-1.06541	0.000627
Serpina3f	-0.84007	0.00996		Palld	0.890363	0.000636
Cdkal1	0.330439	0.0101		Mapk6	-0.384749	0.000638
Oasl1	0.702079	0.0104		Amot	-0.579606	0.000645
LOC100504703	0.685372	0.0105		Usp18	-0.82775	0.000717
Rnf181	0.396432	0.0105		2510039O18Rik	-0.308911	0.000731
Xpr1	-0.31643	0.0109		Rassf6	0.534117	0.000734
Nr4a3	-0.72892	0.011		Ankrd39	0.569133	0.000759
Scamp1	-0.63064	0.0111		Nabp1	-0.918451	0.000759
Ankrd37	-0.89292	0.0111		Ankrd13a	0.406744	0.000771
Sdc4	-0.54596	0.0112		Gm3219	0.606541	0.000788
Klhl12	-0.27806	0.0113		Acacb	0.667893	0.000789
Ccne1	-0.88362	0.0114		Zak	-0.655943	0.000801
Micalcl	0.819732	0.0114		Mycl	-0.796977	0.000801
Sigirr	0.318149	0.0115		Rnf19b	-0.630839	0.000801
Tbc1d15	-0.59034	0.0116		Klf10	-1.05216	0.000809
Focad	0.28176	0.0117		Ctns	-0.444827	0.000809
Hacl1	0.579537	0.0119		Smarcd1	0.850125	0.000826
Ptcd3	0.271688	0.0125		Tsc22d2	-0.561248	0.000833
Mrpl34	0.441471	0.0125		Clcn6	0.748893	0.000836
Rusc2	0.695022	0.0129		Cyp2g1	-1.0433	0.000852
Vac14	0.498887	0.0131		Pgap1	-0.661243	0.000855
Ube2n	0.319915	0.0134		Otub2	0.632711	0.000861
1300002E11Rik	0.439397	0.0134		Loh12cr1	0.482959	0.000861
4632415L05Rik	0.699718	0.0134		Zbtb10	-0.760536	0.000869
Atf2	-0.2972	0.0137		Myo18a	-0.379709	0.000874
Cables1	-0.88444	0.0137		Rapgef2	-0.489835	0.000885
Snx30	-0.54601	0.0143		Adap2	0.526525	0.000906
Ahcyl2	0.570359	0.0143		Slc26a11	-0.346837	0.000906
Bhmt2	0.508601	0.0143		Cs	0.282427	0.000933
Mapk14	0.349958	0.0143		Hat1	-0.43739	0.000986
Cyb5r1	-0.49947	0.0146		Dapk1	0.710607	0.001
Wdr45b	-0.4796	0.0146		Caprin2	-0.989867	0.00101
Med12l	0.696242	0.0146		Tnnc1	1.03008	0.00101
Mmachc	0.316713	0.0147		C77080	-0.700119	0.00104
Klf17	0.703213	0.0147		2810403D21Rik	-1.0146	0.00105
Anxa2	-0.86542	0.0147		Fem1c	0.494952	0.00106
Coq10b	-0.7443	0.0149		Pnp	0.540416	0.00106
Usp30	-0.34593	0.0149		Atp5s	-0.707888	0.00107
Gm2061	0.866131	0.015		Gtpbp2	-0.410023	0.00108
Epcam	-0.78209	0.015		Ppp1r3c	1.00258	0.00108
5830415F09Rik	-0.50179	0.0151		Nat8	0.71492	0.00108
Serinc1	-0.30848	0.0153		1500017E21Rik	-0.993312	0.00111
Fam160b1	-0.26085	0.0153		Spata13	-0.506332	0.00111
Ttc23	0.515571	0.0153		Aqp9	-0.551616	0.00112
Iws1	-0.29387	0.0163		Tap2	-0.486136	0.00114
Phip	-0.34905	0.0163		Flywch1	0.385804	0.00116
Nbeal2	0.710373	0.0163		Sec14l4	0.368726	0.00116
2900097C17Rik	-0.34678	0.0165		Pdxk	0.50923	0.00117
Klhl21	-0.64833	0.0165		B230216G23Rik	-0.98203	0.00121
Shroom1	0.4943	0.0167		Bfar	-0.577168	0.00121
Rassf7	0.377151	0.0167		Bcl7c	0.602289	0.00122
Ccdc132	-0.39677	0.0169		Fam110a	0.924385	0.00124
Abcd4	0.522868	0.0169		Spon2	0.7345	0.00125
Slc37a3	-0.4256	0.017		Zfp454	0.873276	0.00127
Adap2	0.475358	0.0171		Kdm5a	-0.30814	0.00129
Nab2	-0.53591	0.0171		Gm15408	-0.901247	0.00131
R3hcc1l	0.371964	0.0171		Pycrl	0.524267	0.00133
Cd4	0.83146	0.0171		Clcn7	-0.378874	0.00133
Tsc22d2	-0.5014	0.0171		Mtl5	-0.998812	0.00134
Itgae	0.858569	0.0172		Itgae	1.01332	0.00141
Zkscan3	0.375879	0.0172		Trim2	0.619146	0.00142
Katnal1	0.451283	0.0173		Gdap10	-0.906369	0.00145
Hr	0.855754	0.0174		Cluap1	0.466275	0.00145
4933413J09Rik	-0.81537	0.0175		Osbpl11	0.351527	0.00146
Dnm1l	0.267389	0.0175		Fam46a	-0.673271	0.00149
BC031361	0.797922	0.0175		Rusc2	0.738707	0.00151
Smad7	-0.7962	0.0175		Acnat1	0.583896	0.00151
Tmem150a	0.683683	0.0175		Mlkl	-0.833423	0.00151
Gart	0.282559	0.0177		Cda	0.929253	0.00151
Rhbdf1	-0.71611	0.0178		Gm2061	0.972863	0.00155
Gm11437	0.659196	0.0182		Casp6	-0.941622	0.00158
Tcta	0.488875	0.0183		Upp2	-0.991331	0.00158
Ptbp1	-0.34479	0.0184		Mtor	-0.420073	0.00163
Hfe2	0.515114	0.0186		Arl4a	0.734833	0.00163
Ntpcr	0.577925	0.0186		E2f8	0.972843	0.00163
Sf3b1	-0.28913	0.0186		Itpk1	0.554201	0.00165
Asb13	0.497585	0.0186		4930523C07Rik	-0.637534	0.0017
Dcakd	0.35139	0.0189		Hr	1.00009	0.0017
Med8	0.293734	0.0189		Tmx3	-0.319857	0.0017
Cmah	0.283395	0.0189		Lpin3	-0.64847	0.0017
Paqr7	0.572228	0.0192		Fam65c	-0.988177	0.0017
Trim37	0.428058	0.0192		Stard4	-0.476021	0.0017
Cluap1	0.429247	0.0193		Zbtb24	0.330203	0.00171
Nr4a2	-0.84107	0.0193		Zfp879	0.93499	0.00171
Rad54b	0.84271	0.0193		Snx14	-0.445428	0.00171
Gabarapl1	-0.76149	0.0193		Tango2	0.374009	0.00174
Fam198a	0.764296	0.0193		Nelfa	0.652224	0.00174
Samd1	0.650476	0.0195		Gtf2a2	-0.372731	0.00175
Gnat1	-0.67798	0.0198		Cpt2	0.453429	0.00175
Hdc	-0.82871	0.0199		Zc4h2	0.671596	0.00175
Abhd14a	0.370374	0.0199		Gle1	-0.338553	0.00176
Arid5a	-0.8324	0.0201		Ap3m1	-0.653685	0.00177
Unc50	-0.37513	0.0201		Cecr2	-0.475853	0.00178
Ankrd6	0.826802	0.0204		Cib3	-0.849023	0.00182
Dirc2	-0.47505	0.0205		Lnpep	-0.395642	0.00186
Gch1	-0.67882	0.0206		Tnik	-0.804907	0.00188
Lcn12	0.82308	0.0208		Lipa	0.480533	0.00193
Cyp2g1	-0.84616	0.0208		Spop	0.271048	0.00196
Adcyap1r1	-0.79716	0.0208		Ltn1	-0.235333	0.00199
6330416G13Rik	0.735393	0.0209		Slc30a10	0.720903	0.00202
Loxl4	0.774917	0.0209		Rai14	0.501601	0.0021
Npc1	-0.58446	0.0209		Galnt7	-0.620307	0.00214
Fzd6	-0.78723	0.021		Nt5e	0.783534	0.00214
Hist2h2be	0.684362	0.021		Atg14	-0.566055	0.00218
Tmem194	-0.62642	0.0212		Abcc2	-0.573262	0.00218
Palld	0.740788	0.0212		Plk5	0.817869	0.00221
Rnf144a	0.727753	0.0212		Cxcl12	0.561625	0.00221
Mical2	0.637385	0.0212		Kras	0.362571	0.00221
2810008D09Rik	0.741855	0.0214		Olfr1034	0.824576	0.00224
Tpst1	0.469444	0.0214		5830415F09Rik	-0.516038	0.00226
Fbxo32	-0.80105	0.0215		Ankrd23	0.879849	0.00227
Trappc9	0.426534	0.0215		Frat1	0.796936	0.00227
Ppp2r2d	-0.56351	0.0215		Slc23a2	-0.8251	0.00228
Fam214a	0.497886	0.0215		Mtmr4	0.684345	0.00231
Wdr26	-0.3272	0.0216		Htra4	-0.858186	0.00232
Abi2	-0.73774	0.0218		Abracl	-0.53457	0.00232
9130409I23Rik	-0.79513	0.0218		Mia3	-0.391953	0.00234
Crip2	0.618637	0.0218		Cyld	-0.259764	0.00235
Ankrd33b	0.434501	0.0218		4932438A13Rik	0.49252	0.00236
Marveld1	0.608242	0.0218		Gyk	0.391723	0.00236
Pnpla7	-0.2787	0.0218		Cr1l	-0.286675	0.00237
Zfp292	-0.40449	0.0218		Ablim3	0.610335	0.00238
A2m	-0.66808	0.0218		Ktn1	-0.521258	0.00245
Pnpla2	-0.54651	0.0218		Iws1	-0.299331	0.00245
Ppp1r15a	-0.59105	0.022		Atf2	-0.297323	0.00245
Upf1	0.484016	0.0227		Ptbp1	-0.356778	0.00247
Lpar2	-0.82562	0.0227		Chrna4	0.968139	0.00247
Phf19	0.790288	0.0228		Mcl1	-0.343376	0.00247
Tifa	-0.82969	0.0228		Agxt	-0.570106	0.00253
Ppp2cb	-0.39931	0.0234		Rffl	-0.249304	0.00253
Prkag2	0.534954	0.0239		B930025P03Rik	-0.942549	0.00253
Stk36	0.752867	0.0241		Rap2a	0.644308	0.00253
Map3k3	-0.45566	0.0241		Igsf8	-0.518134	0.00256
Mypop	0.741795	0.0241		Tmem80	0.56072	0.00257
Nat6	0.45246	0.0241		Rbms1	-0.728822	0.00261
Cutal	0.454479	0.0241		Tnfaip2	0.867739	0.00262
Npas2	0.799863	0.0244		Gpd2	-0.558625	0.00262
Cd47	-0.29844	0.0244		Fmo5	0.622863	0.00263
Rell1	-0.5633	0.0244		AI661453	0.61439	0.00265
Slc8b1	-0.77171	0.0247		D15Ertd621e	-0.320655	0.00265
Plk5	0.729218	0.0251		Tceb3	0.189665	0.00265
4833439L19Rik	0.434217	0.0253		Dgkd	-0.244094	0.00267
Ahcy	0.439416	0.0253		Fmo1	0.557159	0.00268
Esr1	0.702512	0.0253		Pllp	0.619315	0.00268
Itpk1	0.495023	0.0253		1110059G10Rik	-0.36624	0.00268
Tnfrsf12a	-0.77803	0.0253		Bace1	0.364073	0.0027
Hist1h1c	0.758346	0.0256		Slc25a22	-0.661367	0.00271
Lrp2	0.819805	0.0256		E430025E21Rik	-0.346001	0.00272
Gabpb1	-0.41689	0.0256		Sh3bp5	0.402828	0.00278
Eif2ak1	-0.27832	0.0256		Igf2r	-0.29431	0.00282
Kcnn1	0.52253	0.0256		Nckap1	-0.257357	0.00282
Cyld	-0.24161	0.0256		Wbscr22	0.290919	0.00282
Fbxo30	-0.5088	0.0258		Gbp3	-0.862192	0.00286
Neurl4	0.420413	0.0258		Notch3	-0.949819	0.00286
Adra1b	0.553876	0.0261		Tmub2	-0.283975	0.0029
Alpk3	0.69066	0.0261		Insig2	0.555924	0.00291
Tab3	-0.35838	0.0264		Uox	-0.504093	0.00294
Tmem25	0.595727	0.0264		Cutal	0.481605	0.00294
Phldb3	0.562018	0.0266		Memo1	0.423616	0.003
Mapkapk3	-0.71289	0.0266		Hspb1	0.930441	0.003
E530011L22Rik	-0.81873	0.0268		Erlin1	-0.329809	0.00305
Tm4sf20	-0.81487	0.0272		Gcc2	-0.261473	0.00306
Klrg2	-0.75596	0.0273		Lama3	0.713343	0.00313
Ripply1	-0.80075	0.0273		Cd9	-0.598157	0.00314
Dbnl	0.357752	0.0275		Rwdd2b	-0.447537	0.00314
2310040G24Rik	0.652787	0.0275		Cttn	-0.294162	0.00314
Reep6	0.311053	0.0277		Xpr1	-0.303877	0.00323
Clcn7	-0.33216	0.0282		Prkar1a	-0.258398	0.00324
Syt12	-0.56492	0.0282		Gnpda1	-0.533519	0.00324
Minpp1	-0.31366	0.0282		Wdr89	0.825785	0.00324
Pclo	0.808225	0.0282		Ncoa5	0.749258	0.00326
F730035M05Rik	0.80181	0.0283		Hist2h2be	0.722027	0.00326
Uck1	0.456698	0.0283		Get4	-0.332758	0.00326
Tbc1d2	0.71006	0.0283		Lasp1	0.445499	0.00337
Inppl1	0.390638	0.0283		Ptk6	0.947237	0.00339
Osbpl1a	-0.27341	0.0285		Grk4	0.69489	0.00339
Dusp5	-0.78991	0.0286		Eda2r	-0.947028	0.0034
Snord34	-0.80777	0.0287		Wipf3	-0.88103	0.00343
Fmnl2	-0.73755	0.0291		Crip2	0.649409	0.00349
Spink5	-0.74323	0.0295		Hsd17b2	-0.51316	0.00349
Rap2a	0.577753	0.0296		Itga8	-0.934054	0.00352
Mlh3	0.411254	0.0298		Arap2	-0.405552	0.00352
Kif3a	0.502869	0.0301		Ing4	0.32923	0.00352
Ganc	0.325121	0.0303		Pde9a	0.694625	0.00355
Camkk2	0.469296	0.0304		Ccnb2	-0.880107	0.00355
Pxmp4	0.326527	0.0307		Trnau1ap	-0.387069	0.00357
Glrx	0.423334	0.0308		Gas2l1	0.408114	0.00358
Mpp7	-0.4586	0.0308		Lrp3	0.338494	0.00358
Gca	0.461948	0.0308		Lphn1	0.744578	0.00358
Hbs1l	-0.3675	0.0309		Gm20300	0.363484	0.00359
Hace1	-0.51977	0.031		Nek4	0.325939	0.00359
Acp2	0.370799	0.0313		Tbc1d23	-0.419088	0.0036
Mapk6	-0.31795	0.0316		Mkl2	0.574349	0.00361
Chic2	-0.46604	0.0317		Wdr91	0.649047	0.00363
Zbtb41	-0.3798	0.0318		Fnip1	-0.712128	0.00364
Bcl10	-0.49111	0.0318		Unkl	0.534382	0.00367
Fam213b	0.553531	0.0318		Slc25a14	-0.587498	0.00369
Slc20a2	-0.28722	0.0318		Nsmce1	-0.4569	0.00371
Dusp14	0.758598	0.032		Got1	-0.712746	0.00371
Notch3	-0.80093	0.032		Clasp2	-0.328166	0.00372
Alg14	-0.38549	0.032		Stard13	0.497015	0.00373
Dusp12	0.432576	0.0321		Tysnd1	0.392237	0.00375
Casp6	-0.7737	0.0321		Aven	0.282124	0.00376
Impad1	-0.28425	0.0321		Abcb4	-0.341968	0.00376
Slco1b2	-0.47568	0.0324		Inpp5f	0.34881	0.00376
Ugt2b35	-0.55596	0.0325		Intu	-0.495629	0.00377
Fmo1	0.499603	0.0325		Wnt5b	0.806437	0.0038
Cdcp1	0.737782	0.0329		Hace1	-0.559481	0.0038
Ppfibp1	-0.52133	0.0329		Irak1	0.212196	0.00382
D15Ertd621e	-0.29068	0.0329		Sdhaf1	0.44097	0.00384
Bcl2l13	-0.28048	0.033		Crebzf	0.307522	0.00384
Etf1	-0.38712	0.033		Spatc1l	0.540568	0.00389
Pyurf	0.363809	0.033		Tmem181a	-0.544049	0.00391
Ces1d	0.648483	0.033		Trim12c	-0.620911	0.00394
Ehd1	0.389978	0.0331		Naa35	-0.420849	0.00396
Cpped1	0.415416	0.0335		Reps1	-0.451264	0.00399
Ddx3y	-0.32539	0.0335		1110034G24Rik	-0.602114	0.00399
Loh12cr1	0.401868	0.0335		Mboat1	0.876721	0.00403
Lilrb4	-0.7958	0.0337		Slc45a3	0.908432	0.00409
Pik3r3	0.677642	0.0338		Pla2g12a	-0.577071	0.00409
Actr3	-0.23276	0.0341		Unc50	-0.375293	0.00414
Leap2	0.463449	0.0343		Eva1a	-0.592502	0.00414
Cnot7	-0.45855	0.0343		Taf4b	-0.649068	0.00414
Aqp9	-0.46157	0.0344		Cables1	-0.927452	0.00419
Ugt2b36	-0.39375	0.0344		Cyp2b9	0.799003	0.00419
Tmx1	-0.31387	0.0351		Hspa4l	0.700741	0.00421
Klc4	0.256246	0.0353		Epm2aip1	0.660961	0.00423
D10Wsu102e	-0.77639	0.0355		Samhd1	-0.384225	0.00425
Tgfbr2	-0.56173	0.0355		Rnf167	-0.43182	0.00428
Znrf3	-0.5942	0.0356		Tor1aip1	-0.327162	0.00432
Lpl	-0.76403	0.0356		Hist1h4d	0.471838	0.00432
Narf	-0.46174	0.0357		Psen2	0.491551	0.00434
Smek2	-0.33698	0.0359		Slc41a3	-0.911933	0.00436
Hnrnpc	0.39753	0.0359		Spsb4	0.705946	0.00437
S1pr1	0.534983	0.0359		Pomgnt2	0.546317	0.0044
Sash3	-0.77512	0.0359		Nr1h4	0.364154	0.00444
Slc41a1	-0.74059	0.036		Sdc4	-0.515545	0.00458
Sec16b	0.253479	0.036		Hist1h1e	0.744964	0.00459
Ikbkb	0.2289	0.0361		Smim3	0.921483	0.00459
H2-K2	0.716996	0.0362		Gabarapl1	-0.783271	0.00461
Ptprf	-0.35717	0.0362		Efnb1	0.531604	0.00468
Epha1	-0.26796	0.0362		Igfbp5	0.913221	0.00476
Atad1	-0.27749	0.0365		Klhdc3	-0.368708	0.00476
AI987944	-0.32881	0.0365		Zfp605	0.602055	0.00476
Nrep	0.773395	0.0369		AI987944	-0.349096	0.0048
Srms	0.786299	0.0369		1700040L02Rik	-0.848853	0.0049
Lama3	0.626795	0.037		Wrnip1	0.526562	0.0049
Tmed5	-0.4585	0.037		Srd5a2	-0.822988	0.00492
Slc7a2	-0.67499	0.0371		Fahd1	0.56831	0.00494
Fkbp10	-0.69754	0.0372		Ptp4a1	-0.64337	0.00498
Clpx	0.599072	0.0372		Fnip2	-0.721158	0.00498
Alg13	-0.30256	0.0372		Gjb1	-0.317016	0.00498
Sort1	-0.71092	0.0373		Serinc5	-0.317371	0.00501
Bud13	-0.76462	0.0375		Mknk2	-0.627224	0.00506
Peg3	0.689047	0.0375		Tmem68	-0.350209	0.00508
Ly96	-0.54442	0.0377		Trim37	0.419116	0.00511
Pnrc1	0.658679	0.0378		Nedd1	-0.567381	0.00511
9130019O22Rik	-0.50408	0.0384		Lima1	-0.370279	0.00518
Fam178a	-0.27316	0.0384		Prpf18	-0.413784	0.00518
C77080	-0.56685	0.0386		Eif2ak1	-0.280012	0.00518
D630024D03Rik	-0.7749	0.0387		Map4	-0.36933	0.00536
Vamp3	-0.37655	0.0387		Slc12a2	0.343658	0.00536
Kdsr	-0.41276	0.0393		Slc4a4	-0.608548	0.00541
Zbed5	-0.73558	0.0394		Zbtb5	0.527469	0.00542
Rabggta	0.38838	0.0398		Arl10	0.589245	0.00545
Yy1	-0.45075	0.0399		Cldn1	0.638509	0.00549
Wdr25	0.553818	0.0401		Ttc39b	-0.48964	0.00549
Zfp422	0.295088	0.0403		Zbtb48	-0.528704	0.00549
Rnf19b	-0.5028	0.0406		Nt5m	0.376947	0.00556
Ptprs	-0.66349	0.0409		Klf9	-0.683586	0.00556
Kbtbd2	-0.22419	0.0409		Esrp2	0.363817	0.00556
Rassf3	-0.50007	0.0411		Wipi2	-0.30047	0.00556
Abcd2	-0.77418	0.0411		Cd4	0.838753	0.00556
Tmem87b	-0.55087	0.0411		Als2cl	0.564189	0.00556
Intu	-0.44729	0.0411		Inhbc	0.635165	0.00561
Ccdc71l	-0.47516	0.0414		Lzts2	0.632563	0.00562
Mcl1	-0.29937	0.0415		Hfe2	0.501214	0.00563
S1pr5	0.650726	0.0415		Dnmt3a	-0.621634	0.00576
Clcn6	0.590133	0.0417		Wdr45b	-0.452372	0.00578
Snx14	-0.37601	0.0419		Olfr1033	0.73277	0.00578
Hes6	0.633057	0.0422		Prickle3	0.653246	0.00578
Hist1h4d	0.427843	0.0422		Sgms1	-0.532247	0.00581
2010003K11Rik	-0.6745	0.0422		Rhbdf1	-0.709019	0.00581
Adarb1	-0.45244	0.0428		Klhdc7a	-0.742901	0.00581
Casp2	0.498973	0.0428		Ccne1	-0.898834	0.00582
Yrdc	-0.52076	0.0432		4930556M19Rik	0.542566	0.0059
Acss2os	0.751936	0.0432		Synj2	-0.630075	0.00598
Ptp4a1	-0.57859	0.0435		Nt5dc2	0.647433	0.00601
Ctps2	-0.52986	0.0439		Cbs	-0.399406	0.00615
Snhg1	-0.49181	0.044		Prkci	0.309992	0.00616
Nfic	0.650925	0.044		Adc	-0.897843	0.00616
Slc4a10	-0.75891	0.044		Scap	-0.384616	0.00616
Snta1	0.409416	0.044		Abhd6	0.628328	0.00624
Mbd1	-0.76558	0.0441		Sat1	-0.458121	0.00625
Fam76a	-0.4738	0.0441		Cndp2	0.296393	0.0063
2410131K14Rik	0.463773	0.0441		Zfp94	0.658259	0.00633
Sgk3	-0.40027	0.0443		Osbpl5	0.811543	0.00633
Calml4	-0.76489	0.0446		Ly96	-0.577733	0.00636
Fundc2	-0.48137	0.0446		Cnppd1	-0.597251	0.00636
Cox15	0.297481	0.0452		Dapk2	0.578912	0.00638
Agap1	0.456333	0.0452		Higd1a	0.234553	0.00638
Tpte	-0.74867	0.0457		Fgf11	0.864256	0.00639
4933426M11Rik	-0.54422	0.0458		Zdhhc17	-0.391084	0.00648
Polr2b	0.328864	0.0458		Mapk14	0.323554	0.00649
Wdr70	0.456014	0.0461		Mdp1	0.364988	0.00652
Snap47	0.383112	0.0461		Mterfd3	-0.758752	0.00653
Ccdc11	-0.70415	0.0461		Asb3	-0.364203	0.00653
9530082P21Rik	0.324289	0.0462		Nup62	0.657467	0.00653
Asf1b	0.762018	0.0462		Junb	-0.842322	0.00653
Saa3	-0.65246	0.0466		Paqr7	0.553984	0.00657
Ralgapa2	-0.43883	0.0466		Parp14	-0.52587	0.00661
C430002E04Rik	0.604062	0.0466		Gck	0.846081	0.00663
Tnip2	-0.56514	0.0467		Sec22a	-0.293932	0.00664
Aste1	-0.59443	0.0467		Serpinf2	-0.509717	0.00666
Nrip1	0.363565	0.0474		Tppp	0.556582	0.00666
Ier3	-0.73257	0.0474		Zmynd8	0.533595	0.00666
Dcp2	-0.2388	0.0474		Rsbn1l	-0.335207	0.00666
Pde4a	0.71743	0.0474		Arhgap18	-0.677984	0.00674
1810013A23Rik	0.595064	0.0475		Serpinb9	-0.764288	0.00674
Gda	0.487463	0.0475		Cecr5	0.340974	0.00676
Kif20b	-0.71948	0.0475		Dusp5	-0.879696	0.00684
Zswim4	-0.47003	0.0475		Rcn2	-0.56806	0.00691
Rnf135	0.413547	0.0477		Egln1	0.263873	0.00701
Wsb1	-0.71111	0.0477		1810055G02Rik	-0.816944	0.00709
Slc23a2	-0.67163	0.0479		Cnot7	-0.470662	0.00712
Traf3ip2	0.667066	0.0491		Tor1aip2	-0.326951	0.00714
Btg2	-0.72195	0.0496		Hmox2	-0.286508	0.00731
Zpr1	-0.64486	0.0502		Rell1	-0.556326	0.00732
Gm10804	-0.74701	0.0503		Abcb8	-0.305861	0.00736
Bmp2k	-0.3409	0.0503		Szt2	0.708321	0.00742
Zfp945	-0.47835	0.0507		Sec14l2	0.497705	0.00744
Anp32e	0.494029	0.0507		Glrx	0.424807	0.0075
8430419L09Rik	0.391934	0.0507		Nap1l1	0.404568	0.00751
Ackr2	0.710588	0.0507		Gramd4	0.680988	0.00757
3110056K07Rik	0.589287	0.0507		Slc35a5	-0.371435	0.00759
Sft2d1	-0.39542	0.0507		Fam214a	0.479566	0.00766
Mrpl4	0.37534	0.0507		Gja1	-0.81233	0.00766
Mul1	-0.32913	0.0508		Atat1	0.600746	0.00766
Ppil1	0.57853	0.0509		Tbc1d16	-0.33509	0.00768
Repin1	0.403652	0.051		Nr2f2	-0.702153	0.00768
Acap2	-0.34381	0.0512		Ptprg	-0.289589	0.0077
Smc4	-0.44597	0.0512		Ppa1	0.355863	0.00773
M6pr	-0.2436	0.0512		Rbm17	-0.384388	0.00773
Arl2bp	-0.68201	0.0512		Cited2	0.495559	0.00776
Sec14l2	0.458922	0.0512		Agtpbp1	0.446166	0.0079
Cdk18	0.416807	0.0513		Taf9	-0.360894	0.00791
Slc35f5	-0.34741	0.0517		Tiparp	-0.584508	0.00793
Pdpk1	-0.25567	0.0517		Trip12	-0.169142	0.00795
Tiparp	-0.53752	0.0517		Snta1	0.427589	0.00813
Rpusd3	0.383263	0.0518		Rcc2	0.399072	0.00816
Col17a1	-0.68529	0.0521		Fbxo21	-0.84768	0.00816
Mtmr14	-0.22568	0.0521		Hilpda	0.710391	0.00816
Slc45a3	0.741966	0.0529		Midn	-0.574977	0.00818
Smox	-0.71683	0.0529		Exosc8	-0.429333	0.00821
Synpo2	0.699923	0.0531		Cnst	0.451686	0.00823
Lrig1	-0.33056	0.0533		Srgap3	0.871886	0.00834
Aldoa	-0.46926	0.0535		LOC100504703	0.617388	0.00841
Taf1d	-0.35739	0.0535		Def8	0.276572	0.00844
Fam124a	-0.74591	0.0536		4931414P19Rik	0.674156	0.00846
Dbf4	-0.67308	0.0536		Polr2b	0.342591	0.00848
Sppl2b	0.366894	0.0547		Aqp8	0.749867	0.00848
Hist1h2be	0.624316	0.055		Hdc	-0.824343	0.00856
Cers6	-0.72793	0.0551		Gart	0.259293	0.0086
Atg16l2	0.635884	0.0551		Usp22	-0.32393	0.00861
Traf6	-0.26591	0.0554		1300002E11Rik	0.392704	0.00866
Pofut1	0.308401	0.0554		Zfp36l1	0.707277	0.00872
Hexa	-0.25849	0.0554		Rab3gap1	-0.382196	0.00881
Dnajc13	-0.26433	0.0554		Gpn3	-0.38412	0.00881
Dync1h1	-0.36382	0.0555		Rhoq	-0.354807	0.00881
Serac1	0.333318	0.0559		Il11ra1	0.266938	0.00884
Cttn	-0.2515	0.0559		Adora1	-0.662075	0.00885
4930402H24Rik	0.48905	0.0561		Tbcc	0.578392	0.0089
Tlr9	-0.63195	0.0562		Cdkl1	-0.851282	0.00891
Nr4a1	-0.6585	0.0565		Insc	0.731464	0.00891
Prodh	0.481641	0.0565		Rnf145	-0.699345	0.00892
Dph7	0.496236	0.0565		Eme2	0.334617	0.00892
Crat	0.60626	0.0565		Arhgef26	-0.778579	0.00898
Prickle3	0.579764	0.0565		Ddx46	-0.375891	0.00899
Ces2e	-0.37103	0.0567		Hltf	-0.371512	0.00905
Als2cl	0.495795	0.0568		Mapkapk3	-0.710967	0.00906
Igfals	0.489877	0.0575		Cpd	-0.399012	0.00913
Cbs	-0.35801	0.0577		Ganc	0.317124	0.00921
Hnrnpdl	-0.32234	0.0577		Gpr110	-0.735536	0.00922
Tmem5	-0.36649	0.0578		Acbd4	0.385247	0.00924
Ppap2b	-0.44584	0.0578		BC065397	0.627034	0.00926
Adck4	-0.6487	0.0578		Chmp4c	-0.723921	0.00936
Zfr	0.493415	0.0583		Spryd7	0.345966	0.00946
Timm17a	-0.32784	0.0585		Hivep2	-0.471442	0.00949
Ablim1	0.45572	0.0586		Endod1	0.500986	0.00964
Tbc1d30	-0.63326	0.0589		C2cd4d	0.755555	0.00978
Smc6	-0.38841	0.0594		Ahcy	0.419423	0.00979
Fbxo4	-0.49678	0.0594		Syne2	-0.352157	0.00985
1700040L02Rik	-0.70526	0.0599		Smarcc2	0.286027	0.00985
Fam168b	-0.27652	0.0599		B3galnt2	0.436133	0.00985
Rnf43	-0.42846	0.0599		Entpd2	-0.619937	0.00985
Opn3	-0.62969	0.0601		Nfx1	-0.530198	0.00996
Hist1h3h	0.726909	0.0601		Mpi	0.346464	0.00996
Rnpep	0.352343	0.0602		4931408D14Rik	-0.849753	0.0104
Ctsl	-0.43414	0.0602		Inpp5e	0.520666	0.0104
Zfp326	0.388326	0.0602		Proca1	0.660363	0.0104
Cecr5	0.307974	0.0602		C330013E15Rik	0.617926	0.0105
Tmem86a	-0.72799	0.0602		Commd7	0.37795	0.0107
Nipa2	-0.38715	0.0602		Fam83f	0.83372	0.0107
Pir	-0.50428	0.0602		Dffa	0.259341	0.0107
Mccc1os	0.731645	0.0604		Cwf19l2	-0.302335	0.0107
Cpd	-0.36869	0.0604		Ttc25	-0.848949	0.0108
Smyd2	0.391514	0.0604		Pid1	0.393973	0.0108
Mier3	-0.37342	0.0604		Meiob	-0.727426	0.0108
Ttc21b	0.537402	0.0606		Vamp3	-0.374292	0.0108
Srsf5	-0.38321	0.0612		Atp11b	-0.303818	0.011
Abhd17c	-0.46109	0.0612		Lace1	0.301566	0.011
Cisd3	0.366309	0.0621		Fermt1	0.841575	0.011
Mgll	0.443765	0.0621		Zfp637	0.288695	0.011
Abcc2	-0.45953	0.0624		Fam46c	-0.712913	0.011
Ppa1	0.322526	0.0626		Psmg2	-0.356206	0.011
Lmcd1	-0.70218	0.0626		Slc35f5	-0.359234	0.0111
Atp6v1g1	0.356727	0.0627		Mxd1	-0.467068	0.0111
Aspm	-0.68231	0.0634		Gldc	0.483299	0.0112
Mkl2	0.478755	0.0634		Eif4ebp3	0.745768	0.0112
St8sia1	0.698367	0.0634		Nop16	0.557177	0.0112
Topors	-0.3789	0.0637		Abhd14a	0.336168	0.0112
Phka1	0.369228	0.0637		Ftsj2	0.468351	0.0113
Ubc	0.531722	0.0637		Adamts6	-0.844346	0.0113
Trp53bp2	0.343625	0.064		Pnrc2	0.395532	0.0113
D630032N06Rik	0.704625	0.064		Sntb1	0.372242	0.0113
Abca6	-0.38105	0.064		Diap2	-0.452369	0.0113
Lgmn	-0.61828	0.064		Tmem86a	-0.824746	0.0114
Ralgps1	0.547906	0.064		Ankrd40	0.305898	0.0114
Gpr155	0.362867	0.064		Fam214b	-0.428286	0.0114
Atp11c	-0.39801	0.064		Sh3bp2	-0.503561	0.0114
Pip4k2b	0.207073	0.0642		Pfkfb1	0.59453	0.0114
C1qbp	0.32595	0.0643		Hcar2	-0.839979	0.0114
Fubp3	-0.30592	0.0643		Nedd4l	0.758707	0.0114
2810013P06Rik	0.554842	0.0643		Xrn2	-0.351031	0.0115
Slc19a1	-0.36766	0.0645		Armc10	-0.369716	0.0115
Spc24	0.497032	0.0645		Plcb3	0.321885	0.0115
E130309F12Rik	0.662472	0.0646		Nhlrc3	-0.390481	0.0115
Rbm7	-0.30672	0.0647		Fbxo7	-0.292137	0.0116
Pitpnc1	-0.42127	0.0647		Ctbs	-0.581008	0.0116
Fbxo38	-0.24728	0.0648		Smyd2	0.414254	0.0116
Rbm17	-0.3458	0.0648		Mcm10	-0.680102	0.0117
Mrps34	0.218966	0.0648		Thoc5	0.309205	0.0118
Dnmt3a	-0.53291	0.0654		Ppil1	0.604729	0.0118
Ltb4r1	0.717067	0.0654		Crim1	-0.420243	0.0118
Plscr1	-0.71202	0.0654		Elovl1	0.561452	0.0118
Epn2	-0.39221	0.0658		Irgq	0.702131	0.0118
Utp14a	-0.4159	0.0658		Glyctk	0.356531	0.0118
Tssc1	0.438394	0.0661		Upf1	0.448173	0.0118
Abhd15	0.364587	0.0663		Klf16	-0.70557	0.0119
Agxt	-0.4572	0.0664		Pop4	-0.403783	0.0119
Tbl1xr1	-0.34336	0.0665		Zfp41	0.662238	0.012
E430025E21Rik	-0.2833	0.0666		Sult1c2	-0.777904	0.012
Taf5	-0.38544	0.0666		Rapgef4	-0.533742	0.012
Dock6	0.604287	0.0674		Fundc2	-0.485476	0.012
Cep78	0.556888	0.0674		Itgb1	-0.25023	0.0121
Usp53	-0.31013	0.0674		Cast	-0.259519	0.0122
Mtor	-0.32841	0.0674		4930402H24Rik	0.511924	0.0123
Klhdc7a	-0.62344	0.0676		Inppl1	0.367675	0.0123
Ubn1	-0.25268	0.0676		Minpp1	-0.29338	0.0126
Gpd2	-0.44812	0.0676		Tom1l2	-0.427765	0.0127
Tfcp2l1	0.443315	0.0677		Ifngr2	-0.609067	0.0127
Myom3	0.696976	0.0677		Acot9	-0.480916	0.0127
Cmtm7	-0.71399	0.0677		Adra1b	0.52092	0.0128
Trak2	-0.38955	0.0687		Pigq	0.22295	0.0128
Ppp2r4	0.261985	0.069		Hist2h3b	0.694567	0.0129
Etv5	-0.60369	0.0691		Timm17a	-0.338308	0.013
Bcl2l11	-0.56728	0.0691		Glrx2	0.319592	0.013
Ccbl1	0.406176	0.0693		Elmsan1	0.505511	0.013
Rnu11	0.654978	0.0693		Oplah	0.326912	0.013
Prkar2b	-0.6455	0.0694		Chd1	-0.392854	0.013
Top3b	0.29311	0.0694		Zswim1	0.75359	0.013
Por	-0.50096	0.0694		Mysm1	-0.20041	0.013
Rfxank	0.539845	0.0694		Amotl2	0.431995	0.013
Asap3	0.405319	0.0694		Tyw1	-0.309911	0.013
Myo19	0.373157	0.0702		F3	-0.755004	0.0131
Mios	-0.26877	0.0702		Gnl1	-0.228536	0.0132
Shank2	0.6648	0.0702		B3gnt2	-0.330288	0.0133
Vegfc	-0.50757	0.0702		2610507B11Rik	0.22233	0.0133
Ptbp2	-0.48809	0.0703		Ank3	-0.759441	0.0134
Clock	0.359043	0.0703		Acly	0.442033	0.0134
Klhl11	-0.41105	0.0706		Fam49b	-0.293037	0.0134
Hist1h3a	0.694417	0.0706		Zfp839	0.546807	0.0136
Insr	-0.36695	0.0706		Smarcal1	0.325523	0.0137
Stat5a	0.443624	0.0714		Lsm2	-0.435733	0.0137
Mvp	-0.54598	0.0719		Arhgef12	-0.252089	0.0138
Slc7a8	-0.7046	0.072		Palmd	-0.531247	0.0139
AI661453	0.48561	0.072		Fes	-0.733945	0.0141
Aifm2	0.36854	0.0723		Gm14057	0.674575	0.0142
Csnk2a2	-0.36177	0.0724		Klhdc2	-0.266254	0.0142
Pfas	0.324783	0.0726		Fastkd2	-0.305018	0.0143
Rab22a	-0.25986	0.0726		Ncmap	-0.821906	0.0145
Ccnb2	-0.68168	0.0726		Lnx1	-0.442554	0.0146
Wwc1	0.309209	0.0727		Ubxn8	-0.30704	0.0146
Gjb2	-0.39141	0.0727		Tsc22d1	0.744617	0.0147
Lhx6	0.657006	0.0727		Napepld	0.727002	0.0147
Nt5c3	-0.49386	0.0727		Macrod2	0.588275	0.0148
Trp53inp2	0.5185	0.0728		2210011C24Rik	0.77802	0.0149
Iigp1	-0.48348	0.0729		4931406P16Rik	-0.52575	0.0149
Zfp867	-0.50976	0.0729		Lsm12	0.295239	0.0149
Gramd4	0.581977	0.073		Tmem194	-0.563836	0.0151
Trnt1	-0.34049	0.073		Ubqln4	0.426515	0.0152
Cdc42bpb	0.404364	0.0731		March5	-0.304887	0.0152
Itih2	-0.28979	0.0731		Ddx60	-0.780921	0.0152
Fosl2	-0.57883	0.0731		Zhx2	0.33867	0.0152
Rabepk	0.328643	0.0735		Bri3	-0.661608	0.0154
Stim1	-0.27891	0.0735		Chm	-0.246772	0.0154
Dcaf6	-0.56025	0.0738		Ankrd10	0.544532	0.0155
Abracl	-0.42078	0.0738		Trim24	-0.593301	0.0158
Fignl1	0.644928	0.0738		Sntb2	-0.439345	0.0159
Nnat	0.704705	0.0738		Por	-0.530868	0.016
Smarcd3	0.532312	0.0738		Ugcg	-0.4526	0.016
Ldlr	0.297784	0.0738		D16Ertd472e	0.422229	0.0161
Kank2	0.420275	0.0738		2310015A10Rik	0.697017	0.0162
Lad1	0.684309	0.0749		Mrpl4	0.371199	0.0162
Thbs1	-0.64052	0.0749		Mypop	0.687056	0.0162
Higd1a	0.20418	0.0749		Sipa1l2	-0.630011	0.0163
Midn	-0.49843	0.0749		Zfp11	0.677961	0.0164
1110019D14Rik	0.521147	0.0749		Mypn	0.798773	0.0164
Lamc1	-0.33955	0.0751		Mocs2	0.431258	0.0164
Rwdd2b	-0.36174	0.0751		Accs	-0.790917	0.0164
Asb3	-0.31588	0.0754		Tbc1d20	-0.433837	0.0164
Map2k4	-0.33471	0.0754		Med30	-0.473889	0.0165
Gm10658	0.531745	0.0756		Hnrnpdl	-0.324186	0.0165
Atp1b1	-0.38973	0.0758		Crocc	0.677785	0.0166
Nrip3	0.67873	0.076		Ptpn12	-0.329186	0.0166
Tnfrsf1a	-0.67689	0.0761		Bbc3	0.717694	0.0166
Eid2b	0.504007	0.0767		Ccdc53	-0.291778	0.0167
A530072M11Rik	0.674101	0.0768		Slc35c2	-0.297784	0.0167
Gatc	0.344562	0.0768		Mug2	-0.445591	0.0167
Tmem56	-0.40031	0.0771		Wisp3	-0.740742	0.0167
Gjc3	0.568845	0.0771		Hist1h3e	0.516783	0.0167
Elf2	-0.47257	0.0779		Pacs2	0.351559	0.0167
Slc39a13	0.350621	0.0779		Clic5	0.589314	0.0168
Wwtr1	-0.54405	0.0779		Nrep	0.776288	0.0171
Alkbh2	-0.58279	0.0787		Tcp11l2	-0.783852	0.0172
Glt25d1	0.265928	0.0789		AB041803	-0.697009	0.0172
Marveld2	-0.40228	0.0794		Dcakd	0.298452	0.0173
Xkr9	-0.39902	0.0794		Slc38a4	-0.584408	0.0173
Selenbp2	0.633913	0.0796		Zfp563	0.493	0.0173
Cks1b	-0.628	0.0799		Trim62	-0.805849	0.0173
E2f2	0.677677	0.0799		Usp30	-0.289986	0.0173
Klb	-0.5533	0.0799		Lrp6	-0.297126	0.0175
1700113A16Rik	0.569826	0.08		Zfp551	0.464787	0.0175
Emc8	0.283423	0.08		Ext1	-0.402874	0.0175
Muc5b	-0.64672	0.0801		Mtfp1	0.430067	0.0175
Mtx3	-0.48541	0.0807		Itih2	-0.301334	0.0175
Pfkl	0.369077	0.0813		Tmem168	-0.249883	0.0178
Wbp2	0.297049	0.0813		Serinc1	-0.258178	0.0179
Slc35b3	-0.39288	0.0813		Dnm1l	0.226129	0.0181
Lzts2	0.519043	0.0813		Sms	0.429204	0.0182
1500017E21Rik	-0.68548	0.0813		Srrm4	-0.797448	0.0183
Znhit6	0.424584	0.0813		Bach1	-0.591453	0.0183
Fbxo21	-0.68721	0.0814		Snx33	0.385987	0.0184
Gm7609	-0.59844	0.0819		Tmem87b	-0.529459	0.0186
Zdhhc23	-0.66012	0.0819		Gpam	0.466913	0.0186
Cxcl11	0.66278	0.0819		BC003331	-0.253831	0.0187
Fam96a	0.248714	0.0819		Lin9	-0.63382	0.0187
Tmx2	0.263393	0.0821		Tpr	-0.207724	0.0187
Metrnl	-0.61039	0.0821		Nudc	0.227568	0.0187
C330013E15Rik	0.547792	0.0822		Thnsl2	-0.415402	0.0187
Gldc	0.427893	0.0826		Rnd3	-0.494099	0.0189
Ifngr2	-0.53932	0.0827		Sos2	-0.402453	0.019
D7Ertd715e	0.561399	0.0827		1700113A16Rik	0.614561	0.0191
Zfp865	0.465722	0.0831		Sox9	0.724538	0.0191
Aff4	-0.23942	0.0832		Gyg	-0.564926	0.0191
Phf13	-0.53975	0.0836		Nup50	-0.387906	0.0191
Hlf	0.380166	0.084		Zscan20	0.599301	0.0192
Hmox1	-0.61707	0.0844		Nsmce2	-0.473718	0.0192
Gpr1	-0.61128	0.0845		Slc2a9	-0.489753	0.0192
Spry4	-0.66218	0.0845		Itpr2	0.292451	0.0192
Pard6a	0.46397	0.0849		Slco1b2	-0.436166	0.0194
Abhd17b	-0.46382	0.0849		C430002E04Rik	0.592284	0.0194
Plekhg5	-0.59859	0.0853		Smc4	-0.435169	0.0194
Gm15663	-0.68482	0.0855		Gm3336	0.751256	0.0194
Cyp2c55	-0.67352	0.0855		Trp53inp2	0.54276	0.0194
Prdm4	-0.36325	0.0857		Stk16	0.32606	0.0195
Il1r1	-0.65714	0.0864		Atad1	-0.255563	0.0195
Prkcd	-0.49314	0.0864		Mon2	-0.186302	0.0195
Kifc2	0.568722	0.0864		Tifa	-0.775661	0.0196
Josd2	0.518945	0.0864		Azin1	-0.343002	0.0197
1810011O10Rik	0.668818	0.0864		Plekhg6	-0.33087	0.0197
Tcea2	0.654218	0.0869		Lnp	-0.392053	0.02
Ap1b1	0.261163	0.0874		Dennd4c	-0.26092	0.02
Fsbp	0.678695	0.0874		Mir29a	-0.781302	0.02
Inpp5b	0.245434	0.0877		Snrk	0.323921	0.02
Mad1l1	0.382404	0.0877		Yme1l1	-0.292655	0.0202
Prdm10	0.535581	0.0877		Adcy9	-0.555321	0.0202
Fam3a	0.272455	0.0887		Aacs	0.684161	0.0203
Fnip1	-0.55079	0.0889		Erc2	0.536903	0.0204
Ddhd1	0.360782	0.0889		Fbxo32	-0.724454	0.0206
Nap1l1	0.342314	0.089		Trim32	0.376677	0.0207
Pigq	0.201392	0.089		Aff4	-0.249251	0.0207
Elovl1	0.49107	0.089		Hist1h3i	0.741031	0.0208
Icosl	-0.61809	0.0891		Tmem171	0.698366	0.0209
Osmr	-0.53029	0.0892		Smim7	-0.336652	0.0209
Mmp19	0.274656	0.0895		Aim1	-0.517301	0.0209
Cep120	-0.25973	0.09		Usp2	-0.735747	0.021
Mthfsd	0.295485	0.09		Rb1cc1	-0.329207	0.0212
Ocln	-0.47875	0.0903		Elf2	-0.493442	0.0212
Tat	0.496572	0.0904		4833420G17Rik	-0.381077	0.0214
Erlin1	-0.25782	0.091		Gale	0.719069	0.0216
Igfbp3	-0.67406	0.0911		Ptcd3	0.217732	0.0216
Klf11	-0.60191	0.0911		Fam178a	-0.250658	0.0216
Btbd19	-0.64394	0.0911		Sp140	-0.64423	0.0216
Gm16845	-0.68047	0.0911		D1Ertd622e	-0.556816	0.0217
Ogt	0.395105	0.0911		Tti1	0.20354	0.0219
Arl14ep	0.290404	0.0914		Tsga10	0.593683	0.0219
Zak	-0.45682	0.0919		Sgpl1	0.423687	0.0219
Agfg1	-0.2736	0.092		Map4k4	0.489658	0.0219
Dyrk1a	-0.23037	0.0921		Tnfrsf19	-0.745835	0.0223
Nupr1l	0.675557	0.0924		Slc20a1	-0.732051	0.0223
Spsb3	0.338488	0.0937		Cmc2	0.363454	0.0223
Phf20	0.266952	0.0937		Lurap1l	-0.523769	0.0223
Ubqln4	0.383418	0.0937		Zpr1	-0.632812	0.0225
Hist2h2ab	0.60896	0.0937		Taco1	0.292156	0.0225
Dffa	0.227925	0.0937		Peg3	0.653773	0.0227
Cdk8	-0.35515	0.0937		Rhbdd1	-0.380355	0.0228
Sf3b2	0.211287	0.0938		1700042O10Rik	0.731692	0.0228
Dcaf12	-0.23412	0.0939		Zfr	0.484886	0.0228
4931414P19Rik	0.558137	0.0947		Gmeb2	0.36182	0.0228
3110043O21Rik	-0.41834	0.0949		Nsmaf	-0.251553	0.0229
Suv420h1	-0.29355	0.0951		Chrnb1	-0.773303	0.0229
Ung	-0.67436	0.0953		Ndel1	-0.432932	0.0229
Ktn1	-0.39198	0.0958		Dvl2	0.58983	0.0229
Esyt3	-0.64758	0.096		Rnf6	-0.188585	0.0229
Tdrkh	0.515421	0.0963		Apba2	0.720638	0.0229
Rap1b	-0.24801	0.0966		Tpcn1	0.406631	0.023
Frmd6	-0.41164	0.0966		Slc9b2	-0.773964	0.0231
Chka	0.629184	0.0966		Stx12	-0.292648	0.0231
Zfp846	0.417506	0.0971		Sgsm2	0.377717	0.0231
Hipk3	-0.30368	0.0972		Pdpk1	-0.242042	0.0231
Poc5	-0.35675	0.0973		Blnk	-0.778391	0.0231
4921531C22Rik	0.450994	0.0973		Dis3l2	-0.287971	0.0231
Dcbld1	-0.64824	0.0978		Klf6	-0.553422	0.0231
Spg21	-0.41594	0.0979		Tob2	-0.700673	0.0233
Sel1l3	-0.49923	0.0983		Ggnbp1	0.572401	0.0233
Ubr7	-0.29161	0.0983		Usp46	0.404952	0.0233
Cidec	-0.6668	0.0986		Slc25a40	-0.458599	0.0235
Asb1	-0.41928	0.0986		Mreg	0.660105	0.0236
Ptprg	-0.24266	0.0989		Wdsub1	-0.604334	0.0239
Lztr1	0.246487	0.0989		Ifih1	-0.501191	0.0239
Ttll12	0.319525	0.099		Ubn1	-0.248842	0.0241
Defb1	-0.66924	0.099		Rin3	0.49031	0.0241
Dvl2	0.540304	0.099		Gm11437	0.551487	0.0241
Fam161b	0.640077	0.099		Reep6	0.268755	0.0245
Grk5	0.537421	0.099		Cox11	-0.229417	0.0245
Zfp661	0.476403	0.099		Exoc8	0.355995	0.0247
Alpk1	-0.5908	0.099		Fmo3	0.729474	0.0249
Cecr2	-0.34889	0.099		Nde1	0.431773	0.025
Homer2	0.407945	0.099		Pnpla7	-0.233078	0.025
Abcc12	-0.66861	0.099		Rd3	-0.59729	0.0253
Tor1aip2	-0.2709	0.0993		Urad	0.417464	0.0254
Cdh18	-0.63637	0.0993		Clmn	-0.594535	0.0254
Kras	0.271638	0.0995		Esco1	-0.376656	0.0254
Irf6	0.35061	0.0997		Patz1	-0.593287	0.0255
Gpc1	0.571618	0.0997		Bap1	-0.211694	0.0255
Zfp943	-0.32371	0.0997		Kifc2	0.601112	0.0255
Triap1	0.295866	0.0997		Zcchc10	0.58615	0.0256
Fbxo22	0.307078	0.0997		Tuba8	0.7486	0.0256
				Tmc6	0.358117	0.0256
				Rnf4	-0.320656	0.0256
				2900026A02Rik	-0.471362	0.0256
				Kbtbd2	-0.201175	0.0256
				Slc19a1	-0.358043	0.0257
				Fam96a	0.250687	0.0258
				Sgk3	-0.369368	0.0259
				Pard6b	0.347846	0.026
				Dpy19l3	-0.478172	0.026
				Nup133	-0.386796	0.026
				Tug1	-0.300395	0.0262
				Cd83	-0.760725	0.0263
				Dnajc13	-0.248666	0.0263
				Lamtor1	0.321859	0.0265
				Traf5	0.576264	0.0266
				Coa6	0.340979	0.0266
				Zfp397	0.425363	0.0267
				Tmem237	-0.572369	0.0269
				Rangrf	0.532468	0.027
				Irak2	0.368411	0.0271
				Tle2	0.626833	0.0271
				Gns	-0.269752	0.0271
				Dhrs13	0.406703	0.0272
				Mlh3	0.354525	0.0272
				Nt5c3	-0.49405	0.0272
				Anks3	0.339834	0.0277
				Pdilt	0.577347	0.0277
				Spata2l	-0.658959	0.0277
				Sumo3	0.342994	0.0279
				Tuba4a	0.431594	0.028
				Pim3	-0.640195	0.028
				Stk38l	0.331512	0.0283
				Ptpla	0.297728	0.0283
				Scai	-0.401245	0.0283
				Fbxl3	-0.403317	0.0285
				Ankle2	-0.255325	0.0287
				4833439L19Rik	0.365773	0.0287
				Trps1	-0.713982	0.0288
				Pck1	-0.709682	0.0289
				Rxra	-0.20156	0.0291
				Casp2	0.45408	0.0292
				Ankrd12	-0.413889	0.0293
				Bach2	-0.567828	0.0293
				Pcsk4	-0.723925	0.0295
				Pip4k2c	-0.284312	0.0302
				Cyp4f39	0.753024	0.0302
				Wdr26	-0.267761	0.0303
				Mpzl2	-0.51008	0.0303
				Ostm1	-0.315718	0.0304
				Ltbr	-0.315194	0.0304
				Slc13a2os	0.659762	0.0304
				Nags	0.414489	0.0305
				Pfkl	0.366832	0.0305
				Tax1bp1	-0.274383	0.0305
				Smek2	-0.293537	0.0307
				Ido2	0.380412	0.0307
				Inca1	-0.625591	0.0308
				Tpst2	0.350352	0.0308
				Scyl1	-0.192045	0.0311
				Csrp1	-0.719489	0.0311
				Sh3rf1	-0.585147	0.0311
				Unc79	-0.717513	0.0312
				Crtc3	0.479171	0.0312
				Klb	-0.558458	0.0313
				Slco1a4	-0.542548	0.0313
				Copg2	-0.331954	0.0314
				2010107G23Rik	-0.731793	0.0317
				Shank2	0.669977	0.0317
				Clk4	-0.393967	0.0317
				Zdhhc20	-0.527241	0.0317
				Dlg1	-0.356026	0.0317
				Trim12a	-0.577528	0.0317
				Brip1	-0.690765	0.0318
				Zfp746	0.37163	0.0319
				C330006A16Rik	0.33319	0.032
				Hsdl2	0.448159	0.0321
				Grb10	0.695583	0.0321
				S1pr3	-0.745576	0.0321
				Stbd1	-0.542316	0.0321
				Rbm25	0.316934	0.0321
				Pclo	0.727567	0.0323
				Exoc4	-0.39032	0.0324
				Slc25a35	0.744541	0.0324
				Naa60	0.396973	0.0325
				Cep44	0.406362	0.0326
				Mapk15	0.634704	0.0327
				Flot1	-0.531614	0.0327
				Pkdrej	-0.744201	0.0327
				Cep97	0.569685	0.0327
				Ino80	-0.374953	0.0329
				Ppap2c	-0.324032	0.0331
				Nudt8	0.346748	0.0331
				Bcar3	0.341169	0.0332
				Slc25a26	-0.300616	0.0333
				Catsper2	0.472034	0.0334
				Pgk1	0.300459	0.0334
				Ppcdc	0.338007	0.0336
				Kif3c	0.61487	0.0337
				Wwtr1	-0.5402	0.0338
				9130409I23Rik	-0.677337	0.0338
				Nicn1	0.395257	0.0338
				Rgl3	0.370486	0.0338
				Ept1	0.357338	0.0341
				Yeats4	-0.348781	0.0341
				Cyp2b10	0.727323	0.0345
				Rc3h1	-0.407846	0.0345
				Il13ra1	-0.614213	0.0345
				Afp	-0.533367	0.0345
				Ercc5	-0.367909	0.0349
				3110062M04Rik	0.506651	0.0349
				Dnajc27	-0.7248	0.0349
				Zfand3	-0.406569	0.0349
				Zkscan17	-0.603749	0.0353
				Slfn9	-0.598277	0.0353
				Zfp422	0.254172	0.0354
				Znrf3	-0.516364	0.0357
				Abcb9	0.525487	0.0358
				Pvrl1	0.655335	0.0359
				Med12l	0.546018	0.0361
				Klhl24	-0.695282	0.0362
				Gm21284	-0.70087	0.0362
				Tspan14	0.37932	0.0363
				Cd2ap	-0.188112	0.0363
				Micu1	-0.301767	0.0364
				Dll1	-0.480196	0.0364
				Pofut1	0.277593	0.0364
				LOC102635087	-0.71395	0.0366
				Bhmt2	0.389642	0.0366
				Large	-0.334695	0.0368
				Il15ra	-0.397934	0.0369
				Ppm1m	0.357244	0.0369
				Nacc2	0.376585	0.037
				Slbp	-0.345198	0.037
				Sspn	-0.703046	0.037
				M6pr	-0.216057	0.0373
				Col4a5	-0.678123	0.0373
				Gm15348	0.702122	0.0373
				Mis18bp1	-0.701542	0.0374
				Snx30	-0.417565	0.0374
				Lrp10	-0.255292	0.0374
				2810013P06Rik	0.524133	0.0374
				Ogt	0.390951	0.0374
				Lrrc48	-0.724357	0.0375
				Eif2d	-0.237167	0.0376
				Polr3g	0.430451	0.0376
				Mbd1	-0.729967	0.0376
				Zfp655	-0.386058	0.0376
				Sigirr	0.23465	0.0376
				Pdxp	0.672174	0.0377
				Cpsf1	0.239545	0.0378
				Ttll12	0.316067	0.0378
				Fgfr1	-0.657718	0.0379
				Brd9	-0.395084	0.038
				Trim34a	-0.521736	0.038
				Cblb	-0.452732	0.0382
				Ifit3	-0.610768	0.0382
				Nrg4	-0.722535	0.0386
				Mpg	-0.329463	0.0387
				Mbd3	0.290718	0.0388
				Ten1	0.599367	0.0388
				Lpin1	-0.720474	0.0388
				Plxna2	0.557504	0.0389
				Gm9958	0.649328	0.0389
				Nlrc5	-0.510725	0.0389
				Neurl4	0.339932	0.039
				Arnt	0.384508	0.0391
				Lgals9	-0.309558	0.0392
				Vezt	-0.374859	0.0394
				Atp6v1e1	-0.282532	0.0394
				Rab40c	0.312783	0.0396
				Tbc1d17	-0.41928	0.0398
				Marveld2	-0.384322	0.0399
				Ankrd24	0.427557	0.0401
				Myo19	0.347779	0.0401
				Amdhd1	-0.520467	0.0402
				Gpr97	-0.692453	0.0403
				Rnf24	-0.382357	0.0403
				Cc2d1b	0.344737	0.0403
				1700003E16Rik	0.638034	0.0403
				Mfap3l	0.64741	0.0403
				Terf1	-0.365686	0.0403
				Pcf11	-0.472734	0.0405
				1700052K11Rik	0.568283	0.0409
				Park2	-0.637545	0.0409
				Slc9a8	-0.261561	0.041
				As3mt	0.339945	0.0413
				Ube4b	-0.237006	0.0413
				Tomt	0.648505	0.0415
				Ccnd3	0.296648	0.0419
				Zfp82	0.714189	0.0419
				Trim65	0.462069	0.042
				Rnft1	-0.226338	0.0422
				Dcaf13	-0.268413	0.0423
				Nme7	-0.53519	0.0425
				1110019D14Rik	0.492549	0.0426
				Tmem238	0.329524	0.0433
				C1qbp	0.294282	0.0437
				Chp1	0.266786	0.044
				Zfp217	0.404933	0.0441
				Pik3r4	-0.232124	0.0441
				Vsig10	-0.714204	0.0441
				Yif1a	-0.253632	0.0442
				Cyp8b1	0.637607	0.0446
				Kctd18	0.365766	0.0447
				Pabpn1	0.401045	0.045
				Sorbs1	-0.466572	0.045
				Rnf135	0.354995	0.0451
				Tle1	-0.507301	0.0451
				8430429K09Rik	-0.697305	0.0452
				Zbtb46	0.552913	0.0452
				Llgl2	0.430157	0.0455
				B3gat3	0.301388	0.0456
				Hist1h1d	0.709746	0.0457
				Slc35b3	-0.369672	0.0462
				Sri	-0.33619	0.0462
				Chd3	0.278385	0.0463
				Ifi44	-0.646245	0.0463
				Chaf1b	-0.551101	0.0464
				Clec2h	-0.641144	0.0465
				Tbc1d2	0.580447	0.0466
				Ranbp3l	-0.706368	0.0467
				Ube2u	0.517982	0.0471
				Garem	-0.324984	0.0474
				Scamp2	-0.313796	0.0477
				Fbxw9	0.361978	0.0479
				Xkr9	-0.37153	0.048
				Ugdh	-0.349736	0.048
				Babam1	0.185575	0.048
				Erbb3	-0.486786	0.048
				5730409E04Rik	0.481622	0.0481
				Wdr37	0.309894	0.0481
				Psmb9	-0.610121	0.0483
				Gtl3	-0.43892	0.0484
				E130309F12Rik	0.668435	0.0485
				Wipi1	-0.486145	0.0487
				Stk38	0.261469	0.049
				Klhl12	-0.197714	0.0491
				Tmem14c	0.248481	0.0492
				Trappc8	0.311396	0.0493
				Bcmo1	-0.636558	0.0495
				Tatdn2	0.284631	0.0496
				Acsl6	-0.675303	0.0497
				Snx15	0.31467	0.0501
				Impdh2	0.264	0.0501
				Glud1	0.235544	0.0501
				Lipt1	0.35277	0.0504
				Pcmt1	-0.241477	0.0508
				Bcr	0.326814	0.0508
				4933426M11Rik	-0.464496	0.0508
				Gmfb	-0.253787	0.0508
				Limk1	0.613789	0.0508
				Gm10768	-0.551084	0.051
				Rabepk	0.298758	0.0511
				Vangl1	-0.4399	0.0514
				Alkbh2	-0.550349	0.0516
				Pisd-ps2	0.516333	0.0516
				Fzd6	-0.624363	0.0518
				Spc24	0.443852	0.0518
				Fbxo4	-0.437154	0.0518
				Stx1b	0.683913	0.0519
				Arih2	-0.264551	0.0521
				Pik3ca	-0.301806	0.0522
				Asf1b	0.692879	0.0522
				Tdrkh	0.499605	0.0523
				1810019D21Rik	0.527855	0.0523
				Zfp418	0.514085	0.0523
				Slc18b1	0.614735	0.0525
				Anxa7	-0.374355	0.0526
				Rpp25l	0.3653	0.0526
				Zfp354b	0.405528	0.0527
				Nfyc	0.258819	0.0528
				Atp6v0d2	-0.695075	0.053
				Syt3	0.449994	0.0531
				Tob1	-0.4992	0.0532
				Sec14l1	0.430962	0.0533
				Rnf149	-0.254261	0.0533
				Ado	0.374966	0.0536
				Serpind1	-0.230009	0.0538
				Zbtb7c	0.621024	0.0539
				Zfp872	0.584175	0.0541
				Gm15663	-0.692254	0.0542
				Ctsl	-0.37882	0.0542
				Impad1	-0.224098	0.0542
				Tigd2	-0.309419	0.0542
				Cir1	-0.425756	0.0543
				Tm4sf1	-0.674078	0.0544
				Taok1	-0.269197	0.0544
				Arl2bp	-0.598586	0.0549
				Myom3	0.684875	0.0549
				Wdr61	-0.286681	0.055
				Ubqln1	0.268708	0.0551
				Gm13152	0.611681	0.0551
				Rpusd3	0.323367	0.0551
				Irf2	-0.484932	0.0551
				Serpina7	-0.662343	0.0553
				Dhx36	-0.195011	0.0556
				Zswim6	-0.438329	0.0559
				Mrpl15	0.235104	0.0559
				Arhgap23	0.586272	0.0559
				Fam57a	0.590244	0.056
				Tmem169	0.679554	0.0562
				Rad21	-0.27442	0.0568
				Ccdc132	-0.287734	0.0568
				Senp8	0.418912	0.0569
				Dbnl	0.273767	0.0571
				Sertad4	-0.669313	0.0571
				Rundc3a	0.295682	0.0571
				Ptpn21	0.344983	0.0571
				Xpo7	0.189684	0.0571
				Ift140	0.35137	0.0571
				Gfm1	0.25618	0.0571
				Ppp2r2d	-0.426487	0.0571
				Csrnp1	-0.5312	0.0571
				Mansc1	-0.67969	0.0571
				Dhx29	0.388042	0.0574
				Tmem51	-0.615042	0.0574
				Aspg	-0.466774	0.0576
				Gm6377	-0.628983	0.0578
				Kdm7a	-0.326783	0.0578
				Arl6ip6	-0.345025	0.0578
				Il10rb	-0.455978	0.0579
				Sort1	-0.592467	0.0579
				Btg1	0.518505	0.058
				Cbfa2t3	0.662295	0.0581
				Gjb2	-0.347732	0.0583
				Chtf8	-0.259929	0.0584
				4933434E20Rik	-0.190007	0.0586
				Pcbp4	-0.613972	0.0587
				Cep89	-0.34948	0.0587
				Cd82	-0.269401	0.059
				Cks2	0.404931	0.0591
				Acmsd	0.522535	0.0592
				Abcb1a	-0.63258	0.0592
				Ankra2	-0.306134	0.0593
				Fam3c	-0.383143	0.0599
				B930003M22Rik	0.660112	0.0599
				Slc45a4	-0.359408	0.0599
				Khdrbs1	-0.264455	0.06
				Atp11c	-0.343743	0.06
				Puf60	-0.248085	0.0603
				Crip3	0.675236	0.0603
				Afg3l2	-0.207864	0.0603
				Nolc1	0.585873	0.0603
				Chn2	-0.265066	0.0603
				Cib1	0.269332	0.0603
				Rtp4	-0.440501	0.0604
				Hist1h3a	0.641337	0.0605
				Emilin2	-0.668956	0.0605
				Ldlrad4	-0.630607	0.0605
				Rnf115	-0.234434	0.0608
				Dock6	0.539146	0.0609
				Socs7	-0.379941	0.0609
				0610007P14Rik	-0.428013	0.0609
				Mrps2	0.303148	0.0609
				Unc119b	0.277608	0.0609
				Cyp7a1	0.610243	0.061
				Bcas3os1	-0.676596	0.0611
				Rps6ka4	-0.383123	0.0611
				Klhl11	-0.361277	0.0613
				Rbl2	-0.385923	0.0613
				Zfp72	0.41693	0.0613
				Lpin2	-0.629585	0.0613
				Yy1	-0.361689	0.0615
				Wdr45	-0.381617	0.0617
				BC005537	0.377398	0.0618
				Seh1l	-0.230991	0.0618
				Slc26a6	0.527451	0.062
				Slc4a9	-0.675303	0.062
				Fbf1	-0.661875	0.0621
				Zcchc14	-0.391669	0.0621
				Plekha1	0.413511	0.0621
				Zfp617	0.277872	0.0621
				Dusp12	0.334377	0.0622
				Stat2	0.52541	0.0622
				Gm16548	-0.421153	0.0622
				Cnpy2	-0.256363	0.0622
				Xaf1	-0.653081	0.0622
				Ston2	0.356583	0.0622
				Tmem198b	0.458064	0.0623
				Ccng2	0.58322	0.0623
				Gm16793	0.588856	0.0623
				Klf11	-0.567086	0.0625
				Extl1	0.637897	0.0625
				Cox20	0.199017	0.0625
				Sun1	-0.384199	0.0625
				Mme	0.523695	0.0626
				Zkscan1	0.264918	0.0627
				Naa10	0.25859	0.0627
				Fam154b	-0.668177	0.0628
				Msantd2	-0.38375	0.063
				Stx7	0.270517	0.0632
				Metrn	0.453112	0.0632
				Mov10	-0.564451	0.0632
				Ppat	-0.473105	0.0632
				Prkaca	0.317759	0.0632
				Marveld1	0.453514	0.0633
				Pigc	-0.287203	0.0634
				Stk35	-0.354184	0.0635
				Slc25a2	0.578731	0.0637
				Nr1i3	0.497027	0.0638
				Pdcd10	-0.314442	0.0638
				Kcnn2	-0.291267	0.0641
				Ahsa2	0.382436	0.0641
				Fam13b	0.413036	0.0641
				Mier1	-0.273602	0.0641
				Zfp772	0.345391	0.0641
				Cul3	-0.289779	0.0644
				Cabyr	-0.667029	0.0644
				4931428F04Rik	0.626233	0.0646
				Acap2	-0.280732	0.065
				Topors	-0.32099	0.0651
				Bsdc1	-0.248124	0.0652
				Sft2d1	-0.321677	0.0653
				Osgin1	0.633948	0.0653
				Peo1	0.375243	0.0653
				Tle6	0.521669	0.0654
				Atg2a	-0.324508	0.0654
				Nr3c2	-0.5734	0.0659
				Taf1b	-0.466994	0.0661
				Cyp4f17	0.477306	0.0661
				Sptan1	-0.19335	0.0661
				Sh3d21	-0.653285	0.0661
				St8sia1	0.65466	0.0661
				Fam172a	-0.427354	0.0664
				Mfge8	-0.434878	0.0664
				Pnkp	0.296199	0.0664
				Psd4	-0.599797	0.0666
				Tmem177	0.315529	0.0666
				Cyb5b	0.295355	0.0666
				Tcf20	0.190336	0.0666
				Cklf	0.649482	0.0667
				Tbl3	0.270825	0.0668
				Slc29a1	0.322611	0.0668
				Apbb3	-0.586833	0.0669
				Hnrnpk	-0.281535	0.0669
				Hist1h2bc	0.32794	0.0669
				Tmbim1	-0.203861	0.0669
				Ankrd9	0.568582	0.0669
				Cenpa	-0.636356	0.067
				Pacsin3	0.280544	0.067
				1500012F01Rik	-0.478322	0.0671
				Ssx2ip	0.343709	0.0671
				Klkb1	-0.353237	0.0671
				Hbp1	-0.352784	0.0674
				Cdk20	0.529864	0.0675
				Cyp4f15	-0.327124	0.0677
				1600020E01Rik	0.411075	0.0677
				Zfp692	0.530375	0.0677
				Odc1	0.523618	0.0677
				Txlng	0.280269	0.0678
				Rnf152	-0.629668	0.0679
				Pla1a	-0.209177	0.068
				Tmtc2	-0.454469	0.0685
				Slc25a39	0.258141	0.0685
				Cnksr3	0.438911	0.0685
				Nrbp2	0.344861	0.0685
				Ugt2b34	0.274299	0.0685
				Ip6k1	-0.243282	0.0685
				Gpn1	0.27951	0.069
				Glt25d1	0.230089	0.069
				Nubp2	0.317081	0.0691
				Fgfrl1	-0.587906	0.0692
				Ahsg	-0.307609	0.0693
				Tnfrsf1b	-0.543096	0.0694
				Mast3	-0.521024	0.0694
				Asb2	0.554896	0.0695
				Slc4a7	-0.27403	0.0696
				Hspbp1	0.218144	0.0696
				Eepd1	-0.580494	0.0698
				Uty	-0.275996	0.0699
				Eif4b	-0.352263	0.0699
				Hipk3	-0.272779	0.0699
				Fam114a2	-0.204402	0.0701
				Rasl11b	0.648936	0.0701
				Pex3	-0.236136	0.0702
				Dact2	0.481003	0.0702
				Csnk2a2	-0.308553	0.0704
				Fmn2	-0.652216	0.0706
				Hyal2	-0.267423	0.0706
				Crls1	0.346894	0.0707
				Sfxn2	0.182974	0.0707
				1110038B12Rik	-0.25585	0.0709
				Map4k5	-0.283091	0.0714
				Gm9895	-0.582722	0.0714
				4632415L05Rik	0.487275	0.0714
				4430402I18Rik	0.567062	0.0716
				Myh10	-0.429531	0.0717
				Zfp493	0.531014	0.0717
				Cenpq	-0.365245	0.0717
				Klrg2	-0.630055	0.0717
				Bcar1	-0.331783	0.0717
				Itga3	0.380559	0.0717
				Enkd1	0.638106	0.072
				Cdh4	-0.604747	0.0721
				Wbscr27	-0.493468	0.0721
				Ncam2	-0.554226	0.0723
				Ugp2	-0.461614	0.0724
				Slc30a9	-0.244175	0.0726
				Nf1	-0.353359	0.0727
				Gnpnat1	-0.342391	0.0727
				Zfp740	0.36102	0.0728
				Slc22a15	0.403925	0.0728
				Cln6	-0.65523	0.0731
				Tmx1	-0.236701	0.0735
				Herpud2	-0.308792	0.0735
				Cdcp1	0.578516	0.0735
				Dand5	0.519288	0.0742
				Zfp810	0.480729	0.0743
				Arl2	0.435599	0.0743
				Ppfia1	0.295953	0.0745
				Rad51c	0.653072	0.0746
				Supt4a	-0.30414	0.0746
				Phf20	0.233219	0.0746
				Zfp62	0.247754	0.0747
				Ovca2	0.438279	0.0747
				Lama5	-0.627854	0.0748
				Hist1h4b	0.566244	0.0752
				9130230L23Rik	-0.570638	0.0756
				Gimap9	0.531933	0.0756
				Arhgef18	0.407815	0.0759
				BC051226	0.492818	0.076
				Ccnl1	-0.453452	0.0761
				Tmed5	-0.349961	0.0761
				Ssna1	0.264051	0.0761
				Mrpl3	-0.194203	0.0762
				Zcchc6	-0.31149	0.0762
				Slc25a20	0.310583	0.0762
				Oxnad1	0.2266	0.0762
				Ccdc11	-0.619904	0.0767
				Dync1li1	-0.25845	0.0767
				Nedd9	-0.599686	0.0768
				Ptma	0.270099	0.0773
				Cks1b	-0.556498	0.0773
				Slc9a7	-0.634599	0.0775
				Ccl9	-0.338454	0.0777
				Cul2	0.280819	0.0778
				Taf11	-0.251663	0.0785
				Zfp385a	0.534774	0.0786
				Fbxl20	-0.566986	0.0788
				Lin37	0.392549	0.079
				H6pd	-0.366705	0.079
				Coro1c	-0.242868	0.0791
				Mbtd1	-0.470305	0.0792
				Fbxo30	-0.368905	0.0794
				Iqcc	0.339456	0.0797
				Rmnd5a	-0.342885	0.0797
				Rhot2	0.249153	0.0798
				Dusp28	0.453244	0.0798
				Tbcel	-0.487739	0.0801
				Zscan22	0.506038	0.0801
				4833422C13Rik	-0.520196	0.0801
				Gskip	-0.42746	0.0807
				Pik3r3	0.517033	0.0807
				3110056K07Rik	0.475908	0.0811
				Ppp1r15a	-0.421455	0.0811
				Osbp2	-0.639897	0.0812
				Map3k5	-0.433701	0.0813
				Rasgef1b	-0.640789	0.0813
				Maz	0.280869	0.0814
				Lsm11	0.398172	0.0815
				Ctc1	-0.412537	0.082
				Hsbp1l1	-0.56734	0.0823
				Mks1	0.58843	0.0824
				Polr2c	-0.276001	0.0827
				Lsm8	-0.341895	0.0828
				Stxbp5l	0.627026	0.083
				Pum2	-0.314722	0.0833
				Rictor	-0.337431	0.0833
				2210408F21Rik	-0.405196	0.0834
				Ccrn4l	-0.626912	0.0835
				Kat6b	0.271582	0.0839
				2700046G09Rik	-0.565651	0.0844
				Lpar6	0.344426	0.0844
				Slc25a51	-0.488927	0.0844
				Abcb10	0.344467	0.0844
				Tinf2	-0.301795	0.0846
				2410006H16Rik	-0.462182	0.0847
				Mtx3	-0.41417	0.0848
				Hbs1l	-0.26652	0.0849
				Adra2b	0.62397	0.0849
				Wdpcp	-0.473322	0.0851
				Fkbp11	-0.580124	0.0852
				Haus6	-0.375241	0.0853
				D230025D16Rik	-0.447847	0.0854
				Cops5	-0.244293	0.0855
				Tbc1d9b	-0.177384	0.0857
				Itm2c	-0.334532	0.0858
				Sertad2	-0.345126	0.0858
				Usp14	-0.230622	0.0858
				Ythdf2	0.280672	0.0858
				Pfdn2	-0.261285	0.086
				Rnf39	-0.471649	0.0861
				Serpina9	0.613315	0.0861
				Acot4	0.566436	0.0861
				Rasa2	-0.525829	0.0861
				Bckdk	0.323727	0.0863
				Tm4sf4	-0.374966	0.0865
				Ube2n	0.207914	0.0866
				Larp1	0.336521	0.0866
				Hapln1	0.633794	0.0866
				Rfesd	0.19714	0.0866
				Rad54b	0.60908	0.0869
				Timmdc1	0.166687	0.0872
				Nfic	0.508583	0.0873
				Bcl10	-0.357861	0.0875
				Capn1	-0.292237	0.0877
				Opn3	-0.514726	0.0878
				Ranbp3	0.222994	0.088
				Tmsb10	-0.632957	0.0884
				Igfals	0.389462	0.0884
				Gsn	-0.606053	0.0884
				Isg15	-0.529746	0.0884
				Rnaseh2b	0.345638	0.0886
				Kdm4b	0.282696	0.0886
				Traf3ip2	0.528609	0.0888
				Abhd17b	-0.394419	0.0888
				Snrnp200	-0.198654	0.0888
				Ehf	-0.614786	0.0891
				Cars2	0.239293	0.0892
				Hes6	0.487509	0.0894
				Mrps25	0.212809	0.0895
				Scoc	0.383241	0.0897
				B3gnt8	0.559507	0.0897
				1110051M20Rik	-0.532316	0.0898
				Pus7l	0.526481	0.0899
				Per1	-0.622538	0.0902
				Jade2	0.421711	0.0904
				Stk24	-0.279602	0.0904
				Ears2	0.347197	0.0904
				Thrap3	-0.368121	0.0906
				Tmem192	-0.270322	0.091
				Mitf	0.467062	0.091
				Elf3	0.627882	0.091
				Vps4b	-0.248446	0.091
				Klf1	-0.605683	0.0911
				Il18	-0.451328	0.0918
				Abi2	-0.525056	0.092
				Nodal	0.621147	0.092
				1110057K04Rik	0.268336	0.092
				Zfp109	0.439018	0.092
				Chmp7	-0.253088	0.0921
				Atf4	0.343652	0.0923
				Gm10509	0.509777	0.0923
				Rpl14-ps1	0.560447	0.0923
				Pak1	-0.584669	0.0923
				Hnrnpl	-0.420453	0.0923
				Avpr1a	0.585049	0.0924
				Yod1	-0.533249	0.0926
				Phka2	-0.346322	0.0927
				Mrap	0.57817	0.0927
				Dennd1b	-0.283492	0.0931
				Mia2	-0.252854	0.0934
				Sertad1	-0.531262	0.0934
				Gmeb1	0.364646	0.0938
				Mllt3	0.406744	0.0938
				N4bp2l2	0.243322	0.0938
				Dcaf12	-0.19728	0.0939
				Mettl6	-0.199979	0.0939
				Ncbp2	0.414461	0.0939
				Efhd2	-0.519416	0.0939
				Bmp10	-0.612252	0.0939
				Rassf8	0.331955	0.0939
				Cyp2a4	0.621708	0.0939
				Zc3h18	0.186735	0.094
				Nsdhl	-0.453512	0.0946
				Rsf1	-0.345522	0.095
				Irgm2	-0.478636	0.0951
				Arrdc4	-0.399791	0.0952
				Tpte	-0.595744	0.0952
				Cdt1	-0.546186	0.0952
				Pcyt1a	0.231959	0.0953
				Nlk	0.230395	0.0953
				Chac1	-0.619723	0.0953
				Morf4l1	-0.240678	0.0953
				Smc1a	-0.187274	0.0955
				Angptl4	-0.622934	0.0956
				Zkscan8	0.486689	0.096
				Mrps27	0.300281	0.096
				Ston1	0.561459	0.096
				Npnt	0.619255	0.096
				Jmjd1c	0.25102	0.0961
				Iffo2	-0.359968	0.0961
				Vegfc	-0.41066	0.0961
				Gm16551	0.568554	0.0961
				Serpine2	0.579059	0.0966
				3110043O21Rik	-0.355475	0.0968
				Trnt1	-0.273299	0.0968
				Brox	-0.176341	0.0971
				Serpina3c	0.527426	0.0972
				Tubgcp2	-0.370142	0.0973
				R3hcc1l	0.243446	0.0975
				Zc3hav1	-0.25604	0.0975
				Zfp870	0.547539	0.0981
				Capn15	0.538888	0.0983
				Map4k3	-0.214297	0.0983
				Kdm3a	-0.353898	0.0984
				Jak2	-0.247397	0.0986
				Stim1	-0.222779	0.0987
				Fbxo5	0.591638	0.0988
				3110001I22Rik	-0.487221	0.0988
				Id3	0.604755	0.0988
				C1rl	-0.202677	0.0988
				Tex261	0.235976	0.0989
				Cped1	-0.23755	0.0991
				2610305D13Rik	0.60388	0.0992
				Cebpe	-0.461229	0.0997
				Gnpda2	-0.469385	0.0997
				Naga	-0.329414	0.0998
				Nthl1	0.359885	0.0998
				Ctsa	-0.222321	0.0998
				Exoc2	-0.183322	0.0999
