# Supplementary material for: Disrupting Hepatocyte Cyp51 from Cholesterol Synthesis Leads to Progressive Liver Injury in the Developing Mouse and Decreases RORC Signalling
Source: Sci Rep. 2017 Jan 18;7:40775. doi: 10.1038/srep40775 (PMC5241696; doi:10.1038/srep40775)
Supplement: Supplementary Table 3 [file srep40775-s3.xls]

## Sheet: Runt_Cyp51
Runt-H^Cyp51-/- vs. 6-week Cyp51+/+					Runt-H^Cyp51-/- vs. 6-week H^Cyp51-/-					Runt F vs. Runt M
KeggID	keggPathNameMmu2	logFC	adj.P.Val		KeggID	keggPathNameMmu2	logFC	adj.P.Val		KeggID	keggPathNameMmu2	logFC	adj.P.Val
mmu04012	ErbB signaling pathway	1.49708	1.11e-13		mmu00910	Nitrogen metabolism	-1.52816	1.85e-12		mmu04151	PI3K-Akt signaling pathway	-1.12173	0.000535
mmu04142	Lysosome	2.5316	5.5e-13		mmu04146	Peroxisome	-2.28243	1.85e-12		mmu05215	Prostate cancer	-0.624118	0.000535
mmu04010	MAPK signaling pathway	2.00986	5.64e-13		mmu04012	ErbB signaling pathway	1.22396	1.85e-12		mmu05222	Small cell lung cancer	-0.69419	0.000535
mmu04146	Peroxisome	-2.36199	6.77e-13		mmu04142	Lysosome	2.2073	3.8e-12		mmu04510	Focal adhesion	-1.17765	0.000562
mmu00910	Nitrogen metabolism	-1.51456	1.24e-12		mmu04010	MAPK signaling pathway	1.77255	3.8e-12		mmu05202	Transcriptional misregulation in cancer	-0.803987	0.001123
mmu04810	Regulation of actin cytoskeleton	2.37467	2.17e-12		mmu00770	Pantothenate and CoA biosynthesis	-1.14117	4.8e-12		mmu04512	ECM-receptor interaction	-1.11929	0.001278
mmu04144	Endocytosis	1.75285	2.17e-12		mmu05100	Bacterial invasion of epithelial cells	1.35476	1.36e-11		mmu05146	Amoebiasis	-0.753879	0.001278
mmu05220	Chronic myeloid leukemia	1.63672	2.17e-12		mmu04810	Regulation of actin cytoskeleton	2.13538	1.36e-11		mmu05214	Glioma	-0.530032	0.001278
mmu05100	Bacterial invasion of epithelial cells	1.45715	2.71e-12		mmu04071	Sphingolipid signaling pathway	1.15444	1.36e-11		mmu05223	Non-small cell lung cancer	-0.45269	0.001833
mmu05132	Salmonella infection	2.06053	2.71e-12		mmu04144	Endocytosis	1.51979	1.99e-11		mmu05200	Pathways in cancer	-0.841089	0.001833
mmu00770	Pantothenate and CoA biosynthesis	-1.13393	2.94e-12		mmu00630	Glyoxylate and dicarboxylate metabolism	-1.7612	1.99e-11		mmu04014	Ras signaling pathway	-0.647011	0.001971
mmu04071	Sphingolipid signaling pathway	1.23265	2.94e-12		mmu00071	Fatty acid degradation	-2.51569	1.99e-11		mmu05206	MicroRNAs in cancer	-0.654524	0.002016
mmu00630	Glyoxylate and dicarboxylate metabolism	-1.91365	3.73e-12		mmu05132	Salmonella infection	1.82688	1.99e-11		mmu05205	Proteoglycans in cancer	-0.737385	0.002016
mmu05205	Proteoglycans in cancer	2.05799	3.73e-12		mmu05220	Chronic myeloid leukemia	1.41371	1.99e-11		mmu04611	Platelet activation	-0.702367	0.002016
mmu04722	Neurotrophin signaling pathway	1.48289	3.73e-12		mmu05205	Proteoglycans in cancer	1.87617	2.06e-11		mmu05211	Renal cell carcinoma	-0.470519	0.002016
mmu04380	Osteoclast differentiation	3.23537	4.26e-12		mmu05211	Renal cell carcinoma	1.1986	2.31e-11		mmu04360	Axon guidance	-0.566107	0.002016
mmu04145	Phagosome	2.79759	8.97e-12		mmu00600	Sphingolipid metabolism	1.10049	4.02e-11		mmu04810	Regulation of actin cytoskeleton	-0.779612	0.002016
mmu04666	Fc gamma R-mediated phagocytosis	1.9346	9.32e-12		mmu04670	Leukocyte transendothelial migration	1.86923	5.46e-11		mmu04068	FoxO signaling pathway	-0.507861	0.002016
mmu04670	Leukocyte transendothelial migration	2.02674	1.14e-11		mmu04145	Phagosome	2.51464	5.91e-11		mmu05020	Prion diseases	-0.660676	0.002016
mmu05142	Chagas disease (American trypanosomiasis)	2.08161	1.26e-11		mmu00120	Primary bile acid biosynthesis	-1.61008	6.13e-11		mmu05212	Pancreatic cancer	-0.588948	0.002016
mmu00600	Sphingolipid metabolism	1.15024	1.42e-11		mmu04380	Osteoclast differentiation	2.71502	8.67e-11		mmu00270	Cysteine and methionine metabolism	0.667909	0.002016
mmu05231	Choline metabolism in cancer	1.03808	1.61e-11		mmu04722	Neurotrophin signaling pathway	1.22433	9.23e-11		mmu04015	Rap1 signaling pathway	-0.70105	0.002152
mmu04064	NF-kappa B signaling pathway	1.73104	1.61e-11		mmu04666	Fc gamma R-mediated phagocytosis	1.66038	1.26e-10		mmu05220	Chronic myeloid leukemia	-0.512463	0.002925
mmu04210	Apoptosis	1.22329	2.42e-11		mmu05142	Chagas disease (American trypanosomiasis)	1.76639	2.2e-10		mmu05410	Hypertrophic cardiomyopathy (HCM)	-0.532191	0.003079
mmu05211	Renal cell carcinoma	1.16584	2.49e-11		mmu05222	Small cell lung cancer	1.19185	2.25e-10		mmu00190	Oxidative phosphorylation	0.833292	0.003997
mmu00071	Fatty acid degradation	-2.38055	2.59e-11		mmu00650	Butanoate metabolism	-1.32162	2.4e-10		mmu00360	Phenylalanine metabolism	0.516095	0.003997
mmu04662	B cell receptor signaling pathway	1.89111	3.02e-11		mmu00280	Valine, leucine and isoleucine degradation	-1.67917	2.63e-10		mmu05218	Melanoma	-0.498567	0.005143
mmu04668	TNF signaling pathway	1.66071	4.18e-11		mmu04066	HIF-1 signaling pathway	1.23899	2.68e-10		mmu05161	Hepatitis B	-0.700815	0.005266
mmu00830	Retinol metabolism	-3.14099	4.51e-11		mmu04966	Collecting duct acid secretion	0.843618	2.82e-10		mmu04919	Thyroid hormone signaling pathway	-0.361181	0.005266
mmu05169	Epstein-Barr virus infection	1.6901	4.72e-11		mmu04024	cAMP signaling pathway	0.934281	3.07e-10		mmu05412	Arrhythmogenic right ventricular cardiomyopathy (ARVC)	-0.464708	0.005601
mmu05146	Amoebiasis	1.58132	5.48e-11		mmu05169	Epstein-Barr virus infection	1.50782	3.63e-10		mmu05145	Toxoplasmosis	-0.811664	0.007272
mmu05214	Glioma	1.12097	5.48e-11		mmu04668	TNF signaling pathway	1.46377	3.63e-10		mmu04210	Apoptosis	-0.4041	0.007572
mmu05222	Small cell lung cancer	1.236	8.75e-11		mmu00640	Propanoate metabolism	-1.64762	3.63e-10		mmu04610	Complement and coagulation cascades	-0.655414	0.007572
mmu05152	Tuberculosis	2.38515	9.75e-11		mmu00830	Retinol metabolism	-2.7516	4.34e-10		mmu05012	Parkinson's disease	0.704128	0.007574
mmu00120	Primary bile acid biosynthesis	-1.52207	9.88e-11		mmu05214	Glioma	0.994882	4.44e-10		mmu00350	Tyrosine metabolism	0.591851	0.007702
mmu04066	HIF-1 signaling pathway	1.28141	1.13e-10		mmu05230	Central carbon metabolism in cancer	0.865293	6.77e-10		mmu05133	Pertussis	-0.557523	0.007702
mmu05134	Legionellosis	1.31425	1.24e-10		mmu05200	Pathways in cancer	1.61094	6.95e-10		mmu00250	Alanine, aspartate and glutamate metabolism	0.650293	0.007841
mmu00280	Valine, leucine and isoleucine degradation	-1.68884	1.68e-10		mmu05410	Hypertrophic cardiomyopathy (HCM)	1.15667	6.95e-10		mmu00340	Histidine metabolism	0.451819	0.007941
mmu05215	Prostate cancer	1.05204	1.85e-10		mmu05146	Amoebiasis	1.35144	7.76e-10		mmu05230	Central carbon metabolism in cancer	-0.340179	0.008262
mmu05133	Pertussis	1.48958	1.85e-10		mmu04510	Focal adhesion	1.88677	7.76e-10		mmu05414	Dilated cardiomyopathy	-0.486901	0.008506
mmu05323	Rheumatoid arthritis	2.36447	1.87e-10		mmu04662	B cell receptor signaling pathway	1.54012	8.45e-10		mmu04010	MAPK signaling pathway	-0.47011	0.008506
mmu04072	Phospholipase D signaling pathway	1.23758	1.94e-10		mmu04064	NF-kappa B signaling pathway	1.33389	1.04e-09		mmu05213	Endometrial cancer	-0.292914	0.008785
mmu04510	Focal adhesion	2.0217	2.08e-10		mmu05215	Prostate cancer	0.944856	1.17e-09		mmu04630	Jak-STAT signaling pathway	-0.483876	0.009147
mmu05212	Pancreatic cancer	1.28147	2.26e-10		mmu05231	Choline metabolism in cancer	0.764602	2.13e-09		mmu04662	B cell receptor signaling pathway	-0.602029	0.009147
mmu05200	Pathways in cancer	1.69783	2.26e-10		mmu05212	Pancreatic cancer	1.12483	2.3e-09		mmu04915	Estrogen signaling pathway	-0.403647	0.009152
mmu04660	T cell receptor signaling pathway	1.49143	2.85e-10		mmu05133	Pertussis	1.26204	3.12e-09		mmu00280	Valine, leucine and isoleucine degradation	0.596126	0.009152
mmu04150	mTOR signaling pathway	0.75715	3.02e-10		mmu04611	Platelet activation	1.26607	3.81e-09		mmu05162	Measles	-0.677717	0.009152
mmu00650	Butanoate metabolism	-1.26173	3.02e-10		mmu04070	Phosphatidylinositol signaling system	0.741589	3.89e-09		mmu04060	Cytokine-cytokine receptor interaction	-0.925878	0.009152
mmu05210	Colorectal cancer	1.24196	3.09e-10		mmu04390	Hippo signaling pathway	1.18616	3.89e-09		mmu00630	Glyoxylate and dicarboxylate metabolism	0.517154	0.009288
mmu00140	Steroid hormone biosynthesis	-2.56335	3.49e-10		mmu05134	Legionellosis	1.06279	4.09e-09		mmu03010	Ribosome	0.420558	0.009318
mmu05202	Transcriptional misregulation in cancer	1.41284	4.12e-10		mmu05210	Colorectal cancer	1.06994	4.19e-09		mmu04722	Neurotrophin signaling pathway	-0.393455	0.010894
mmu04024	cAMP signaling pathway	0.890603	4.12e-10		mmu05323	Rheumatoid arthritis	1.95666	4.31e-09		mmu05016	Huntington's disease	0.5256	0.010894
mmu04620	Toll-like receptor signaling pathway	1.88812	4.12e-10		mmu04210	Apoptosis	0.876547	4.45e-09		mmu04921	Oxytocin signaling pathway	-0.401466	0.011363
mmu05206	MicroRNAs in cancer	1.30278	4.12e-10		mmu04261	Adrenergic signaling in cardiomyocytes	0.840546	4.45e-09		mmu04666	Fc gamma R-mediated phagocytosis	-0.536899	0.011498
mmu05230	Central carbon metabolism in cancer	0.865301	4.39e-10		mmu04072	Phospholipase D signaling pathway	1.01512	5.01e-09		mmu05322	Systemic lupus erythematosus	-0.83365	0.011498
mmu00531	Glycosaminoglycan degradation	1.07705	4.39e-10		mmu00531	Glycosaminoglycan degradation	0.936507	5.11e-09		mmu00380	Tryptophan metabolism	0.645461	0.011498
mmu04611	Platelet activation	1.39173	5.9e-10		mmu05152	Tuberculosis	1.85678	5.11e-09		mmu01200	Carbon metabolism	0.67293	0.011608
mmu00640	Propanoate metabolism	-1.55095	6.13e-10		mmu04360	Axon guidance	0.993034	5.44e-09		mmu04022	cGMP-PKG signaling pathway	-0.32057	0.011608
mmu04014	Ras signaling pathway	1.22295	7.21e-10		mmu05206	MicroRNAs in cancer	1.11678	5.7e-09		mmu04650	Natural killer cell mediated cytotoxicity	-0.682162	0.011608
mmu05410	Hypertrophic cardiomyopathy (HCM)	1.1252	7.21e-10		mmu04151	PI3K-Akt signaling pathway	1.45784	5.83e-09		mmu05203	Viral carcinogenesis	-0.613244	0.012245
mmu05144	Malaria	1.59933	7.5e-10		mmu05161	Hepatitis B	1.40839	5.83e-09		mmu01100	Metabolic pathways	1.13408	0.012489
mmu04621	NOD-like receptor signaling pathway	1.34165	8.38e-10		mmu05202	Transcriptional misregulation in cancer	1.20069	6.02e-09		mmu05168	Herpes simplex infection	-0.63384	0.013567
mmu04664	Fc epsilon RI signaling pathway	1.19137	9.94e-10		mmu04721	Synaptic vesicle cycle	0.83316	6.69e-09		mmu05164	Influenza A	-0.659823	0.013567
mmu05161	Hepatitis B	1.55392	9.94e-10		mmu00140	Steroid hormone biosynthesis	-2.13464	6.88e-09		mmu00564	Glycerophospholipid metabolism	0.290202	0.013567
mmu04151	PI3K-Akt signaling pathway	1.60462	1e-09		mmu04930	Type II diabetes mellitus	0.760954	7.75e-09		mmu05140	Leishmaniasis	-0.890347	0.013567
mmu00260	Glycine, serine and threonine metabolism	-1.31213	1.06e-09		mmu05412	Arrhythmogenic right ventricular cardiomyopathy (ARVC)	0.912301	1.01e-08		mmu04668	TNF signaling pathway	-0.488013	0.013567
mmu04070	Phosphatidylinositol signaling system	0.783815	1.06e-09		mmu04912	GnRH signaling pathway	0.733084	1.03e-08		mmu01210	2-Oxocarboxylic acid metabolism	0.492404	0.013567
mmu04640	Hematopoietic cell lineage	1.98529	1.14e-09		mmu03320	PPAR signaling pathway	-1.51433	1.27e-08		mmu00410	beta-Alanine metabolism	0.404425	0.013567
mmu00511	Other glycan degradation	0.928639	1.34e-09		mmu05144	Malaria	1.34951	1.28e-08		mmu05144	Malaria	-0.572709	0.013567
mmu04966	Collecting duct acid secretion	0.729491	1.57e-09		mmu05219	Bladder cancer	0.91479	1.3e-08		mmu04380	Osteoclast differentiation	-0.81144	0.013598
mmu04912	GnRH signaling pathway	0.812574	1.63e-09		mmu04664	Fc epsilon RI signaling pathway	1.02001	1.32e-08		mmu00220	Arginine biosynthesis	0.536768	0.013598
mmu05140	Leishmaniasis	2.3385	1.7e-09		mmu00524	Butirosin and neomycin biosynthesis	1.00037	1.56e-08		mmu00260	Glycine, serine and threonine metabolism	0.478093	0.013725
mmu05166	HTLV-I infection	1.84235	2.11e-09		mmu00380	Tryptophan metabolism	-1.42694	1.59e-08		mmu04917	Prolactin signaling pathway	-0.332148	0.014072
mmu04015	Rap1 signaling pathway	1.30741	2.54e-09		mmu04150	mTOR signaling pathway	0.58858	1.59e-08		mmu04725	Cholinergic synapse	-0.342157	0.01445
mmu05219	Bladder cancer	1.00116	2.57e-09		mmu04014	Ras signaling pathway	1.0043	1.75e-08		mmu05166	HTLV-I infection	-0.692864	0.01445
mmu04650	Natural killer cell mediated cytotoxicity	1.68519	2.6e-09		mmu04621	NOD-like receptor signaling pathway	1.10781	1.88e-08		mmu04144	Endocytosis	-0.399005	0.01445
mmu04390	Hippo signaling pathway	1.18069	2.68e-09		mmu00591	Linoleic acid metabolism	-1.1883	2.32e-08		mmu00533	Glycosaminoglycan biosynthesis - keratan sulfate	-0.246798	0.01445
mmu00380	Tryptophan metabolism	-1.55342	3.49e-09		mmu00260	Glycine, serine and threonine metabolism	-1.08663	2.33e-08		mmu04914	Progesterone-mediated oocyte maturation	-0.611682	0.01445
mmu04721	Synaptic vesicle cycle	0.845906	4.11e-09		mmu04620	Toll-like receptor signaling pathway	1.46048	2.41e-08		mmu04146	Peroxisome	0.489252	0.01445
mmu05221	Acute myeloid leukemia	0.620693	4.28e-09		mmu05166	HTLV-I infection	1.58954	2.41e-08		mmu04066	HIF-1 signaling pathway	-0.387654	0.015159
mmu04520	Adherens junction	0.743497	5.07e-09		mmu04660	T cell receptor signaling pathway	1.10716	2.91e-08		mmu04072	Phospholipase D signaling pathway	-0.388163	0.015159
mmu04930	Type II diabetes mellitus	0.761717	6e-09		mmu05414	Dilated cardiomyopathy	0.957903	2.97e-08		mmu05221	Acute myeloid leukemia	-0.240087	0.015159
mmu04360	Axon guidance	0.967094	6e-09		mmu00512	Mucin type O-Glycan biosynthesis	0.65903	3.13e-08		mmu04514	Cell adhesion molecules (CAMs)	-0.693423	0.015576
mmu04370	VEGF signaling pathway	0.794162	7.18e-09		mmu00511	Other glycan degradation	0.758047	3.54e-08		mmu05010	Alzheimer's disease	0.453694	0.015576
mmu05218	Melanoma	0.959943	7.75e-09		mmu00520	Amino sugar and nucleotide sugar metabolism	0.880502	3.56e-08		mmu04640	Hematopoietic cell lineage	-0.694505	0.016155
mmu01100	Metabolic pathways	-2.64576	7.75e-09		mmu04015	Rap1 signaling pathway	1.10698	3.71e-08		mmu05142	Chagas disease (American trypanosomiasis)	-0.530625	0.016155
mmu00603	Glycosphingolipid biosynthesis - globo series	0.744686	8.15e-09		mmu05221	Acute myeloid leukemia	0.543407	3.73e-08		mmu04320	Dorso-ventral axis formation	-0.228059	0.016155
mmu05223	Non-small cell lung cancer	0.714972	8.15e-09		mmu00053	Ascorbate and aldarate metabolism	-1.06733	3.76e-08		mmu04970	Salivary secretion	-0.305777	0.016155
mmu05164	Influenza A	1.52445	1.17e-08		mmu01100	Metabolic pathways	-2.37784	4.48e-08		mmu05210	Colorectal cancer	-0.394054	0.016155
mmu00920	Sulfur metabolism	-0.964785	1.22e-08		mmu00590	Arachidonic acid metabolism	-1.55566	4.61e-08		mmu04924	Renin secretion	-0.375836	0.016155
mmu00590	Arachidonic acid metabolism	-1.67857	1.29e-08		mmu04370	VEGF signaling pathway	0.705515	4.82e-08		mmu00020	Citrate cycle (TCA cycle)	0.468412	0.016155
mmu05204	Chemical carcinogenesis	-1.98423	1.3e-08		mmu00920	Sulfur metabolism	-0.874305	6.13e-08		mmu00982	Drug metabolism - cytochrome P450	0.557818	0.017327
mmu04530	Tight junction	1.07011	1.68e-08		mmu00603	Glycosphingolipid biosynthesis - globo series	0.646023	8.16e-08		mmu01230	Biosynthesis of amino acids	0.535197	0.017567
mmu05412	Arrhythmogenic right ventricular cardiomyopathy (ARVC)	0.865727	1.72e-08		mmu05218	Melanoma	0.828505	8.16e-08		mmu00400	Phenylalanine, tyrosine and tryptophan biosynthesis	0.408729	0.017637
mmu04062	Chemokine signaling pathway	1.92175	1.8e-08		mmu04725	Cholinergic synapse	0.719397	8.22e-08		mmu00830	Retinol metabolism	0.842835	0.019426
mmu00053	Ascorbate and aldarate metabolism	-1.10913	1.82e-08		mmu04520	Adherens junction	0.621055	8.62e-08		mmu04713	Circadian entrainment	-0.311498	0.019435
mmu00591	Linoleic acid metabolism	-1.18385	1.96e-08		mmu04512	ECM-receptor interaction	1.43672	8.62e-08		mmu04390	Hippo signaling pathway	-0.417947	0.019556
mmu05160	Hepatitis C	1.02481	1.99e-08		mmu00562	Inositol phosphate metabolism	0.678897	9.42e-08		mmu05219	Bladder cancer	-0.349678	0.020633
mmu00450	Selenocompound metabolism	-0.874154	2.02e-08		mmu04530	Tight junction	0.960013	9.43e-08		mmu04912	GnRH signaling pathway	-0.275114	0.02072
mmu05203	Viral carcinogenesis	1.30724	2.82e-08		mmu04122	Sulfur relay system	-0.499011	9.47e-08		mmu05150	Staphylococcus aureus infection	-0.832184	0.020802
mmu05143	African trypanosomiasis	0.685504	2.85e-08		mmu05203	Viral carcinogenesis	1.20998	9.86e-08		mmu05160	Hepatitis C	-0.404148	0.022018
mmu04512	ECM-receptor interaction	1.53176	2.87e-08		mmu04650	Natural killer cell mediated cytotoxicity	1.31657	1.21e-07		mmu00980	Metabolism of xenobiotics by cytochrome P450	0.49285	0.022779
mmu05213	Endometrial cancer	0.572719	2.92e-08		mmu05140	Leishmaniasis	1.75254	1.5e-07		mmu04670	Leukocyte transendothelial migration	-0.475049	0.023286
mmu04261	Adrenergic signaling in cardiomyocytes	0.717459	3.38e-08		mmu04640	Hematopoietic cell lineage	1.43765	1.7e-07		mmu00640	Propanoate metabolism	0.475222	0.024179
mmu00565	Ether lipid metabolism	0.645452	3.63e-08		mmu00072	Synthesis and degradation of ketone bodies	-0.776326	1.87e-07		mmu05100	Bacterial invasion of epithelial cells	-0.301633	0.024179
mmu04514	Cell adhesion molecules (CAMs)	1.5557	3.9e-08		mmu04540	Gap junction	0.95007	1.98e-07		mmu00590	Arachidonic acid metabolism	0.627523	0.024179
mmu05414	Dilated cardiomyopathy	0.925648	4.01e-08		mmu00450	Selenocompound metabolism	-0.754586	2.04e-07		mmu04110	Cell cycle	-0.943927	0.024179
mmu05216	Thyroid cancer	0.60783	4.93e-08		mmu00620	Pyruvate metabolism	-0.927599	2.14e-07		mmu05152	Tuberculosis	-0.635706	0.024179
mmu04068	FoxO signaling pathway	0.755444	6.36e-08		mmu01212	Fatty acid metabolism	-1.02996	2.32e-07		mmu05321	Inflammatory bowel disease (IBD)	-0.622573	0.024179
mmu00520	Amino sugar and nucleotide sugar metabolism	0.831993	6.96e-08		mmu00310	Lysine degradation	-0.643026	2.41e-07		mmu04664	Fc epsilon RI signaling pathway	-0.373458	0.024179
mmu05145	Toxoplasmosis	1.4146	7.28e-08		mmu04913	Ovarian steroidogenesis	-0.69464	2.47e-07		mmu00480	Glutathione metabolism	0.433855	0.024179
mmu04122	Sulfur relay system	-0.500822	7.97e-08		mmu04921	Oxytocin signaling pathway	0.720664	2.7e-07		mmu04540	Gap junction	-0.420148	0.024179
mmu00562	Inositol phosphate metabolism	0.677868	8.37e-08		mmu05216	Thyroid cancer	0.541838	2.95e-07		mmu00071	Fatty acid degradation	0.581078	0.024179
mmu00620	Pyruvate metabolism	-0.965436	1.07e-07		mmu04062	Chemokine signaling pathway	1.58567	3.35e-07		mmu00531	Glycosaminoglycan degradation	-0.318081	0.024864
mmu04630	Jak-STAT signaling pathway	0.869643	1.21e-07		mmu05223	Non-small cell lung cancer	0.556161	3.73e-07		mmu04620	Toll-like receptor signaling pathway	-0.551648	0.02537
mmu04060	Cytokine-cytokine receptor interaction	1.67117	1.32e-07		mmu04978	Mineral absorption	0.724876	4.02e-07		mmu04115	p53 signaling pathway	-0.526712	0.025827
mmu00983	Drug metabolism - other enzymes	-1.07811	1.33e-07		mmu04140	Regulation of autophagy	-0.517338	4.57e-07		mmu00603	Glycosphingolipid biosynthesis - globo series	-0.26281	0.026512
mmu00524	Butirosin and neomycin biosynthesis	0.848363	1.42e-07		mmu04068	FoxO signaling pathway	0.661101	4.82e-07		mmu04062	Chemokine signaling pathway	-0.706277	0.028156
mmu04725	Cholinergic synapse	0.673099	1.9e-07		mmu05213	Endometrial cancer	0.473737	5.21e-07		mmu04024	cAMP signaling pathway	-0.253207	0.028976
mmu04720	Long-term potentiation	0.462379	2.03e-07		mmu00410	beta-Alanine metabolism	-0.72856	5.54e-07		mmu04122	Sulfur relay system	0.200544	0.030256
mmu00310	Lysine degradation	-0.641659	2.27e-07		mmu05160	Hepatitis C	0.821206	5.58e-07		mmu04932	Non-alcoholic fatty liver disease (NAFLD)	0.416967	0.030493
mmu04921	Oxytocin signaling pathway	0.716683	2.7e-07		mmu00983	Drug metabolism - other enzymes	-0.979422	5.68e-07		mmu04660	T cell receptor signaling pathway	-0.407069	0.030493
mmu01200	Carbon metabolism	-1.20962	2.88e-07		mmu05204	Chemical carcinogenesis	-1.53947	5.76e-07		mmu04064	NF-kappa B signaling pathway	-0.383527	0.033057
mmu05162	Measles	1.15475	3.01e-07		mmu04915	Estrogen signaling pathway	0.642181	8.09e-07		mmu04142	Lysosome	-0.412576	0.033057
mmu05168	Herpes simplex infection	1.1585	3.53e-07		mmu03013	RNA transport	0.733712	8.32e-07		mmu04145	Phagosome	-0.58964	0.033057
mmu04540	Gap junction	0.899976	3.87e-07		mmu03008	Ribosome biogenesis in eukaryotes	0.742812	8.43e-07		mmu04114	Oocyte meiosis	-0.405765	0.033065
mmu01212	Fatty acid metabolism	-0.974239	4.71e-07		mmu04022	cGMP-PKG signaling pathway	0.531855	9.9e-07		mmu00512	Mucin type O-Glycan biosynthesis	-0.238566	0.033065
mmu00410	beta-Alanine metabolism	-0.707255	8.14e-07		mmu04630	Jak-STAT signaling pathway	0.748512	1.1e-06		mmu05204	Chemical carcinogenesis	0.685495	0.033065
mmu03320	PPAR signaling pathway	-1.12239	8.18e-07		mmu04713	Circadian entrainment	0.584182	1.18e-06		mmu00330	Arginine and proline metabolism	0.297597	0.040216
mmu04622	RIG-I-like receptor signaling pathway	0.510759	9.24e-07		mmu04911	Insulin secretion	0.481448	1.25e-06		mmu04672	Intestinal immune network for IgA production	-0.53492	0.040226
mmu04915	Estrogen signaling pathway	0.629707	1.03e-06		mmu00052	Galactose metabolism	0.704568	1.28e-06		mmu04931	Insulin resistance	-0.199706	0.04053
mmu03008	Ribosome biogenesis in eukaryotes	0.728514	1.08e-06		mmu00565	Ether lipid metabolism	0.497696	1.66e-06		mmu03008	Ribosome biogenesis in eukaryotes	0.324704	0.041443
mmu05150	Staphylococcus aureus infection	1.58438	1.16e-06		mmu05164	Influenza A	1.08604	1.68e-06		mmu04350	TGF-beta signaling pathway	-0.367593	0.041523
mmu04730	Long-term depression	0.511375	1.27e-06		mmu00360	Phenylalanine metabolism	-0.667808	1.73e-06		mmu00532	Glycosaminoglycan biosynthesis - chondroitin sulfate / dermatan sulfate	-0.219823	0.042504
mmu05321	Inflammatory bowel disease (IBD)	1.22358	1.31e-06		mmu04728	Dopaminergic synapse	0.537177	1.86e-06		mmu00130	Ubiquinone and other terpenoid-quinone biosynthesis	0.2359	0.042504
mmu00360	Phenylalanine metabolism	-0.666803	1.74e-06		mmu00051	Fructose and mannose metabolism	0.663443	1.87e-06		mmu05169	Epstein-Barr virus infection	-0.377753	0.042504
mmu04350	TGF-beta signaling pathway	0.79734	1.75e-06		mmu04750	Inflammatory mediator regulation of TRP channels	-0.629771	1.9e-06		mmu05323	Rheumatoid arthritis	-0.579202	0.042504
mmu04913	Ovarian steroidogenesis	-0.585296	2.6e-06		mmu04919	Thyroid hormone signaling pathway	0.452105	4.68e-06		mmu05231	Choline metabolism in cancer	-0.214721	0.042845
mmu04919	Thyroid hormone signaling pathway	0.469345	2.75e-06		mmu01200	Carbon metabolism	-0.99362	4.68e-06		mmu04721	Synaptic vesicle cycle	0.251629	0.045659
mmu00232	Caffeine metabolism	-0.563549	2.79e-06		mmu05143	African trypanosomiasis	0.475996	5.48e-06		mmu00290	Valine, leucine and isoleucine biosynthesis	0.298271	0.045659
mmu04726	Serotonergic synapse	-0.57282	2.83e-06		mmu04720	Long-term potentiation	0.365584	5.62e-06		mmu04261	Adrenergic signaling in cardiomyocytes	-0.245175	0.045659
mmu04320	Dorso-ventral axis formation	0.379016	3.61e-06		mmu04730	Long-term depression	0.45897	5.63e-06		mmu04150	mTOR signaling pathway	-0.187172	0.046913
mmu04623	Cytosolic DNA-sensing pathway	0.664097	3.85e-06		mmu04270	Vascular smooth muscle contraction	-0.553647	6.12e-06
mmu04728	Dopaminergic synapse	0.507332	3.95e-06		mmu04973	Carbohydrate digestion and absorption	0.524414	6.78e-06
mmu04978	Mineral absorption	0.605501	4.54e-06		mmu04060	Cytokine-cytokine receptor interaction	1.24253	8.48e-06
mmu00072	Synthesis and degradation of ketone bodies	-0.60732	5.19e-06		mmu04514	Cell adhesion molecules (CAMs)	1.0663	8.48e-06
mmu04022	cGMP-PKG signaling pathway	0.459774	6.9e-06		mmu00062	Fatty acid elongation	-0.703447	8.84e-06
mmu05416	Viral myocarditis	0.880802	8.81e-06		mmu05145	Toxoplasmosis	0.998321	9.84e-06
mmu00760	Nicotinate and nicotinamide metabolism	-0.497853	8.86e-06		mmu04350	TGF-beta signaling pathway	0.686252	1.3e-05
mmu05031	Amphetamine addiction	0.394912	1.09e-05		mmu04610	Complement and coagulation cascades	-0.795625	1.34e-05
mmu03013	RNA transport	0.599403	1.21e-05		mmu04971	Gastric acid secretion	0.448309	1.94e-05
mmu04750	Inflammatory mediator regulation of TRP channels	-0.546421	1.24e-05		mmu00790	Folate biosynthesis	-0.443367	2.32e-05
mmu00512	Mucin type O-Glycan biosynthesis	0.422523	1.36e-05		mmu04960	Aldosterone-regulated sodium reabsorption	0.320278	2.54e-05
mmu03060	Protein export	-0.448557	1.54e-05		mmu00232	Caffeine metabolism	-0.474081	2.64e-05
mmu00020	Citrate cycle (TCA cycle)	-0.695101	1.62e-05		mmu04924	Renin secretion	0.536406	2.66e-05
mmu04713	Circadian entrainment	0.477082	1.66e-05		mmu04916	Melanogenesis	0.373045	3.02e-05
mmu00790	Folate biosynthesis	-0.451689	1.76e-05		mmu00061	Fatty acid biosynthesis	-0.625072	3.02e-05
mmu05012	Parkinson's disease	-0.824586	2.13e-05		mmu04962	Vasopressin-regulated water reabsorption	0.314295	3.02e-05
mmu00052	Galactose metabolism	0.566938	2.15e-05		mmu05032	Morphine addiction	0.416051	3.84e-05
mmu04973	Carbohydrate digestion and absorption	0.476786	2.17e-05		mmu04726	Serotonergic synapse	-0.461896	4.41e-05
mmu00340	Histidine metabolism	-0.525137	2.88e-05		mmu00340	Histidine metabolism	-0.507058	4.47e-05
mmu04960	Aldosterone-regulated sodium reabsorption	0.315466	2.91e-05		mmu00480	Glutathione metabolism	0.647294	4.62e-05
mmu00051	Fructose and mannose metabolism	0.528721	3.4e-05		mmu04970	Salivary secretion	0.411324	5.16e-05
mmu04140	Regulation of autophagy	-0.368807	3.69e-05		mmu05150	Staphylococcus aureus infection	1.17697	5.29e-05
mmu04970	Salivary secretion	0.412704	4.89e-05		mmu05031	Amphetamine addiction	0.337928	7.18e-05
mmu04612	Antigen processing and presentation	1.10586	4.92e-05		mmu04110	Cell cycle	1.34128	7.39e-05
mmu04330	Notch signaling pathway	0.425276	4.92e-05		mmu00670	One carbon pool by folate	-0.323448	9.27e-05
mmu00670	One carbon pool by folate	-0.340276	5.01e-05		mmu04623	Cytosolic DNA-sensing pathway	0.509987	9.92e-05
mmu04020	Calcium signaling pathway	0.428373	5.43e-05		mmu00532	Glycosaminoglycan biosynthesis - chondroitin sulfate / dermatan sulfate	0.346138	0.000104
mmu04924	Renin secretion	0.497316	6.2e-05		mmu04914	Progesterone-mediated oocyte maturation	0.747813	0.000105
mmu04115	p53 signaling pathway	0.768181	6.9e-05		mmu04310	Wnt signaling pathway	0.461063	0.000107
mmu04120	Ubiquitin mediated proteolysis	0.483939	7.07e-05		mmu04120	Ubiquitin mediated proteolysis	0.46397	0.000116
mmu04971	Gastric acid secretion	0.396636	7.77e-05		mmu05168	Herpes simplex infection	0.733911	0.000124
mmu00350	Tyrosine metabolism	-0.621528	8.04e-05		mmu04115	p53 signaling pathway	0.728802	0.000126
mmu00062	Fatty acid elongation	-0.581529	8.31e-05		mmu05012	Parkinson's disease	-0.691352	0.000162
mmu01040	Biosynthesis of unsaturated fatty acids	-0.73901	0.000108		mmu05162	Measles	0.703842	0.000167
mmu00061	Fatty acid biosynthesis	-0.541641	0.00015		mmu00020	Citrate cycle (TCA cycle)	-0.563966	0.000179
mmu00532	Glycosaminoglycan biosynthesis - chondroitin sulfate / dermatan sulfate	0.333564	0.000151		mmu00350	Tyrosine metabolism	-0.575495	0.00019
mmu04310	Wnt signaling pathway	0.443995	0.000157		mmu04114	Oocyte meiosis	0.569853	0.000193
mmu05032	Morphine addiction	0.35818	0.000198		mmu04020	Calcium signaling pathway	0.37944	0.000208
mmu04744	Phototransduction	-0.333483	0.0002		mmu01040	Biosynthesis of unsaturated fatty acids	-0.690114	0.000227
mmu00982	Drug metabolism - cytochrome P450	-0.671085	0.0002		mmu00760	Nicotinate and nicotinamide metabolism	-0.375176	0.000232
mmu05010	Alzheimer's disease	-0.528466	0.000209		mmu04976	Bile secretion	-0.474138	0.000262
mmu04950	Maturity onset diabetes of the young	-0.490353	0.00022		mmu04910	Insulin signaling pathway	0.399089	0.000266
mmu04270	Vascular smooth muscle contraction	-0.39706	0.000281		mmu04330	Notch signaling pathway	0.358157	0.000316
mmu00860	Porphyrin and chlorophyll metabolism	-0.452321	0.000316		mmu04961	Endocrine and other factor-regulated calcium reabsorption	0.299954	0.000438
mmu01230	Biosynthesis of amino acids	-0.602716	0.000409		mmu04320	Dorso-ventral axis formation	0.245135	0.000546
mmu04911	Insulin secretion	0.293657	0.000439		mmu05321	Inflammatory bowel disease (IBD)	0.720063	0.000667
mmu04962	Vasopressin-regulated water reabsorption	0.244333	0.000453		mmu04918	Thyroid hormone synthesis	0.259771	0.00116
mmu04932	Non-alcoholic fatty liver disease (NAFLD)	-0.525959	0.000459		mmu00130	Ubiquinone and other terpenoid-quinone biosynthesis	-0.289866	0.00126
mmu04610	Complement and coagulation cascades	-0.572182	0.000503		mmu03060	Protein export	-0.294823	0.00135
mmu00130	Ubiquinone and other terpenoid-quinone biosynthesis	-0.318039	0.000511		mmu04932	Non-alcoholic fatty liver disease (NAFLD)	-0.470008	0.00135
mmu04914	Progesterone-mediated oocyte maturation	0.634218	0.000551		mmu04723	Retrograde endocannabinoid signaling	0.273999	0.00139
mmu04723	Retrograde endocannabinoid signaling	0.300633	0.000573		mmu00900	Terpenoid backbone biosynthesis	-0.659103	0.00161
mmu00250	Alanine, aspartate and glutamate metabolism	-0.566031	0.000598		mmu04622	RIG-I-like receptor signaling pathway	0.263636	0.00172
mmu04940	Type I diabetes mellitus	0.734045	0.000687		mmu00100	Steroid biosynthesis	-0.733378	0.00201
mmu00980	Metabolism of xenobiotics by cytochrome P450	-0.549734	0.000717		mmu04152	AMPK signaling pathway	0.333154	0.00251
mmu04110	Cell cycle	1.03328	0.001		mmu05416	Viral myocarditis	0.512684	0.00255
mmu00480	Glutathione metabolism	0.478061	0.00101		mmu05030	Cocaine addiction	0.218694	0.00292
mmu04976	Bile secretion	-0.408926	0.00106		mmu05010	Alzheimer's disease	-0.380614	0.00417
mmu00460	Cyanoamino acid metabolism	-0.308887	0.00109		mmu03015	mRNA surveillance pathway	0.295848	0.00433
mmu05340	Primary immunodeficiency	0.60042	0.00119		mmu00980	Metabolism of xenobiotics by cytochrome P450	-0.445158	0.00442
mmu01210	2-Oxocarboxylic acid metabolism	-0.449966	0.00134		mmu00592	alpha-Linolenic acid metabolism	-0.24885	0.00508
mmu00190	Oxidative phosphorylation	-0.593038	0.00135		mmu00970	Aminoacyl-tRNA biosynthesis	-0.38991	0.00562
mmu00220	Arginine biosynthesis	-0.490682	0.0014		mmu04612	Antigen processing and presentation	0.651668	0.00677
mmu00970	Aminoacyl-tRNA biosynthesis	-0.458656	0.00147		mmu01210	2-Oxocarboxylic acid metabolism	-0.368113	0.00677
mmu04961	Endocrine and other factor-regulated calcium reabsorption	0.255544	0.00181		mmu04260	Cardiac muscle contraction	0.253058	0.00762
mmu04130	SNARE interactions in vesicular transport	0.255203	0.00219		mmu00460	Cyanoamino acid metabolism	-0.242092	0.00769
mmu04740	Olfactory transduction	-0.565099	0.00222		mmu04130	SNARE interactions in vesicular transport	0.213395	0.00864
mmu02010	ABC transporters	0.304069	0.00233		mmu04727	GABAergic synapse	0.18368	0.00913
mmu04910	Insulin signaling pathway	0.310867	0.00252		mmu03040	Spliceosome	0.341575	0.00913
mmu05030	Cocaine addiction	0.220605	0.00255		mmu00982	Drug metabolism - cytochrome P450	-0.427159	0.00938
mmu05332	Graft-versus-host disease	0.684641	0.0026		mmu04931	Insulin resistance	0.180732	0.011
mmu04931	Insulin resistance	0.20397	0.00464		mmu04974	Protein digestion and absorption	0.595055	0.0114
mmu04114	Oocyte meiosis	0.393128	0.00502		mmu00250	Alanine, aspartate and glutamate metabolism	-0.385331	0.0124
mmu00290	Valine, leucine and isoleucine biosynthesis	-0.310379	0.00518		mmu04950	Maturity onset diabetes of the young	-0.298234	0.0132
mmu05016	Huntington's disease	-0.379317	0.00535		mmu05014	Amyotrophic lateral sclerosis (ALS)	0.168807	0.0137
mmu05330	Allograft rejection	0.5656	0.00656		mmu04917	Prolactin signaling pathway	0.211965	0.0197
mmu03040	Spliceosome	0.349581	0.00749		mmu00860	Porphyrin and chlorophyll metabolism	-0.265742	0.0199
mmu05014	Amyotrophic lateral sclerosis (ALS)	0.17582	0.0104		mmu03010	Ribosome	0.23936	0.0214
mmu04727	GABAergic synapse	0.177701	0.0109		mmu00190	Oxidative phosphorylation	-0.394697	0.0236
mmu04152	AMPK signaling pathway	0.269281	0.0109		mmu01230	Biosynthesis of amino acids	-0.351325	0.0236
mmu03018	RNA degradation	0.205881	0.0165		mmu00290	Valine, leucine and isoleucine biosynthesis	-0.242175	0.0249
mmu00592	alpha-Linolenic acid metabolism	-0.202291	0.0185		mmu04744	Phototransduction	-0.176517	0.0271
mmu04916	Melanogenesis	0.176743	0.0192		mmu00564	Glycerophospholipid metabolism	0.169719	0.0278
mmu05320	Autoimmune thyroid disease	0.395721	0.0209		mmu03020	RNA polymerase	0.151788	0.0365
mmu05020	Prion diseases	0.29234	0.0211		mmu04710	Circadian rhythm	0.246731	0.038
mmu04672	Intestinal immune network for IgA production	0.421721	0.0233		mmu03410	Base excision repair	0.266693	0.0413
mmu05217	Basal cell carcinoma	-0.185148	0.0238		mmu00604	Glycosphingolipid biosynthesis - ganglio series	0.164517	0.0426
mmu00564	Glycerophospholipid metabolism	0.170711	0.0263		mmu04923	Regulation of lipolysis in adipocytes	0.170484	0.0443
mmu03015	mRNA surveillance pathway	0.219561	0.0263		mmu00220	Arginine biosynthesis	-0.284623	0.0465
mmu00330	Arginine and proline metabolism	-0.2273	0.027		mmu00601	Glycosphingolipid biosynthesis - lacto and neolacto series	-0.151026	0.0478
mmu05310	Asthma	0.408923	0.0294
mmu04923	Regulation of lipolysis in adipocytes	0.173179	0.0405
mmu00100	Steroid biosynthesis	-0.444181	0.0441
mmu04340	Hedgehog signaling pathway	-0.139288	0.052
mmu00534	Glycosaminoglycan biosynthesis - heparan sulfate / heparin	-0.134071	0.0552
mmu00030	Pentose phosphate pathway	-0.193495	0.0552
mmu00270	Cysteine and methionine metabolism	-0.240324	0.056
mmu04974	Protein digestion and absorption	0.420972	0.0625
mmu04972	Pancreatic secretion	0.506974	0.0693
mmu00604	Glycosphingolipid biosynthesis - ganglio series	0.143903	0.0716
mmu00010	Glycolysis / Gluconeogenesis	-0.218361	0.0741
mmu04964	Proximal tubule bicarbonate reclamation	-0.149612	0.0761
mmu00040	Pentose and glucuronate interconversions	-0.203466	0.0783
mmu03020	RNA polymerase	0.124171	0.0797
mmu03050	Proteasome	-0.200409	0.0928
mmu00400	Phenylalanine, tyrosine and tryptophan biosynthesis	-0.192811	0.093
mmu05033	Nicotine addiction	0.111131	0.127
mmu00750	Vitamin B6 metabolism	-0.11973	0.132
mmu04141	Protein processing in endoplasmic reticulum	-0.236617	0.145
mmu04918	Thyroid hormone synthesis	0.101356	0.158
mmu04724	Glutamatergic synapse	0.095829	0.186
mmu04925	Aldosterone synthesis and secretion	-0.110263	0.208
mmu03010	Ribosome	0.124486	0.212
mmu00900	Terpenoid backbone biosynthesis	-0.233899	0.215
mmu00230	Purine metabolism	-0.133539	0.215
mmu04080	Neuroactive ligand-receptor interaction	-0.134529	0.215
mmu04975	Fat digestion and absorption	-0.267107	0.218
mmu04977	Vitamin digestion and absorption	-0.136424	0.219
mmu03420	Nucleotide excision repair	0.140604	0.225
mmu00601	Glycosphingolipid biosynthesis - lacto and neolacto series	-0.086378	0.241
mmu03022	Basal transcription factors	0.079473	0.264
mmu05322	Systemic lupus erythematosus	0.21875	0.281
mmu04917	Prolactin signaling pathway	0.092055	0.283
mmu05034	Alcoholism	0.139748	0.287
mmu03450	Non-homologous end-joining	0.084611	0.317
mmu04710	Circadian rhythm	0.109876	0.333
mmu00533	Glycosaminoglycan biosynthesis - keratan sulfate	-0.054264	0.401
mmu00561	Glycerolipid metabolism	-0.10933	0.444
mmu03410	Base excision repair	0.095192	0.448
mmu03440	Homologous recombination	-0.075984	0.499

## Sheet: 3-week_Cyp51
H^Cyp51-/- vs. Cyp51+/+					H^Cyp51-/- F vs. M					Cyp51+/+ F vs. M
KeggID	keggPathNameMmu2	logFC	adj.P.Val		KeggID	keggPathNameMmu2	logFC	adj.P.Val		KeggID	keggPathNameMmu2	logFC	adj.P.Val

## Sheet: 6-week_Cyp51
H^Cyp51-/- vs.Cyp51+/+					H^Cyp51-/- F vs. M					Cyp51+/+ F vs. M
KeggID	keggPathNameMmu2	logFC	adj.P.Val		KeggID	keggPathNameMmu2	logFC	adj.P.Val		KeggID	keggPathNameMmu2	logFC	adj.P.Val
										mmu03030	DNA replication	-1.66259	0.0177
										mmu03013	RNA transport	-0.72861	0.0177
										mmu03440	Homologous recombination	-0.6937	0.0229
										mmu03420	Nucleotide excision repair	-0.71119	0.0229
										mmu04110	Cell cycle	-1.69442	0.0229
										mmu00240	Pyrimidine metabolism	-0.72557	0.0263
										mmu03460	Fanconi anemia pathway	-0.69966	0.0333
										mmu03430	Mismatch repair	-0.7605	0.0333
										mmu04916	Melanogenesis	0.39251	0.0333
										mmu03320	PPAR signaling pathway	-0.8848	0.0333
										mmu05217	Basal cell carcinoma	0.42049	0.0333
										mmu03410	Base excision repair	-0.66423	0.0347
										mmu04114	Oocyte meiosis	-0.67097	0.0384
										mmu03450	Non-homologous end-joining	-0.42959	0.0432
										mmu04728	Dopaminergic synapse	0.41271	0.0478

## Sheet: 19-week_Cyp51
H^Cyp51-/- vs. Cyp51+/+					H^Cyp51-/- F vs. M					Cyp51+/+ F vs. M
KeggID	keggPathNameMmu2	logFC	adj.P.Val		KeggID	keggPathNameMmu2	logFC	adj.P.Val		KeggID	keggPathNameMmu2	logFC	adj.P.Val
mmu05146	Amoebiasis	1.51209	1.46e-08		mmu00640	Propanoate metabolism	-1.30385	0.000441		mmu00561	Glycerolipid metabolism	1.74862	8.32e-06
mmu04810	Regulation of actin cytoskeleton	1.70124	1.46e-08		mmu01212	Fatty acid metabolism	-1.17942	0.000441		mmu04972	Pancreatic secretion	3.25118	8.32e-06
mmu04510	Focal adhesion	2.0275	1.46e-08		mmu04071	Sphingolipid signaling pathway	0.65458	0.000441		mmu04975	Fat digestion and absorption	2.19223	6.491e-05
mmu05222	Small cell lung cancer	1.13529	1.74e-08		mmu04146	Peroxisome	-1.08784	0.000441		mmu04974	Protein digestion and absorption	2.1849	6.933e-05
mmu04512	ECM-receptor interaction	1.99868	2.43e-08		mmu00280	Valine, leucine and isoleucine degradation	-1.15362	0.000441		mmu04977	Vitamin digestion and absorption	0.870349	0.00126239
mmu05205	Proteoglycans in cancer	1.45975	2.43e-08		mmu00071	Fatty acid degradation	-1.43866	0.000441		mmu04970	Salivary secretion	0.614782	0.00215893
mmu05100	Bacterial invasion of epithelial cells	0.98734	2.43e-08		mmu00061	Fatty acid biosynthesis	-0.99392	0.000441		mmu00591	Linoleic acid metabolism	0.952495	0.00318525
mmu04012	ErbB signaling pathway	0.75959	2.52e-08		mmu00630	Glyoxylate and dicarboxylate metabolism	-0.99717	0.000441		mmu04917	Prolactin signaling pathway	0.566737	0.00524959
mmu04144	Endocytosis	1.11934	3.4e-08		mmu00620	Pyruvate metabolism	-0.99058	0.00052		mmu05204	Chemical carcinogenesis	1.44333	0.00524959
mmu04010	MAPK signaling pathway	1.12178	4.36e-08		mmu01200	Carbon metabolism	-1.29649	0.000631		mmu04961	Endocrine and other factor-regulated calcium reabsorption	0.483306	0.00524959
mmu05410	Hypertrophic cardiomyopathy (HCM)	1.05478	5.97e-08		mmu00650	Butanoate metabolism	-0.84088	0.000685		mmu04931	Insulin resistance	0.431915	0.00524959
mmu04151	PI3K-Akt signaling pathway	1.4919	9.32e-08		mmu04012	ErbB signaling pathway	0.53072	0.000709		mmu04152	AMPK signaling pathway	0.636018	0.00574074
mmu04145	Phagosome	1.80321	1.58e-07		mmu04919	Thyroid hormone signaling pathway	0.55601	0.000998		mmu04920	Adipocytokine signaling pathway	0.591005	0.0065314
mmu04146	Peroxisome	-1.20682	2.09e-07		mmu05216	Thyroid cancer	0.5325	0.001223		mmu00120	Primary bile acid biosynthesis	-0.748726	0.00674596
mmu04670	Leukocyte transendothelial migration	1.28683	2.39e-07		mmu00100	Steroid biosynthesis	-1.47198	0.002011		mmu04610	Complement and coagulation cascades	-0.804226	0.0160245
mmu05412	Arrhythmogenic right ventricular cardiomyopathy (ARVC)	0.89717	2.53e-07		mmu00380	Tryptophan metabolism	-1.07516	0.002102		mmu04010	MAPK signaling pathway	0.592352	0.0160245
mmu04071	Sphingolipid signaling pathway	0.69989	2.67e-07		mmu03320	PPAR signaling pathway	-1.10835	0.002239		mmu04919	Thyroid hormone signaling pathway	0.415767	0.0160245
mmu00600	Sphingolipid metabolism	0.72968	2.67e-07		mmu05100	Bacterial invasion of epithelial cells	0.59067	0.002464		mmu04614	Renin-angiotensin system	0.606851	0.0160245
mmu05200	Pathways in cancer	1.29754	2.73e-07		mmu00360	Phenylalanine metabolism	-0.68233	0.002464		mmu04640	Hematopoietic cell lineage	1.02632	0.0160245
mmu04210	Apoptosis	0.79422	2.9e-07		mmu00120	Primary bile acid biosynthesis	-0.79124	0.002501		mmu00565	Ether lipid metabolism	0.414671	0.0167364
mmu05219	Bladder cancer	0.89378	2.9e-07		mmu00260	Glycine, serine and threonine metabolism	-0.80527	0.002501		mmu00564	Glycerophospholipid metabolism	0.382975	0.0220897
mmu00770	Pantothenate and CoA biosynthesis	-0.62598	3.12e-07		mmu04122	Sulfur relay system	-0.40738	0.002501		mmu04922	Glucagon signaling pathway	0.43758	0.0220897
mmu05231	Choline metabolism in cancer	0.64333	3.55e-07		mmu04722	Neurotrophin signaling pathway	0.61372	0.002501		mmu00592	alpha-Linolenic acid metabolism	0.421252	0.0220897
mmu04360	Axon guidance	0.88249	4.34e-07		mmu00010	Glycolysis / Gluconeogenesis	-0.75969	0.002974		mmu05143	African trypanosomiasis	0.408214	0.0231274
mmu05215	Prostate cancer	0.7533	4.44e-07		mmu00310	Lysine degradation	-0.54508	0.002974		mmu04070	Phosphatidylinositol signaling system	0.373725	0.0233917
mmu05214	Glioma	0.74084	4.45e-07		mmu04064	NF-kappa B signaling pathway	0.76655	0.00311		mmu04068	FoxO signaling pathway	0.468204	0.0238623
mmu05220	Chronic myeloid leukemia	0.83843	4.99e-07		mmu05132	Salmonella infection	0.75601	0.004935		mmu05152	Tuberculosis	0.927722	0.0284724
mmu05414	Dilated cardiomyopathy	0.93543	5.64e-07		mmu00920	Sulfur metabolism	-0.62468	0.005508		mmu05134	Legionellosis	0.517993	0.0284724
mmu05206	MicroRNAs in cancer	0.95764	6.73e-07		mmu04668	TNF signaling pathway	0.73043	0.005508		mmu04064	NF-kappa B signaling pathway	0.589606	0.0298062
mmu05230	Central carbon metabolism in cancer	0.62609	9.04e-07		mmu04024	cAMP signaling pathway	0.45711	0.005608		mmu04630	Jak-STAT signaling pathway	0.536465	0.0303269
mmu04666	Fc gamma R-mediated phagocytosis	1.05745	1.03e-06		mmu05205	Proteoglycans in cancer	0.75751	0.005608		mmu05162	Measles	0.742467	0.0341331
mmu04520	Adherens junction	0.61188	1.39e-06		mmu01100	Metabolic pathways	-1.63472	0.005608		mmu05164	Influenza A	0.784041	0.0341331
mmu05166	HTLV-I infection	1.42698	1.41e-06		mmu04670	Leukocyte transendothelial migration	0.80204	0.005608		mmu00604	Glycosphingolipid biosynthesis - ganglio series	0.358242	0.038988
mmu04722	Neurotrophin signaling pathway	0.74425	1.41e-06		mmu04370	VEGF signaling pathway	0.48483	0.005755		mmu00750	Vitamin B6 metabolism	-0.356239	0.0411095
mmu05152	Tuberculosis	1.48746	1.41e-06		mmu01230	Biosynthesis of amino acids	-0.84412	0.005898		mmu00071	Fatty acid degradation	-0.777311	0.0418598
mmu05132	Salmonella infection	0.98935	1.49e-06		mmu00600	Sphingolipid metabolism	0.4546	0.006112		mmu04964	Proximal tubule bicarbonate reclamation	0.371003	0.0418598
mmu04611	Platelet activation	0.97604	1.57e-06		mmu05221	Acute myeloid leukemia	0.35864	0.006496		mmu04910	Insulin signaling pathway	0.413149	0.0464112
mmu04514	Cell adhesion molecules (CAMs)	1.43936	1.59e-06		mmu04630	Jak-STAT signaling pathway	0.62423	0.006668
mmu05210	Colorectal cancer	0.82978	1.59e-06		mmu00450	Selenocompound metabolism	-0.54874	0.007366
mmu05169	Epstein-Barr virus infection	0.98007	1.78e-06		mmu04261	Adrenergic signaling in cardiomyocytes	0.46529	0.007366
mmu04668	TNF signaling pathway	0.9527	1.78e-06		mmu04010	MAPK signaling pathway	0.58382	0.007458
mmu05212	Pancreatic cancer	0.82646	1.78e-06		mmu04660	T cell receptor signaling pathway	0.69495	0.007458
mmu04015	Rap1 signaling pathway	0.98186	2.1e-06		mmu04916	Melanogenesis	0.39089	0.007458
mmu04064	NF-kappa B signaling pathway	0.91937	2.15e-06		mmu00900	Terpenoid backbone biosynthesis	-1.01288	0.00763
mmu05161	Hepatitis B	1.09013	2.19e-06		mmu05220	Chronic myeloid leukemia	0.50979	0.010681
mmu05218	Melanoma	0.76974	2.19e-06		mmu04810	Regulation of actin cytoskeleton	0.7292	0.01099
mmu05142	Chagas disease (American trypanosomiasis)	1.06058	2.75e-06		mmu04713	Circadian entrainment	0.45094	0.011121
mmu05145	Toxoplasmosis	1.28571	3.06e-06		mmu04964	Proximal tubule bicarbonate reclamation	0.4156	0.013109
mmu04380	Osteoclast differentiation	1.52036	3.14e-06		mmu05223	Non-small cell lung cancer	0.38506	0.013109
mmu04072	Phospholipase D signaling pathway	0.73667	4.17e-06		mmu05161	Hepatitis B	0.72308	0.013587
mmu04540	Gap junction	0.89261	4.2e-06		mmu05142	Chagas disease (American trypanosomiasis)	0.7107	0.01413
mmu04142	Lysosome	0.93706	4.2e-06		mmu05212	Pancreatic cancer	0.52717	0.015365
mmu05211	Renal cell carcinoma	0.60077	4.21e-06		mmu00340	Histidine metabolism	-0.48959	0.01585
mmu04640	Hematopoietic cell lineage	1.32679	4.45e-06		mmu04912	GnRH signaling pathway	0.37996	0.01585
mmu04530	Tight junction	0.84045	5.27e-06		mmu00910	Nitrogen metabolism	-0.41172	0.016385
mmu05323	Rheumatoid arthritis	1.36198	5.73e-06		mmu04072	Phospholipase D signaling pathway	0.49164	0.016385
mmu05133	Pertussis	0.85391	5.86e-06		mmu04650	Natural killer cell mediated cytotoxicity	0.79982	0.016385
mmu04024	cAMP signaling pathway	0.52171	9.91e-06		mmu04971	Gastric acid secretion	0.39557	0.016385
mmu05144	Malaria	0.96672	1.1e-05		mmu00460	Cyanoamino acid metabolism	-0.40094	0.016385
mmu04912	GnRH signaling pathway	0.51762	1.1e-05		mmu00020	Citrate cycle (TCA cycle)	-0.6047	0.016385
mmu04971	Gastric acid secretion	0.54738	1.11e-05		mmu04664	Fc epsilon RI signaling pathway	0.52762	0.016385
mmu05202	Transcriptional misregulation in cancer	0.79476	1.59e-05		mmu04666	Fc gamma R-mediated phagocytosis	0.61484	0.017161
mmu04150	mTOR signaling pathway	0.41626	1.59e-05		mmu04210	Apoptosis	0.41054	0.018436
mmu05213	Endometrial cancer	0.41828	2.17e-05		mmu04975	Fat digestion and absorption	-0.99711	0.019078
mmu05140	Leishmaniasis	1.40855	2.26e-05		mmu04662	B cell receptor signaling pathway	0.63858	0.019537
mmu04014	Ras signaling pathway	0.69428	2.26e-05		mmu04918	Thyroid hormone synthesis	0.32359	0.020242
mmu05143	African trypanosomiasis	0.48499	3.06e-05		mmu05014	Amyotrophic lateral sclerosis (ALS)	0.29044	0.021985
mmu00071	Fatty acid degradation	-1.03924	3.5e-05		mmu04380	Osteoclast differentiation	0.92027	0.024723
mmu04660	T cell receptor signaling pathway	0.7637	3.54e-05		mmu04640	Hematopoietic cell lineage	0.82552	0.024723
mmu00260	Glycine, serine and threonine metabolism	-0.73392	3.76e-05		mmu04520	Adherens junction	0.33925	0.024723
mmu04662	B cell receptor signaling pathway	0.82662	3.77e-05		mmu04620	Toll-like receptor signaling pathway	0.72945	0.024723
mmu00592	alpha-Linolenic acid metabolism	-0.47931	4.37e-05		mmu04978	Mineral absorption	0.44034	0.024852
mmu00630	Glyoxylate and dicarboxylate metabolism	-0.70633	4.73e-05		mmu00410	beta-Alanine metabolism	-0.44873	0.026143
mmu04390	Hippo signaling pathway	0.67779	5.56e-05		mmu05222	Small cell lung cancer	0.42107	0.026163
mmu00410	beta-Alanine metabolism	-0.59441	5.56e-05		mmu00030	Pentose phosphate pathway	-0.42304	0.026589
mmu00120	Primary bile acid biosynthesis	-0.69186	5.82e-05		mmu05412	Arrhythmogenic right ventricular cardiomyopathy (ARVC)	0.41934	0.026589
mmu04261	Adrenergic signaling in cardiomyocytes	0.47516	7.22e-05		mmu04144	Endocytosis	0.44667	0.026948
mmu04066	HIF-1 signaling pathway	0.57644	7.22e-05		mmu05162	Measles	0.67529	0.026948
mmu04370	VEGF signaling pathway	0.47195	7.43e-05		mmu05200	Pathways in cancer	0.61091	0.026968
mmu05134	Legionellosis	0.59144	7.61e-05		mmu05214	Glioma	0.36364	0.028047
mmu05416	Viral myocarditis	0.8558	7.67e-05		mmu04960	Aldosterone-regulated sodium reabsorption	0.25444	0.029696
mmu04620	Toll-like receptor signaling pathway	0.90744	9.59e-05		mmu04621	NOD-like receptor signaling pathway	0.50914	0.032706
mmu05203	Viral carcinogenesis	0.82867	9.86e-05		mmu00053	Ascorbate and aldarate metabolism	-0.5155	0.032706
mmu00591	Linoleic acid metabolism	-0.72954	0.000103		mmu04070	Phosphatidylinositol signaling system	0.30231	0.032706
mmu00280	Valine, leucine and isoleucine degradation	-0.74694	0.000111		mmu04390	Hippo signaling pathway	0.48213	0.03314
mmu00140	Steroid hormone biosynthesis	-1.19276	0.000116		mmu05340	Primary immunodeficiency	0.67062	0.03463
mmu04060	Cytokine-cytokine receptor interaction	1.14325	0.000132		mmu00500	Starch and sucrose metabolism	-0.4651	0.035246
mmu05020	Prion diseases	0.63562	0.000142		mmu04622	RIG-I-like receptor signaling pathway	0.30339	0.035246
mmu04650	Natural killer cell mediated cytotoxicity	0.87834	0.000148		mmu05210	Colorectal cancer	0.43031	0.035246
mmu00520	Amino sugar and nucleotide sugar metabolism	0.53256	0.000168		mmu04142	Lysosome	0.52565	0.03544
mmu00360	Phenylalanine metabolism	-0.53268	0.000168		mmu04720	Long-term potentiation	0.24561	0.03544
mmu05223	Non-small cell lung cancer	0.39616	0.000169		mmu04610	Complement and coagulation cascades	-0.57247	0.03544
mmu05216	Thyroid cancer	0.37777	0.000177		mmu04725	Cholinergic synapse	0.3555	0.03544
mmu04664	Fc epsilon RI signaling pathway	0.57042	0.000178		mmu05211	Renal cell carcinoma	0.33607	0.035514
mmu05164	Influenza A	0.85445	0.000184		mmu00250	Alanine, aspartate and glutamate metabolism	-0.57478	0.035514
mmu04062	Chemokine signaling pathway	1.10393	0.000193		mmu04062	Chemokine signaling pathway	0.86047	0.035744
mmu04725	Cholinergic synapse	0.44971	0.000209		mmu04921	Oxytocin signaling pathway	0.38241	0.036975
mmu05221	Acute myeloid leukemia	0.31862	0.000231		mmu05133	Pertussis	0.48154	0.038406
mmu04915	Estrogen signaling pathway	0.46775	0.000231		mmu05166	HTLV-I infection	0.70417	0.038566
mmu04612	Antigen processing and presentation	1.10829	0.000235		mmu05169	Epstein-Barr virus infection	0.49648	0.038922
mmu05168	Herpes simplex infection	0.78833	0.000266		mmu05203	Viral carcinogenesis	0.58833	0.039404
mmu04068	FoxO signaling pathway	0.45625	0.00027		mmu05215	Prostate cancer	0.33454	0.040459
mmu00983	Drug metabolism - other enzymes	-0.67081	0.000336		mmu00561	Glycerolipid metabolism	-0.54602	0.040791
mmu04921	Oxytocin signaling pathway	0.4658	0.000349		mmu01210	2-Oxocarboxylic acid metabolism	-0.48013	0.040791
mmu05321	Inflammatory bowel disease (IBD)	0.87953	0.000385		mmu00430	Taurine and hypotaurine metabolism	-0.41631	0.040791
mmu04970	Salivary secretion	0.38336	0.000505		mmu00983	Drug metabolism - other enzymes	-0.52884	0.041325
mmu04911	Insulin secretion	0.33064	0.000576		mmu04310	Wnt signaling pathway	0.37614	0.041325
mmu04916	Melanogenesis	0.32722	0.000576		mmu05213	Endometrial cancer	0.25377	0.041325
mmu04919	Thyroid hormone signaling pathway	0.33796	0.000644		mmu05146	Amoebiasis	0.45501	0.042949
mmu00340	Histidine metabolism	-0.4517	0.000685		mmu04917	Prolactin signaling pathway	0.32237	0.043407
mmu04122	Sulfur relay system	-0.27893	0.000706		mmu00072	Synthesis and degradation of ketone bodies	-0.37845	0.045103
mmu04621	NOD-like receptor signaling pathway	0.55074	0.000717		mmu05152	Tuberculosis	0.69803	0.046307
mmu04070	Phosphatidylinositol signaling system	0.32714	0.000717		mmu04966	Collecting duct acid secretion	0.25783	0.047411
mmu00062	Fatty acid elongation	-0.54046	0.000779		mmu04015	Rap1 signaling pathway	0.47551	0.047411
mmu05150	Staphylococcus aureus infection	1.0366	0.000854		mmu00860	Porphyrin and chlorophyll metabolism	-0.39562	0.047411
mmu04720	Long-term potentiation	0.26804	0.000854		mmu04014	Ras signaling pathway	0.40325	0.049849
mmu04310	Wnt signaling pathway	0.43191	0.000854		mmu05414	Dilated cardiomyopathy	0.39882	0.049849
mmu00450	Selenocompound metabolism	-0.4324	0.000878		mmu04360	Axon guidance	0.36654	0.049849
mmu04940	Type I diabetes mellitus	0.80991	0.00105
mmu00380	Tryptophan metabolism	-0.66474	0.00114
mmu04966	Collecting duct acid secretion	0.29448	0.0012
mmu00910	Nitrogen metabolism	-0.35242	0.00149
mmu04744	Phototransduction	-0.31069	0.00155
mmu05330	Allograft rejection	0.77787	0.00177
mmu04730	Long-term depression	0.30778	0.00189
mmu00790	Folate biosynthesis	-0.33166	0.0019
mmu00640	Propanoate metabolism	-0.55685	0.0019
mmu04924	Renin secretion	0.40308	0.00201
mmu05332	Graft-versus-host disease	0.81724	0.00203
mmu00565	Ether lipid metabolism	0.30084	0.00204
mmu04110	Cell cycle	1.09075	0.00213
mmu04728	Dopaminergic synapse	0.31952	0.00253
mmu05310	Asthma	0.68923	0.00263
mmu05320	Autoimmune thyroid disease	0.62122	0.00267
mmu00603	Glycosphingolipid biosynthesis - globo series	0.29883	0.00307
mmu05031	Amphetamine addiction	0.26108	0.00315
mmu05204	Chemical carcinogenesis	-0.81294	0.00328
mmu04350	TGF-beta signaling pathway	0.4561	0.0033
mmu00511	Other glycan degradation	0.32551	0.00344
mmu02010	ABC transporters	0.32601	0.00416
mmu05322	Systemic lupus erythematosus	0.72847	0.00416
mmu04914	Progesterone-mediated oocyte maturation	0.57575	0.00416
mmu04913	Ovarian steroidogenesis	-0.33248	0.00427
mmu05162	Measles	0.56266	0.00431
mmu00830	Retinol metabolism	-0.84283	0.00432
mmu05014	Amyotrophic lateral sclerosis (ALS)	0.22795	0.00455
mmu04978	Mineral absorption	0.34892	0.00523
mmu00900	Terpenoid backbone biosynthesis	0.6483	0.00523
mmu04721	Synaptic vesicle cycle	0.29623	0.00582
mmu04672	Intestinal immune network for IgA production	0.60532	0.00593
mmu01100	Metabolic pathways	-0.96019	0.00601
mmu05160	Hepatitis C	0.39611	0.00601
mmu00250	Alanine, aspartate and glutamate metabolism	-0.48926	0.0061
mmu00524	Butirosin and neomycin biosynthesis	0.37285	0.0061
mmu00350	Tyrosine metabolism	-0.43245	0.00717
mmu00531	Glycosaminoglycan degradation	0.31109	0.00789
mmu00562	Inositol phosphate metabolism	0.27701	0.0079
mmu05012	Parkinson's disease	-0.49217	0.0093
mmu04962	Vasopressin-regulated water reabsorption	0.19265	0.0093
mmu04975	Fat digestion and absorption	-0.6857	0.00934
mmu05030	Cocaine addiction	0.21162	0.00937
mmu00512	Mucin type O-Glycan biosynthesis	0.24043	0.00976
mmu04723	Retrograde endocannabinoid signaling	0.24077	0.00976
mmu00053	Ascorbate and aldarate metabolism	-0.39122	0.0104
mmu00480	Glutathione metabolism	0.403	0.0104
mmu04630	Jak-STAT signaling pathway	0.34448	0.0111
mmu04022	cGMP-PKG signaling pathway	0.24013	0.0119
mmu04932	Non-alcoholic fatty liver disease (NAFLD)	-0.39203	0.0131
mmu04115	p53 signaling pathway	0.47321	0.014
mmu04713	Circadian entrainment	0.25883	0.0145
mmu00650	Butanoate metabolism	-0.31611	0.0157
mmu04114	Oocyte meiosis	0.37737	0.0158
mmu04918	Thyroid hormone synthesis	0.20509	0.0163
mmu00860	Porphyrin and chlorophyll metabolism	-0.30989	0.0172
mmu04727	GABAergic synapse	0.18766	0.0173
mmu00270	Cysteine and methionine metabolism	-0.344	0.0192
mmu03030	DNA replication	0.66731	0.0208
mmu04976	Bile secretion	0.30738	0.0209
mmu04622	RIG-I-like receptor signaling pathway	0.20819	0.021
mmu04020	Calcium signaling pathway	0.2391	0.0214
mmu00051	Fructose and mannose metabolism	0.28255	0.0216
mmu05032	Morphine addiction	0.22294	0.0222
mmu00190	Oxidative phosphorylation	-0.45165	0.0223
mmu01210	2-Oxocarboxylic acid metabolism	-0.34109	0.0226
mmu01200	Carbon metabolism	-0.4407	0.0245
mmu04623	Cytosolic DNA-sensing pathway	0.29007	0.0248
mmu01040	Biosynthesis of unsaturated fatty acids	-0.41359	0.0289
mmu00020	Citrate cycle (TCA cycle)	-0.32916	0.0291
mmu04330	Notch signaling pathway	0.22109	0.0291
mmu00590	Arachidonic acid metabolism	-0.47389	0.0306
mmu03430	Mismatch repair	0.34938	0.0312
mmu04930	Type II diabetes mellitus	0.20275	0.0317
mmu00400	Phenylalanine, tyrosine and tryptophan biosynthesis	-0.2842	0.033
mmu00220	Arginine biosynthesis	-0.34459	0.0339
mmu00330	Arginine and proline metabolism	-0.24569	0.0344
mmu03410	Base excision repair	0.31138	0.035
mmu04961	Endocrine and other factor-regulated calcium reabsorption	0.18122	0.037
mmu04974	Protein digestion and absorption	0.53483	0.0386
mmu04140	Regulation of autophagy	-0.17534	0.0388
mmu00920	Sulfur metabolism	-0.25329	0.0416
mmu01230	Biosynthesis of amino acids	-0.35199	0.0416
mmu00563	Glycosylphosphatidylinositol(GPI)-anchor biosynthesis	0.13651	0.0477

## Sheet: Rorc_by genotype
H^Rorc-/- vs. Rorc+/+					H^Rorc-/- vs. Rorc+/+ at ZT7 (day)					H^Rorc-/- vs. Rorc+/+ at ZT19 (night)
KeggID	keggPathNameMmu2	logFC	adj.P.Val		KeggID	keggPathNameMmu2	logFC	adj.P.Val		KeggID	keggPathNameMmu2	logFC	adj.P.Val

## Sheet: Rorc_by time
Night vs. Day in H^Rorc-/-					Night vs. Day in Rorc+/+
KeggID	keggPathNameMmu2	logFC	adj.P.Val		KeggID	keggPathNameMmu2	logFC	adj.P.Val
mmu02010	ABC transporters	-0.164301	0.0801		mmu04964	Proximal tubule bicarbonate reclamation	-0.11826	0.0309
mmu04071	Sphingolipid signaling pathway	-0.139447	0.0801		mmu02010	ABC transporters	-0.17055	0.0309
mmu04010	MAPK signaling pathway	-0.178509	0.0801		mmu04976	Bile secretion	-0.10789	0.0725
mmu00600	Sphingolipid metabolism	-0.126348	0.0801		mmu05034	Alcoholism	0.138631	0.0725
mmu00670	One carbon pool by folate	0.12536	0.0801		mmu00600	Sphingolipid metabolism	-0.1181	0.0827
mmu04977	Vitamin digestion and absorption	-0.115074	0.0801
mmu00061	Fatty acid biosynthesis	0.106256	0.0801
mmu05142	Chagas disease (American trypanosomiasis)	-0.222668	0.0801
mmu04933	AGE-RAGE signaling pathway in diabetic complications	-0.239618	0.0801
mmu04976	Bile secretion	-0.102001	0.0833
mmu04012	ErbB signaling pathway	-0.097965	0.0833
mmu04975	Fat digestion and absorption	-0.114444	0.0833
mmu04964	Proximal tubule bicarbonate reclamation	-0.091313	0.0934
mmu04350	TGF-beta signaling pathway	-0.158024	0.0934
mmu00900	Terpenoid backbone biosynthesis	0.144927	0.0964
