# Supplementary material for: Disrupting Hepatocyte Cyp51 from Cholesterol Synthesis Leads to Progressive Liver Injury in the Developing Mouse and Decreases RORC Signalling
Source: Sci Rep. 2017 Jan 18;7:40775. doi: 10.1038/srep40775 (PMC5241696; doi:10.1038/srep40775)
Supplement: Supplementary Table 4 [file srep40775-s4.xls]

## Sheet: Runt_Cyp51
Runt-H^Cyp51-/- vs. 6-week Cyp51+/+						Runt-H^Cyp51-/- vs. 6-week H^Cyp51-/-					Runt F vs. Runt M
DB_ID	geneSDs	logFC	adj.P.Val			DB_ID	geneSDs	logFC	adj.P.Val		DB_ID	geneSDs	logFC	adj.P.Val
MITF	Acp5;Cdh1;Clcn7;Dct;Gpnmb;Gpr143;Met;Oscar;Ostm1;Tgfa;Tlr4;Tnfrsf11a;Tyr;Tyrp1	1.53593	2.02e-14			MITF	Acp5;Cdh1;Clcn7;Dct;Gpnmb;Gpr143;Met;Oscar;Ostm1;Tgfa;Tlr4;Tnfrsf11a;Tyr;Tyrp1	1.31696	5.04e-13		NF-YB	Abcb1b;Alb;Cat;Cfdp1;Cmklr1;Col1a2;Col5a1;Fgfr2;Gadd45g;Gas6;Gnrhr;Lama1;Pdgfrb;Piwil1;Ren1;Rrm2	-0.61917	0.0552
JunD	Col12a1;Gcm1;Grin2b;Hmox1;Il4;Il5;Jun;Lor;Nts;Plau;Runx2;Sftpb;Spp1;Star;Timp1;Tnfrsf11b;Tubb4a	1.28942	2.16e-12			c-Ets-2	Hmox1;Smarcc1;Spp1;Tgfbr2;Tlr13;Tyrobp	2.06064	7.52e-12		c-Ets-1	Atp2a3;C3ar1;Cav1;Cd79a;Cebpa;Fgf23;Fli1;Foxp3;Ggh;Id2;Ift20;Itgav;Mdm2;Mef2c;Npr1;Nr1i2;Oprd1;Pcyt1a;Sell;Serpine1;Smarcc1;Spp1;Timp1;Txnip;Tyrobp	-0.50893	0.0552
c-Ets-2	Hmox1;Smarcc1;Spp1;Tgfbr2;Tlr13;Tyrobp	2.16459	2.16e-12			JunD	Col12a1;Gcm1;Grin2b;Hmox1;Il4;Il5;Jun;Lor;Nts;Plau;Runx2;Sftpb;Spp1;Star;Timp1;Tnfrsf11b;Tubb4a	1.19422	7.52e-12		Nrf2	Abcc2;Areg;Bcl2;Bcl2l1;Cebpb;Cldn4;Crbn;Cyp2a5;Gclc;Gclm;Gsta3;Hmox1;Klf9;Mafg;Mrps12;Nfe2l2;Nqo1;Ptgds;Sars2;Sod2;Ucp3	0.476001	0.0552
c-Fos	Cdk5;Fasl;Fshb;Grin2b;H2-K1;Hbegf;Hmox1;Il12b;Il18;Il2;Il23a;Il2ra;Il4;Il5;Jun;Mmp13;Mmp2;Nfatc1;Nts;Pdpn;Plau;Ptgs2;Rab11a;Socs3;Spp1;Star;Tgfb1;Timp1;Wee1	1.42334	4.81e-11			c-Fos	Cdk5;Fasl;Fshb;Grin2b;H2-K1;Hbegf;Hmox1;Il12b;Il18;Il2;Il23a;Il2ra;Il4;Il5;Jun;Mmp13;Mmp2;Nfatc1;Nts;Pdpn;Plau;Ptgs2;Rab11a;Socs3;Spp1;Star;Tgfb1;Timp1;Wee1	1.26257	4.29e-10		Sp1:Sp3	Alox5;Col1a1;Ghr;Gpx4;Hgf;Hif1a;Lama1;Nppc;Ren1	-0.51028	0.0556
c-Jun	Bmp4;C3ar1;Ccnd3;Cdkn2a;Col12a1;Col1a2;Col7a1;Egfr;Egr1;Fasl;Fosl1;Gata4;Gipr;Gnrhr;Grin2b;H2-Aa;Hcn4;Icos;Ifng;Il10;Il12b;Il18;Il2;Il23a;Il24;Il2ra;Il4;Il5;Jun;Lor;Mmp13;Ms4a4b;Nr4a1;Plau;Ptgs2;Sftpb;Smurf1;Socs3;Spp1;Star;Tgfb1;Timp1;Timp3;Tnfrsf11b;Tnfrsf12a;Tspo;Vegfa;Wee1;Wnt16;Wnt9a	1.4501	1.89e-10			HNF-4alpha	Acmsd;Acot1;Acox1;Anks4b;Apoa4;Apoc3;Apoe;Asah2;Baat;C2;C3;C4b;Cdh1;Ces2c;Cfb;Cpt1a;Cyp2a5;Cyp2d40;Cyp3a11;Cyp3a16;Cyp8b1;Des;F13b;F2;Fga;Fn1;Hamp;Kcnk1;Muc5ac;Nr0b2;Nr1i2;Nr2f2;Otc;Pck1;Pcx;Plg;Prodh2;Slc10a1;Slc27a5;Snai1;Sqstm1;Vim	-1.22118	4.29e-10		ATF-1	Brca2;Cebpb;Cryaa;Nts;Ucp3	0.249656	0.0556
c-Ets-1	Atp2a3;C3ar1;Cav1;Cd79a;Cebpa;Fgf23;Fli1;Foxp3;Ggh;Id2;Ift20;Itgav;Mdm2;Mef2c;Npr1;Nr1i2;Oprd1;Pcyt1a;Sell;Serpine1;Smarcc1;Spp1;Timp1;Txnip;Tyrobp	1.3245	2.35e-10			NF-1	Afp;Aqp4;B4galt1;Cadm1;Ccl2;Col1a1;Col1a2;Cyp2a5;Cyp2b10;Dck;F7;Fabp4;Gabra6;Gfap;Hgf;Hmga2;Htr3a;Ldhc;Mbp;Myh4;Ncam1;Pitx2;Plat;Ren1;Runx2;Sftpc;Slc2a4;Smn1;Tnfrsf18;Tnnc1;Trp53	1.34059	4.29e-10		TCF-4:beta-catenin	Ccnd1;E2f1;Enah;Fst;Sox17	-0.35992	0.0556
HNF-4alpha	Acmsd;Acot1;Acox1;Anks4b;Apoa4;Apoc3;Apoe;Asah2;Baat;C2;C3;C4b;Cdh1;Ces2c;Cfb;Cpt1a;Cyp2a5;Cyp2d40;Cyp3a11;Cyp3a16;Cyp8b1;Des;F13b;F2;Fga;Fn1;Hamp;Kcnk1;Muc5ac;Nr0b2;Nr1i2;Nr2f2;Otc;Pck1;Pcx;Plg;Prodh2;Slc10a1;Slc27a5;Snai1;Sqstm1;Vim	-1.24882	2.46e-10			AML3	Alpl;Ambn;Atf6;Bglap;Col10a1;Col1a1;Dspp;Fgf18;Fshb;Hbegf;Ibsp;Mgp;Mpo;Ptgs2;Rgcc;Rgs2;Smad6;Smurf1;Sp7;Spp1;Tcirg1;Tnfsf11;Vegfa	0.98999	4.29e-10		c-Jun	Bmp4;C3ar1;Ccnd3;Cdkn2a;Col12a1;Col1a2;Col7a1;Egfr;Egr1;Fasl;Fosl1;Gata4;Gipr;Gnrhr;Grin2b;H2-Aa;Hcn4;Icos;Ifng;Il10;Il12b;Il18;Il2;Il23a;Il24;Il2ra;Il4;Il5;Jun;Lor;Mmp13;Ms4a4b;Nr4a1;Plau;Ptgs2;Sftpb;Smurf1;Socs3;Spp1;Star;Tgfb1;Timp1;Timp3;Tnfrsf11b;Tnfrsf12a;Tspo;Vegfa;Wee1;Wnt16;Wnt9a	-0.4725	0.0556
GABP-alpha:GABP-beta1	Chrnd;Cyp2d9;Il7r;Syvn1;Tnf	0.94491	3.81e-10			FOXF2	Foxf1;Myocd;Pdgfa;Pdgfb;Pdgfra	0.7617	5.5e-10		SREBP-1	Hsd17b7;Ldlr;Ptgds;Slc2a4;Srebf1;Ucp3	0.432765	0.0556
FOXF2	Foxf1;Myocd;Pdgfa;Pdgfb;Pdgfra	0.73289	1.03e-09			c-Jun	Bmp4;C3ar1;Ccnd3;Cdkn2a;Col12a1;Col1a2;Col7a1;Egfr;Egr1;Fasl;Fosl1;Gata4;Gipr;Gnrhr;Grin2b;H2-Aa;Hcn4;Icos;Ifng;Il10;Il12b;Il18;Il2;Il23a;Il24;Il2ra;Il4;Il5;Jun;Lor;Mmp13;Ms4a4b;Nr4a1;Plau;Ptgs2;Sftpb;Smurf1;Socs3;Spp1;Star;Tgfb1;Timp1;Timp3;Tnfrsf11b;Tnfrsf12a;Tspo;Vegfa;Wee1;Wnt16;Wnt9a	1.25467	1.73e-09		GATA-6	Calr;Cldn11;Gata4;Gli1;Hba-a1;Id2;Kras;Lgr5;Mafk;Muc5ac;Muc5b;Ppp1r14a;Sftpc;Shh;Tlx2;Treh;Upk1b;Upk2;Wnt2	0.281589	0.0556
ER-alpha	Ccnd1;Cdkn1a;Cdkn2c;Cldn5;Egln3;Ltf;Mmp7;Myc;Nrf1;Pgr	0.96393	2.25e-09			Rorc	Cyp27a1;Insig2;Avpr1a;G6pc;Gck;Srebf1;Elovl2;Ppard;Pcx;Elovl3;Pck1;Slc2a2;Pklr;Cyp7b1;Hsd3b5;Gckr;Cd36;Klf15;Adipor2;Gys2;Elovl5;Dlat;Lipc;Cyp8b1	-2.19511	2.89e-09		AML3	Alpl;Ambn;Atf6;Bglap;Col10a1;Col1a1;Dspp;Fgf18;Fshb;Hbegf;Ibsp;Mgp;Mpo;Ptgs2;Rgcc;Rgs2;Smad6;Smurf1;Sp7;Spp1;Tcirg1;Tnfsf11;Vegfa	-0.33503	0.0556
AP-1	Cdk5;Ciita;Col10a1;Csf1r;Cyp11a1;Fabp4;Fas;Fasl;Gclm;Gcm1;Gnrhr;Gria2;Grin2b;Gzmb;H2-K1;Hgf;Hmox1;Iapp;Icam1;Il12b;Il2;Il4;Il5;Il6;Irak3;Klf1;Klf16;Lor;Lpl;Mc3r;Mdm2;Met;Mmp13;Mmp2;Myb;Myod1;Oprd1;Prdm1;Selp;Sftpb;Sftpd;Slc1a3;Tal1;Timp1;Timp3;Tlr4;Tnf;Ttr;Tubb4a;Wee1	1.28436	2.86e-09			GABP-alpha:GABP-beta1	Chrnd;Cyp2d9;Il7r;Syvn1;Tnf	0.83254	2.89e-09		NF-Y	Abcb1b;Alb;Amelx;Arntl;Ccnb2;Col1a1;Col1a2;Col5a1;Dlx3;Dspp;Fgf4;Gpx4;H2-Aa;Hba-a1;Hoxb4;Hsd17b7;Junb;Lama1;Lep;Lpl;Mapk1;Mrps12;Nags;Nr5a1;Pdgfrb;Prnd;Sars2;Scgb3a1;Sox9;St8sia4;Thy1;Tnfsf11;Trp63;Tuba3a	-0.39125	0.0556
Ets-type	C3ar1;Ciita;Egr1;Fli1;Il12b;Inpp5d;Itgav;Smn1	1.15871	3.17e-09			GR	Afp;Agrp;Ahsg;Crat;Edn1;Fabp4;Hras;Il7r;Klf9;Nfil3;Nr4a3;Ogn;Per2;Pon2;Runx2;Spp1;Trim63	1.19901	2.89e-09		E2F	Ccnd3;Ccne1;Cdk2;Cdk4;Dck;Dhfr;E2f3;E2f6;Ggh;H2afx;Mybl2;Raet1e;Tk1;Tuba3a	-0.37125	0.0556
AML3	Alpl;Ambn;Atf6;Bglap;Col10a1;Col1a1;Dspp;Fgf18;Fshb;Hbegf;Ibsp;Mgp;Mpo;Ptgs2;Rgcc;Rgs2;Smad6;Smurf1;Sp7;Spp1;Tcirg1;Tnfsf11;Vegfa	0.86318	3.17e-09			ATF-2	Csrp2;Cyp11a1;Hmox1;Il23a;Ptgs2;Selp;Sox9;Tubb4a	0.82319	5e-09		C/EBPdelta	Ccr2;Cpox;Csf3r;Dsc1;Dsc3;Fabp4;Hgf;Il10;Il6;Mpo;Ngf;Nos2;Nr1h3;Orm2;Pparg;Ptgs2;Retn;Scgb1a1;Scgb3a2;Serpine1;Sod2	-0.46152	0.0556
ZBP89	Col1a1;Col1a2;Gata1;Ghr;Lck;Myog;Nr4a1;Pla2g7;Ptcra;Spi1;Tal1	0.95866	4.1e-09			c-Ets-1	Atp2a3;C3ar1;Cav1;Cd79a;Cebpa;Fgf23;Fli1;Foxp3;Ggh;Id2;Ift20;Itgav;Mdm2;Mef2c;Npr1;Nr1i2;Oprd1;Pcyt1a;Sell;Serpine1;Smarcc1;Spp1;Timp1;Txnip;Tyrobp	1.07862	5.11e-09		FXR	Abcb11;Abcb1a;Apoc3;Apoe;Aqp2;Baat;C2;C3;C4b;Cebpb;Cfb;F2;Fga;Fgf15;Fmo3;Gsta2;Nr0b2;Plg;Rarres2;Reck;Scarb1;Sqstm1	0.453298	0.0556
(RelA-p65)2	Cxcl10;Fos;Nos2;Selp;Tnf	1.15682	4.1e-09			ER-alpha	Ccnd1;Cdkn1a;Cdkn2c;Cldn5;Egln3;Ltf;Mmp7;Myc;Nrf1;Pgr	0.88495	7.25e-09		JunD	Col12a1;Gcm1;Grin2b;Hmox1;Il4;Il5;Jun;Lor;Nts;Plau;Runx2;Sftpb;Spp1;Star;Timp1;Tnfrsf11b;Tubb4a	-0.30254	0.0556
POU2F1	Ccnd1;Col2a1;Crh;Fgf4;Fgl2;Gadd45g;Gnrhr;Gpx3;Hnf1b;Irf3;Lor;Lpl;Mgst1;Mmp13;Myh4;Nanog;Nes;Nos2;Pax2;Ptprc;Rdm1;Slc7a11;Sox2;Spp1;Tie1;Tnf;Zfp42;Zscan10	1.19872	4.7e-09			AP-1	Cdk5;Ciita;Col10a1;Csf1r;Cyp11a1;Fabp4;Fas;Fasl;Gclm;Gcm1;Gnrhr;Gria2;Grin2b;Gzmb;H2-K1;Hgf;Hmox1;Iapp;Icam1;Il12b;Il2;Il4;Il5;Il6;Irak3;Klf1;Klf16;Lor;Lpl;Mc3r;Mdm2;Met;Mmp13;Mmp2;Myb;Myod1;Oprd1;Prdm1;Selp;Sftpb;Sftpd;Slc1a3;Tal1;Timp1;Timp3;Tlr4;Tnf;Ttr;Tubb4a;Wee1	1.19759	7.25e-09		USF2:usf1	Abca1;Acp5;Col1a1;Dbp;Hgf;Kcnj2;Per1;Per2;Pigr;Ptgs2;Ren1;Tgfb1	-0.65134	0.0556
NF-1	Afp;Aqp4;B4galt1;Cadm1;Ccl2;Col1a1;Col1a2;Cyp2a5;Cyp2b10;Dck;F7;Fabp4;Gabra6;Gfap;Hgf;Hmga2;Htr3a;Ldhc;Mbp;Myh4;Ncam1;Pitx2;Plat;Ren1;Runx2;Sftpc;Slc2a4;Smn1;Tnfrsf18;Tnnc1;Trp53	1.1235	4.7e-09			Egr-1	Ache;Ada;Agtrap;Alas1;Baiap2;Cebpb;Col1a1;Col1a2;Cpne2;Egr1;Fasl;Hoxa4;Icam1;Id1;Kitl;Klf16;Ndrg1;Ngb;Pdx1;Pnpla2;Ppp1r16b;Ppp1r1b;Ptges;Ptgs2;Serpine1;Sod2;Srf;Thbs1;Tk1;Tnf;Tnfsf11;Trp53;Twist1	0.98965	9.16e-09		NURR1	Arg1;Cyp11b2;Cyp21a1;Ikbke;Pitx3;Tyrp1	0.284777	0.0611
PU.1	Acp5;Aif1;Alox5;Arg1;Bcl2l11;Ccl3;Cd1d1;Cd72;Cd79a;Cdkn2b;Cebpa;Ciita;Csf1r;Csf3r;Cst3;Ctsc;Ebi3;Fcgr3;Fgl2;Fli1;Gata3;Gpx1;Il12b;Il12rb1;Il18;Il7r;Itgb3;Itgb5;Klf4;Mcm3ap;Mpo;Nfatc1;Oprm1;Pax5;Pirb;Plin2;Ptprc;Rel;Rps19;Scgb3a1;Spi1;Tec;Tfec;Tlr13;Tlr4;Tlr9;Tnf;Tnfrsf11a;Tyrobp	1.99974	5.3e-09			POU2F1	Ccnd1;Col2a1;Crh;Fgf4;Fgl2;Gadd45g;Gnrhr;Gpx3;Hnf1b;Irf3;Lor;Lpl;Mgst1;Mmp13;Myh4;Nanog;Nes;Nos2;Pax2;Ptprc;Rdm1;Slc7a11;Sox2;Spp1;Tie1;Tnf;Zfp42;Zscan10	1.13877	1.13e-08		AhR	Aldh3a1;Bach2;Cyp1a1;Cyp1b1;Fgf21;Il2;Ncf4;Nfe2l2;Serpine1	-0.29903	0.0838
GR	Afp;Agrp;Ahsg;Crat;Edn1;Fabp4;Hras;Il7r;Klf9;Nfil3;Nr4a3;Ogn;Per2;Pon2;Runx2;Spp1;Trim63	1.13248	5.3e-09			FOSB	Grin2b;Hmox1;Runx2;Star;Timp1	0.81964	1.19e-08		HIF-1alpha	Adipoq;Aldoc;Ank;Bmp4;Bnip3;Ccl2;Cd274;Ctgf;Dnase1;Epo;Gpr35;Hsd3b1;Ifng;Il10;Kdm6b;Lgals3;Lifr;Nos2;P4ha1;P4ha2;P4hb;Pdk1;Pgf;Pou5f1;Reck;Serpine1;Slc2a3;Snai1;Sost;Star;Tdgf1;Tlr4;Vegfa	-0.33338	0.0864
PEA3	Bax;Cav1;Csf1;Fgl2;Plau;Ptk2;Rpl32;Smn1;T;Utf1;Zhx1	0.69905	8.19e-09			(RelA-p65)2	Cxcl10;Fos;Nos2;Selp;Tnf	1.05722	1.61e-08		c-Fos	Cdk5;Fasl;Fshb;Grin2b;H2-K1;Hbegf;Hmox1;Il12b;Il18;Il2;Il23a;Il2ra;Il4;Il5;Jun;Mmp13;Mmp2;Nfatc1;Nts;Pdpn;Plau;Ptgs2;Rab11a;Socs3;Spp1;Star;Tgfb1;Timp1;Wee1	-0.36195	0.0864
p63alpha	Bax;Cdkn1a;Mdm2;Perp;Pmaip1	1.02122	9.59e-09			Ets-type	C3ar1;Ciita;Egr1;Fli1;Il12b;Inpp5d;Itgav;Smn1	1.02824	1.74e-08		Sp3	Acp5;Acss2;Adprh;Agt;Alox8;Atp1a1;Atp1a3;Atp1b1;Bax;Cadm1;Cat;Ccnd3;Cd40;Cdc25b;Cdh5;Cdk5r1;Cdk5r2;Cebpa;Ces1d;Ces2c;Col1a1;Col7a1;Csf1r;Cxadr;Cyp26a1;Dag1;Dck;Dlx3;Dmd;Dnm1;Dnmt1;Dnmt3l;Epas1;Fas;Fgl2;Fli1;Gabpa;Gabra4;Gata1;Gcgr;Gcsam;Ghr;Grin1;Grin2b;Gtf2a1l;Hgf;Hif1a;Il10;Itgb5;Jam2;Kcnj2;Ldhc;Lmna;Lpl;Mapk1;Mertk;Met;Mfap2;Mgp;Mina;Mip;Muc5ac;Nanog;Nes;Ntf3;Oprd1;Oprm1;Pcx;Pcyt1a;Pemt;Pla2g7…	-0.31816	0.0864
CHOP-10	Atf5;Cd79a;Cebpa;Ppara;Srebf1	-0.7871	9.59e-09			Rora	Il17a;Psap;G6pc;Sparc;Srebf1;Nr1d1;Smoc1;Adipoq;Plg;Fbxl17;Arnt;Plin2;Lgi2;Sult1b1;Arntl;Fgf21;Pcp2;Agrp;Cyp8b1;Foxo4	-1.0725	2e-08		SNA	Cdh1;Cldn3;Cldn7;Ercc1;Itgb4;Mmp15;Snai1;Snai2	-0.27909	0.0864
Egr-1	Ache;Ada;Agtrap;Alas1;Baiap2;Cebpb;Col1a1;Col1a2;Cpne2;Egr1;Fasl;Hoxa4;Icam1;Id1;Kitl;Klf16;Ndrg1;Ngb;Pdx1;Pnpla2;Ppp1r16b;Ppp1r1b;Ptges;Ptgs2;Serpine1;Sod2;Srf;Thbs1;Tk1;Tnf;Tnfsf11;Trp53;Twist1	0.94415	1.6e-08			Sp1	Abcb1b;Abcc8;Ache;Aco1;Acp5;Acsl4;Acss2;Adcy4;Adprh;Agt;Agtrap;Akr1b7;Aldh1a2;Alox5;Alox8;Aprt;Aqp4;Arntl;Atp12a;Atp1a1;Atp1a3;Atp1b1;Atp2a3;B4galt1;Bax;Bmp7;Bop1;Bsg;C1qtnf3;Cacna1g;Cadm1;Casp8;Cat;Cav1;Ccl2;Ccl22;Ccna1;Ccnd3;Cd40;Cd79a;Cdc25b;Cdh5;Cdk5r2;Cdkn1a;Cebpa;Ces1d;Ces2c;Ciita;Cirbp;Cldn19;Col12a1;Col1a1;Col1a2;Col5a1;Col7a1;Cox4i1;Cryab;Csf1r;Ctse;Cxadr;Cyp1b1;Cyp26a1;Dag1;Dck;Dhfr;Dlk…	1.16614	2.98e-08		E2F-1	Brca1;Brip1;Ccne1;Dlk1;E2f1;E2f6;Fgfr2;Ifi202b;Lhx2;Mertk;Mgea5;Mxd3;Mybl2;Myc;Nrp1;Ogt;Pak1;Pola2;Raet1e;Rb1;Tapbp;Tk1	-0.29163	0.0864
FOSB	Grin2b;Hmox1;Runx2;Star;Timp1	0.7809	2.19e-08			Sox-9	Acan;Amh;Catsper1;Col2a1;Col4a1;Col4a2;Creb3l2;Ctgf;Fgf4;Nfe2l1;Nr5a1;Pdgfra;Sgca;Sox9	0.65255	3.28e-08		FOXO3a	Aqp4;Atg12;Ccng2;Foxo3;G6pc;Gabarapl1;Hdac6;Klf4;Map1lc3b;Socs3;Trim63	0.295202	0.0864
ATF-2	Csrp2;Cyp11a1;Hmox1;Il23a;Ptgs2;Selp;Sox9;Tubb4a	0.73104	2.19e-08			PEA3	Bax;Cav1;Csf1;Fgl2;Plau;Ptk2;Rpl32;Smn1;T;Utf1;Zhx1	0.63357	3.76e-08		PPARalpha	Acox2;Aqp7;Atg7;Crat;Fgf21;Hilpda;Hmox1;Map1lc3a;Pck1	0.266107	0.0864
Sp1	Abcb1b;Abcc8;Ache;Aco1;Acp5;Acsl4;Acss2;Adcy4;Adprh;Agt;Agtrap;Akr1b7;Aldh1a2;Alox5;Alox8;Aprt;Aqp4;Arntl;Atp12a;Atp1a1;Atp1a3;Atp1b1;Atp2a3;B4galt1;Bax;Bmp7;Bop1;Bsg;C1qtnf3;Cacna1g;Cadm1;Casp8;Cat;Cav1;Ccl2;Ccl22;Ccna1;Ccnd3;Cd40;Cd79a;Cdc25b;Cdh5;Cdk5r2;Cdkn1a;Cebpa;Ces1d;Ces2c;Ciita;Cirbp;Cldn19;Col12a1;Col1a1;Col1a2;Col5a1;Col7a1;Cox4i1;Cryab;Csf1r;Ctse;Cxadr;Cyp1b1;Cyp26a1;Dag1;Dck;Dhfr;Dlk…	1.17664	2.19e-08			ZBP89	Col1a1;Col1a2;Gata1;Ghr;Lck;Myog;Nr4a1;Pla2g7;Ptcra;Spi1;Tal1	0.82066	3.76e-08		NF-YA	Alb;Arntl;C5ar1;Cat;Cdc25b;Cfdp1;Cldn11;Cmklr1;Col1a2;Col5a1;Dmrtc2;Fgf4;Fgfr2;Fshb;Gas6;Ghr;Gnrhr;Hspa1a;Jun;Kcnj2;Kras;Nusap1;Pdgfrb;Piwil1;Ren1;Rrm2;Slc11a2;Sox2	-0.44989	0.0864
RelA-p65	Brd3;Cblb;Ccl2;Ccl5;Ccnd1;Cd40;Cebpb;Fas;Fasl;Fos;Foxp3;Fth1;H2-K1;Hoxc4;Hsd11b1;Il12b;Il1a;Il23a;Il27;Il6;Irak3;Itch;Lcn2;Myd88;Nfat5;Ngb;Nlrp3;Nos2;Prdx6;Serpine1;Sod2;Sptlc2;Tlr13;Tlr2;Tnfaip3;Tnfsf11;Uchl1;Upp1;Ywhag;Zfp36	1.31511	2.19e-08			p63alpha	Bax;Cdkn1a;Mdm2;Perp;Pmaip1	0.902	6.93e-08		HES-1	Bglap;Cd4;Cdkn1b;Cebpa;Cfd;Col1a1;Col1a2;Hes1;Muc5ac	-0.31265	0.0864
Fli-1	Ccl2;Ccl5;Cebpa;Fli1;Inpp5d;Mdm2;Pcyt1a;Rb1;Tal1;Utp3	0.84391	2.19e-08			Nrf2	Abcc2;Areg;Bcl2;Bcl2l1;Cebpb;Cldn4;Crbn;Cyp2a5;Gclc;Gclm;Gsta3;Hmox1;Klf9;Mafg;Mrps12;Nfe2l2;Nqo1;Ptgds;Sars2;Sod2;Ucp3	0.84754	8.42e-08		Sox-9	Acan;Amh;Catsper1;Col2a1;Col4a1;Col4a2;Creb3l2;Ctgf;Fgf4;Nfe2l1;Nr5a1;Pdgfra;Sgca;Sox9	-0.24537	0.0864
JunB	Hmox1;Icos;Il10;Il12b;Il2;Il2ra;Il4;Il5;Jun;Mmp13;Plin2;Sftpb;Star;Timp1;Vegfa	0.7321	2.9e-08			SRF	Acta2;Barx2;Cnn1;Cryab;Csrp2;Dmd;Egr1;Egr2;Egr3;Fos;Junb;Lpp;Myh4;Myl4;Mylk;Myod1;Nr4a1;Slc2a1;Smyd1;Srf;Tagln;Thbs1	0.84524	9.27e-08		usf1	Agtrap;Bax;Bmp4;Ces2c;Cfdp1;Ciita;Cryaa;Cryab;Fmr1;Fshr;Gata5;Hgf;Hoxb7;Mfap2;Msx1;Mt1;Nos2;Oprd1;Pigr;Piwil1;Ptgs2;Ren1;Slc12a5;Spp1;Surf2;Tbx2;Tgfb1;Tlr4;Tnfaip3;Tyms;Tyrp1	-0.38693	0.0864
Rorc	Cyp27a1;Insig2;Avpr1a;G6pc;Gck;Srebf1;Elovl2;Ppard;Pcx;Elovl3;Pck1;Slc2a2;Pklr;Cyp7b1;Hsd3b5;Gckr;Cd36;Klf15;Adipor2;Gys2;Elovl5;Dlat;Lipc;Cyp8b1	-1.80781	3.73e-08			CHOP-10	Atf5;Cd79a;Cebpa;Ppara;Srebf1	-0.68091	9.27e-08		Lhx2	Cga;Cyp19a1;Lgr5;Msx1;Msx2;Olfr1507;Robo1;Robo2;Robo3;Sox9	-0.3108	0.0864
GATA	4930486L24Rik;C3ar1;Hba-a1;Il13;Il4;Selp;Tnni3	0.67735	4.22e-08			RelA-p65	Brd3;Cblb;Ccl2;Ccl5;Ccnd1;Cd40;Cebpb;Fas;Fasl;Fos;Foxp3;Fth1;H2-K1;Hoxc4;Hsd11b1;Il12b;Il1a;Il23a;Il27;Il6;Irak3;Itch;Lcn2;Myd88;Nfat5;Ngb;Nlrp3;Nos2;Prdx6;Serpine1;Sod2;Sptlc2;Tlr13;Tlr2;Tnfaip3;Tnfsf11;Uchl1;Upp1;Ywhag;Zfp36	1.17498	1.42e-07		YB-1	Acta2;Cps1;Kcnj2;Mmp2;Slc2a3	-0.28425	0.0864
Sox-9	Acan;Amh;Catsper1;Col2a1;Col4a1;Col4a2;Creb3l2;Ctgf;Fgf4;Nfe2l1;Nr5a1;Pdgfra;Sgca;Sox9	0.62352	5.49e-08			AP-2gamma	Ada;Aqp3;Cebpa;Cldn4;Hsd3b6;Krt18;Pard6b;Pou5f1;Tjp2	0.57462	1.5e-07		ZBP89	Col1a1;Col1a2;Gata1;Ghr;Lck;Myog;Nr4a1;Pla2g7;Ptcra;Spi1;Tal1	-0.30393	0.0919
(C/EBPbeta)2	Alb;Ccl3;Elane;Il6;Nos2;Ptgs2;Sftpb;Spi1	0.71946	7.14e-08			Sp3	Acp5;Acss2;Adprh;Agt;Alox8;Atp1a1;Atp1a3;Atp1b1;Bax;Cadm1;Cat;Ccnd3;Cd40;Cdc25b;Cdh5;Cdk5r1;Cdk5r2;Cebpa;Ces1d;Ces2c;Col1a1;Col7a1;Csf1r;Cxadr;Cyp26a1;Dag1;Dck;Dlx3;Dmd;Dnm1;Dnmt1;Dnmt3l;Epas1;Fas;Fgl2;Fli1;Gabpa;Gabra4;Gata1;Gcgr;Gcsam;Ghr;Grin1;Grin2b;Gtf2a1l;Hgf;Hif1a;Il10;Itgb5;Jam2;Kcnj2;Ldhc;Lmna;Lpl;Mapk1;Mertk;Met;Mfap2;Mgp;Mina;Mip;Muc5ac;Nanog;Nes;Ntf3;Oprd1;Oprm1;Pcx;Pcyt1a;Pemt;Pla2g7…	0.72758	1.5e-07		c-Ets-2	Hmox1;Smarcc1;Spp1;Tgfbr2;Tlr13;Tyrobp	-0.42687	0.0963
NFAT5	Ccl2;Ccl5;Hspa4l;Il12b;Il1a;Il6;Nos2;Pparg;Ptgs2;Tert;Tnf;Traf1	0.8046	1.01e-07			PU.1	Acp5;Aif1;Alox5;Arg1;Bcl2l11;Ccl3;Cd1d1;Cd72;Cd79a;Cdkn2b;Cebpa;Ciita;Csf1r;Csf3r;Cst3;Ctsc;Ebi3;Fcgr3;Fgl2;Fli1;Gata3;Gpx1;Il12b;Il12rb1;Il18;Il7r;Itgb3;Itgb5;Klf4;Mcm3ap;Mpo;Nfatc1;Oprm1;Pax5;Pirb;Plin2;Ptprc;Rel;Rps19;Scgb3a1;Spi1;Tec;Tfec;Tlr13;Tlr4;Tlr9;Tnf;Tnfrsf11a;Tyrobp	1.58806	1.71e-07		POU2F1a	Abl1;Cr2;Fgf4;Pou1f1;Spp1;Utf1	-0.23692	0.0988
Rora	Il17a;Psap;G6pc;Sparc;Srebf1;Nr1d1;Smoc1;Adipoq;Plg;Fbxl17;Arnt;Plin2;Lgi2;Sult1b1;Arntl;Fgf21;Pcp2;Agrp;Cyp8b1;Foxo4	-0.94179	1.23e-07			RORalpha	Arnt;Arntl;Cyp8b1;Fgf21;Il17a;Pcp2;Plin2;Ppara;Psap;Srebf1;Sult1b1	-0.91223	2.28e-07		USF2	Agtrap;Alx3;Fmr1;Mfap2;Msx1;Mt1;Nos2;Oprd1;Pigr;Piwil1;Ptgs2;Ren1;Runx2;Slc12a5;Spp1;Tlr4	-0.33708	0.099
Elf-1	Cd1d1;Csf2;Fli1;Id2;Smarcc1;Spi1;Tal1	0.47968	1.29e-07			LXR-alpha	Abca1;Ccl2;Crat;Ifng;Il5;Nr4a3;Ren1;Slc2a4;Srebf1;Sult1e1;Ucp1	1.09101	2.3e-07
POU3F1	Abl1;Egr2;Fgf4;Nanog;Otx2;Pqbp1;Sox2;Spp1;Trp63;Utf1;Zfp42	0.46088	1.45e-07			C/EBPalpha-isoform1	Afp;Alb;Ccl3;Cebpa;Dsc1;Dsc3;Elane;Fabp4;Il12b;Lep;Nr1h3;Orm1;Ppard;Pparg;Scd1;Scgb1a1;Slc2a4;Sox4	1.03909	3.56e-07
Fra-1	Il2ra;Il4;Mgp;Plin2;Runx2;Star;Timp1	0.55634	2.42e-07			Fra-1	Il2ra;Il4;Mgp;Plin2;Runx2;Star;Timp1	0.53952	4.04e-07
GKLF	Akp3;Cdkn2c;Cxadr;Far2;Hmgb1;Hsp90ab1;Il10;Il1b;Klf4;Lefty1;Mfap2;Nanog;Nos2;Npnt;Slc39a4;Snai2;Socs3;Sod3;Tgfb1	0.54832	2.51e-07			Fli-1	Ccl2;Ccl5;Cebpa;Fli1;Inpp5d;Mdm2;Pcyt1a;Rb1;Tal1;Utp3	0.67815	6.58e-07
C/EBPalpha-isoform1	Afp;Alb;Ccl3;Cebpa;Dsc1;Dsc3;Elane;Fabp4;Il12b;Lep;Nr1h3;Orm1;Ppard;Pparg;Scd1;Scgb1a1;Slc2a4;Sox4	1.04373	3.05e-07			POU3F1	Abl1;Egr2;Fgf4;Nanog;Otx2;Pqbp1;Sox2;Spp1;Trp63;Utf1;Zfp42	0.41841	6.58e-07
SRF	Acta2;Barx2;Cnn1;Cryab;Csrp2;Dmd;Egr1;Egr2;Egr3;Fos;Junb;Lpp;Myh4;Myl4;Mylk;Myod1;Nr4a1;Slc2a1;Smyd1;Srf;Tagln;Thbs1	0.75892	4.15e-07			JunB	Hmox1;Icos;Il10;Il12b;Il2;Il2ra;Il4;Il5;Jun;Mmp13;Plin2;Sftpb;Star;Timp1;Vegfa	0.5973	6.58e-07
Nrf2	Abcc2;Areg;Bcl2;Bcl2l1;Cebpb;Cldn4;Crbn;Cyp2a5;Gclc;Gclm;Gsta3;Hmox1;Klf9;Mafg;Mrps12;Nfe2l2;Nqo1;Ptgds;Sars2;Sod2;Ucp3	0.73649	5.99e-07			FOXO3a	Aqp4;Atg12;Ccng2;Foxo3;G6pc;Gabarapl1;Hdac6;Klf4;Map1lc3b;Socs3;Trim63	-0.60426	1.06e-06
C/EBPdelta	Ccr2;Cpox;Csf3r;Dsc1;Dsc3;Fabp4;Hgf;Il10;Il6;Mpo;Ngf;Nos2;Nr1h3;Orm2;Pparg;Ptgs2;Retn;Scgb1a1;Scgb3a2;Serpine1;Sod2	0.8578	6.19e-07			C/EBPbeta	Aacs;Abcb1b;Adipoq;Akr1b7;Alb;Aldh1a1;Arg1;Atf4;C3;Cd200r1;Cdc25c;Cdc45;Cebpa;Chka;Col10a1;Col1a2;Csf3;Cst8;Dlx3;Dsc1;Dsc3;E2f3;F7;Fabp4;Gins1;Hamp;Hgf;Hist4h4;Hsd11b1;Hsf1;Ihh;Il10;Il12b;Il18bp;Il1b;Il6;Kap;Kdm4b;Krt10;Lcn2;Lep;Mcm3;Mfge8;Mogat2;Mpo;Nos2;Nr1h3;Nupr1;Orm2;Pld1;Plg;Ppard;Pparg;Ppargc1a;Psmd10;Ptgs2;Retn;S100a4;Scgb1a1;Serpinb2;Snd1;Sod2;Star;Stat5b;Tnf;Tnfaip3;Trp53;Wnt10b;Xdh	0.88917	1.06e-06
SF-1	4930486L24Rik;Abcg2;Adcy4;Akr1b7;Amh;Cyp11a1;Cyp11b1;Cyp11b2;Cyp21a1;Dbil5;Fshb;Fshr;Gnrhr;Mc2r;Mov10;Nr0b1;Pou5f1;Runx1;Sgcz;Star	0.54446	6.19e-07			SF-1	4930486L24Rik;Abcg2;Adcy4;Akr1b7;Amh;Cyp11a1;Cyp11b1;Cyp11b2;Cyp21a1;Dbil5;Fshb;Fshr;Gnrhr;Mc2r;Mov10;Nr0b1;Pou5f1;Runx1;Sgcz;Star	0.52575	1.09e-06
HNF-3beta	Alb;Clps;Crh;G6pc;G6pc2;Gata4;Isl1;Lcn5;Mafa;Muc5ac;Pdx1;Ppp1r3c;Scgb1a1;Ttr;Vtn;Wnt7b	-0.63343	6.22e-07			p53	Apob;Bax;Casp6;Casp7;Ccng1;Cdkn1a;Ckm;Edil3;Fos;Ifi202b;Mdm2;Mlycd;Mmp2;Perp;Pmaip1;Ppargc1a;Prnp;Psrc1;Rchy1;Siah1b;Tubb2a;Vegfa	0.74787	1.15e-06
AP-2gamma	Ada;Aqp3;Cebpa;Cldn4;Hsd3b6;Krt18;Pard6b;Pou5f1;Tjp2	0.51413	6.8e-07			GKLF	Akp3;Cdkn2c;Cxadr;Far2;Hmgb1;Hsp90ab1;Il10;Il1b;Klf4;Lefty1;Mfap2;Nanog;Nos2;Npnt;Slc39a4;Snai2;Socs3;Sod3;Tgfb1	0.4898	1.34e-06
YB-1	Acta2;Cps1;Kcnj2;Mmp2;Slc2a3	0.61434	7.06e-07			(C/EBPbeta)2	Alb;Ccl3;Elane;Il6;Nos2;Ptgs2;Sftpb;Spi1	0.58503	1.55e-06
POU2F1a	Abl1;Cr2;Fgf4;Pou1f1;Spp1;Utf1	0.52522	8.19e-07			YB-1	Acta2;Cps1;Kcnj2;Mmp2;Slc2a3	0.56897	2.33e-06
Sp3	Acp5;Acss2;Adprh;Agt;Alox8;Atp1a1;Atp1a3;Atp1b1;Bax;Cadm1;Cat;Ccnd3;Cd40;Cdc25b;Cdh5;Cdk5r1;Cdk5r2;Cebpa;Ces1d;Ces2c;Col1a1;Col7a1;Csf1r;Cxadr;Cyp26a1;Dag1;Dck;Dlx3;Dmd;Dnm1;Dnmt1;Dnmt3l;Epas1;Fas;Fgl2;Fli1;Gabpa;Gabra4;Gata1;Gcgr;Gcsam;Ghr;Grin1;Grin2b;Gtf2a1l;Hgf;Hif1a;Il10;Itgb5;Jam2;Kcnj2;Ldhc;Lmna;Lpl;Mapk1;Mertk;Met;Mfap2;Mgp;Mina;Mip;Muc5ac;Nanog;Nes;Ntf3;Oprd1;Oprm1;Pcx;Pcyt1a;Pemt;Pla2g7…	0.6412	8.19e-07			C/EBPdelta	Ccr2;Cpox;Csf3r;Dsc1;Dsc3;Fabp4;Hgf;Il10;Il6;Mpo;Ngf;Nos2;Nr1h3;Orm2;Pparg;Ptgs2;Retn;Scgb1a1;Scgb3a2;Serpine1;Sod2	0.76449	3.41e-06
VDR	Dlx3;Hgf;Hsd17b7;Mdm2;Nphs1;Pthlh;Spp1;Tnfsf11	0.55461	8.36e-07			Sp1-isoform1	Agt;Bmp4;Ccnd3;Col1a1;Cox4i1;Elane;Gabra4;Il10;Lhcgr;Lpl;Mip;Msx1;Mt1;Odc1;Pcyt1a;Plat;Prtn3;Rrm1;Serpinh1;Spink1;Srf;Tyms	0.79427	4.37e-06
HIF-1alpha	Adipoq;Aldoc;Ank;Bmp4;Bnip3;Ccl2;Cd274;Ctgf;Dnase1;Epo;Gpr35;Hsd3b1;Ifng;Il10;Kdm6b;Lgals3;Lifr;Nos2;P4ha1;P4ha2;P4hb;Pdk1;Pgf;Pou5f1;Reck;Serpine1;Slc2a3;Snai1;Sost;Star;Tdgf1;Tlr4;Vegfa	0.6442	1.28e-06			GATA	4930486L24Rik;C3ar1;Hba-a1;Il13;Il4;Selp;Tnni3	0.49522	4.37e-06
RBPJK	Ascl1;Cdkn1a;Foxp3;Hes1;Ptf1a;Rbpjl;Trp53	0.6919	1.28e-06			HNF-3beta	Alb;Clps;Crh;G6pc;G6pc2;Gata4;Isl1;Lcn5;Mafa;Muc5ac;Pdx1;Ppp1r3c;Scgb1a1;Ttr;Vtn;Wnt7b	-0.55419	4.37e-06
p50:c-Rel	Cxcl10;Il10;Il12a;Il12b;Il23a;Nos2;Ppp1r14a;Tnf	0.61052	1.28e-06			LEF-1	Cacna1g;Cd4;Cdh1;Cdkn1a;Cdx1;Dlx3;Enam;Gip;Lhx8;Msx2;Myc;Myf5;Ncam1;Otx2;Pou3f2;T;Utp3	0.56942	4.84e-06
NFATc2	Acp5;Ccr9;Cxcr5;Fasl;Foxp3;Il10;Il12b;Il13;Il2;Il21;Il2ra;Il31;Il4;Il5;Myc;Runx1;Tgfb1	0.56561	1.43e-06			RBPJK	Ascl1;Cdkn1a;Foxp3;Hes1;Ptf1a;Rbpjl;Trp53	0.63234	5.02e-06
NFATc1	Atp6v0d2;Calcr;Ccr2;Ccr9;Cxcr5;Dcstamp;Fasl;Foxp3;Hif1a;Il10;Il12b;Il13;Il2;Il2ra;Il31;Il4;Il5;Itgb3;Myh3;Nfatc1;Pdcd1;Ptgs2;Tgfb1	0.4785	1.51e-06			PPARalpha:RXR-alpha	Acot1;Cpt1a;Cyp7a1;Hilpda;Pex11a;Slc15a1;Tpp1	-0.50251	7.24e-06
Blimp-1	Bcl6;Ccl2;Dusp16;Fos;Id3;Ifng;Il2;Il6;Myc;Nfat5;Nos2;Pax5;Pdcd1;Prdm1;Spib;Tbx21;Tnfrsf17	0.63221	1.65e-06			VDR	Dlx3;Hgf;Hsd17b7;Mdm2;Nphs1;Pthlh;Spp1;Tnfsf11	0.47752	7.45e-06
p53	Apob;Bax;Casp6;Casp7;Ccng1;Cdkn1a;Ckm;Edil3;Fos;Ifi202b;Mdm2;Mlycd;Mmp2;Perp;Pmaip1;Ppargc1a;Prnp;Psrc1;Rchy1;Siah1b;Tubb2a;Vegfa	0.70411	2.34e-06			STAT5B	Bcl2l1;Ccnd2;Lcn2;Socs3;Tmprss6	0.62809	7.62e-06
C/EBPbeta	Aacs;Abcb1b;Adipoq;Akr1b7;Alb;Aldh1a1;Arg1;Atf4;C3;Cd200r1;Cdc25c;Cdc45;Cebpa;Chka;Col10a1;Col1a2;Csf3;Cst8;Dlx3;Dsc1;Dsc3;E2f3;F7;Fabp4;Gins1;Hamp;Hgf;Hist4h4;Hsd11b1;Hsf1;Ihh;Il10;Il12b;Il18bp;Il1b;Il6;Kap;Kdm4b;Krt10;Lcn2;Lep;Mcm3;Mfge8;Mogat2;Mpo;Nos2;Nr1h3;Nupr1;Orm2;Pld1;Plg;Ppard;Pparg;Ppargc1a;Psmd10;Ptgs2;Retn;S100a4;Scgb1a1;Serpinb2;Snd1;Sod2;Star;Stat5b;Tnf;Tnfaip3;Trp53;Wnt10b;Xdh	0.82429	2.54e-06			SRF-L	Egr1;Fos;Fosb;Srf;Tagln	0.53167	8.52e-06
NF-YA	Alb;Arntl;C5ar1;Cat;Cdc25b;Cfdp1;Cldn11;Cmklr1;Col1a2;Col5a1;Dmrtc2;Fgf4;Fgfr2;Fshb;Gas6;Ghr;Gnrhr;Hspa1a;Jun;Kcnj2;Kras;Nusap1;Pdgfrb;Piwil1;Ren1;Rrm2;Slc11a2;Sox2	0.86421	2.54e-06			RXR-alpha	Abcb1a;Aqp7;Crabp2;Myod1;Nr0b2;Rarb;Rbp2;Spp1	0.57603	8.87e-06
FOXO3a	Aqp4;Atg12;Ccng2;Foxo3;G6pc;Gabarapl1;Hdac6;Klf4;Map1lc3b;Socs3;Trim63	-0.55331	2.96e-06			VDR:RXR-alpha	Abcc3;Cyp2b10;Lrp5;Pyy;Spp1;Tnfsf11	0.64376	8.87e-06
CREB1{p}	Acsl4;Fgf23;Grin2b;Hspa1a;Pparg;Ptgs2;Slc2a3;Star	0.62286	3.4e-06			arnt:AhR	Cryab;Cyp1a1;Cyp2a5;Fshr;Ncf4	0.50149	1.54e-05
LEF-1	Cacna1g;Cd4;Cdh1;Cdkn1a;Cdx1;Dlx3;Enam;Gip;Lhx8;Msx2;Myc;Myf5;Ncam1;Otx2;Pou3f2;T;Utp3	0.56923	4.16e-06			p50:c-Rel	Cxcl10;Il10;Il12a;Il12b;Il23a;Nos2;Ppp1r14a;Tnf	0.50681	1.74e-05
NF-kappaB	Agt;Alox5;Atp12a;Blk;Bmp2;Ccl22;Cd80;Ces2c;Cfb;Col1a2;Cpb2;Csf2;Cxadr;Cxcl1;Cxcl10;Cxcl9;Ebi3;Fas;Fasl;Fcer2a;Gclm;H2-K1;Hamp;Hspa1a;Il12a;Il12b;Il2;Il23a;Il6;Irf1;Mmp2;Mmp9;Myc;Myoz2;Nfkbib;Nos2;Npy1r;Nrf1;Psmb9;Ptges;Ptgs2;Selp;Slc2a4;Sod2;Tap1;Tert;Tlr2;Tnf;Vegfc;Zfp36	0.82132	5.18e-06			POU2F1a	Abl1;Cr2;Fgf4;Pou1f1;Spp1;Utf1	0.42152	1.74e-05
(Sox-9)2	Acan;Amh;Col2a1;Ctgf;Ptgds;Sox9	0.42048	5.64e-06			sp4	Atp1a1;Atp1a3;Atp1b1;Gabra4;Gria2;Grin1;Grin2a;Grin2b;Ntf3;Prkcd;Psap;Ptdss1;St3gal5;T	0.41299	1.74e-05
PU.1-xbb1	Acp5;Elane;H2-Ab1;Oscar;Spi1	0.68541	6.42e-06			beta-catenin	Agtr1a;Agtr1b;Cacna1g;Cdh3;Cyp21a1;Fn1;Isl1;Itga5;Itgb1;Mitf;Nr4a1;Nr4a2;Otx2;Prox1;Sox7;Tagln;Tle3	0.38207	1.85e-05
CREB1	Adipoq;Atg2b;Atg3;Atg7;Atp12a;Bmp2;Brca2;Cacna1s;Cartpt;Cebpb;Cryaa;Csrp2;Cycs;Cyp11a1;Cyr61;Ddah2;Dot1l;Dusp16;Egr1;Fgf23;Gal;Gpx4;Grin2b;Hspa1a;Ifng;Il10;Il18bp;Il6;Inha;Jun;Lep;Map1lc3a;Mif;Mog;Myh10;Nags;Nedd4l;Nr3c2;Nr4a1;Nr4a3;Nrf1;Nrl;Nts;Ormdl3;Pdha2;Plat;Pparg;Ppargc1a;Ptgs2;Rarb;Ren1;Senp2;Slc2a3;Socs3;Sst;Sstr2;Star;Sult4a1;Tnni1;Trem1;Ulk1;Wnt10b	0.64206	6.88e-06			PPARgamma2:RXR-alpha	Cidec;Fabp4;Lpl;Mc2r;Mogat1;Pcx;Pex11a;Slc25a1;Ucp1;Vldlr	0.53999	2.09e-05
IRF-4	Acp5;Cd36;Ciita;Ikzf1;Il10;Il12b;Il17a;Runx3;Slc2a4;Srf	0.47594	9.46e-06			C/EBPalpha	Aacs;Alb;Amelx;Cd36;Cebpa;Ces1d;Cpox;Cps1;Cst8;Ctsk;Eif2s2;Elane;Fabp4;Fos;Hmox1;Hsd11b1;Il6;Kap;Lcn2;Lep;Mogat2;Mpo;Nos2;Nr1h4;Orm2;Ppargc1a;Psmd10;Retn;Scgb1a1;Scgb3a2;Serpine1;Sox4;Spi1;Stat5b;Tert;Trem1;Trib2;Vcam1	0.85709	2.26e-05
SNA	Cdh1;Cldn3;Cldn7;Ercc1;Itgb4;Mmp15;Snai1;Snai2	0.47465	9.56e-06			AML1	Ccnd2;Ccnd3;Cd4;Csf1r;Csf3r;Ebf1;Igfbp3;Mpo;Myc	0.77017	2.29e-05
CHOP-10:C/EBPbeta	Atg10;Atg5;Gabarap;Ppara;Srebf1	-0.39637	1.07e-05			LRH-1	Cyp11b1;Hnf1a;Hnf4a;Inha;Nr0b1;Nr5a2;Pou5f1;Ptgds	-0.41655	2.39e-05
RORalpha	Arnt;Arntl;Cyp8b1;Fgf21;Il17a;Pcp2;Plin2;Ppara;Psap;Srebf1;Sult1b1	-0.68119	1.09e-05			Blimp-1	Bcl6;Ccl2;Dusp16;Fos;Id3;Ifng;Il2;Il6;Myc;Nfat5;Nos2;Pax5;Pdcd1;Prdm1;Spib;Tbx21;Tnfrsf17	0.51647	2.55e-05
beta-catenin	Agtr1a;Agtr1b;Cacna1g;Cdh3;Cyp21a1;Fn1;Isl1;Itga5;Itgb1;Mitf;Nr4a1;Nr4a2;Otx2;Prox1;Sox7;Tagln;Tle3	0.39423	1.09e-05			STAT6	Acp5;Arg1;Bcl2l1;Ccl17;Chil3;Dpagt1;Fcer2a;Foxp3;Il24;Il31;Il4;Irf1;Itgb3;Ppargc1b;Retnla;Scgb3a1;Vegfa	0.51747	2.72e-05
AML1	Ccnd2;Ccnd3;Cd4;Csf1r;Csf3r;Ebf1;Igfbp3;Mpo;Myc	0.80488	1.16e-05			CREB1	Adipoq;Atg2b;Atg3;Atg7;Atp12a;Bmp2;Brca2;Cacna1s;Cartpt;Cebpb;Cryaa;Csrp2;Cycs;Cyp11a1;Cyr61;Ddah2;Dot1l;Dusp16;Egr1;Fgf23;Gal;Gpx4;Grin2b;Hspa1a;Ifng;Il10;Il18bp;Il6;Inha;Jun;Lep;Map1lc3a;Mif;Mog;Myh10;Nags;Nedd4l;Nr3c2;Nr4a1;Nr4a3;Nrf1;Nrl;Nts;Ormdl3;Pdha2;Plat;Pparg;Ppargc1a;Ptgs2;Rarb;Ren1;Senp2;Slc2a3;Socs3;Sst;Sstr2;Star;Sult4a1;Tnni1;Trem1;Ulk1;Wnt10b	0.57799	2.78e-05
IRF-2	Agtr2;Cd36;Ciita;Ifna11;Il7;Il7r;Ptgs2;Slc2a4;Tlr3;Tlr9;Tnfrsf14;Usp18	0.73358	1.38e-05			NF-Y	Abcb1b;Alb;Amelx;Arntl;Ccnb2;Col1a1;Col1a2;Col5a1;Dlx3;Dspp;Fgf4;Gpx4;H2-Aa;Hba-a1;Hoxb4;Hsd17b7;Junb;Lama1;Lep;Lpl;Mapk1;Mrps12;Nags;Nr5a1;Pdgfrb;Prnd;Sars2;Scgb3a1;Sox9;St8sia4;Thy1;Tnfsf11;Trp63;Tuba3a	0.52506	3.55e-05
usf1	Agtrap;Bax;Bmp4;Ces2c;Cfdp1;Ciita;Cryaa;Cryab;Fmr1;Fshr;Gata5;Hgf;Hoxb7;Mfap2;Msx1;Mt1;Nos2;Oprd1;Pigr;Piwil1;Ptgs2;Ren1;Slc12a5;Spp1;Surf2;Tbx2;Tgfb1;Tlr4;Tnfaip3;Tyms;Tyrp1	0.66367	1.38e-05			NFAT5	Ccl2;Ccl5;Hspa4l;Il12b;Il1a;Il6;Nos2;Pparg;Ptgs2;Tert;Tnf;Traf1	0.52303	3.55e-05
arnt:AhR	Cryab;Cyp1a1;Cyp2a5;Fshr;Ncf4	0.4974	1.41e-05			USF1	Fmr1;Oprd1;Pigr;Surf2;Tyms	-0.34664	3.96e-05
PPARalpha	Acox2;Aqp7;Atg7;Crat;Fgf21;Hilpda;Hmox1;Map1lc3a;Pck1	0.44029	1.59e-05			PPARgamma	Adora2a;Arg1;C1qtnf3;Cadm1;Cat;Cyp1a1;Fabp4;Mmp9;Nos2;Pdx1;Plin1;Retn;Serpine1;Slc2a2;Stat5a;Vldlr	0.44074	4.24e-05
RXR-alpha	Abcb1a;Aqp7;Crabp2;Myod1;Nr0b2;Rarb;Rbp2;Spp1	0.54186	1.65e-05			NFATc2	Acp5;Ccr9;Cxcr5;Fasl;Foxp3;Il10;Il12b;Il13;Il2;Il21;Il2ra;Il31;Il4;Il5;Myc;Runx1;Tgfb1	0.43623	4.31e-05
AML2	Acan;Agtrap;Cd4;Pirb;Sp7	0.58226	1.86e-05			NFATc1	Atp6v0d2;Calcr;Ccr2;Ccr9;Cxcr5;Dcstamp;Fasl;Foxp3;Hif1a;Il10;Il12b;Il13;Il2;Il2ra;Il31;Il4;Il5;Itgb3;Myh3;Nfatc1;Pdcd1;Ptgs2;Tgfb1	0.36952	4.47e-05
NF-Y	Abcb1b;Alb;Amelx;Arntl;Ccnb2;Col1a1;Col1a2;Col5a1;Dlx3;Dspp;Fgf4;Gpx4;H2-Aa;Hba-a1;Hoxb4;Hsd17b7;Junb;Lama1;Lep;Lpl;Mapk1;Mrps12;Nags;Nr5a1;Pdgfrb;Prnd;Sars2;Scgb3a1;Sox9;St8sia4;Thy1;Tnfsf11;Trp63;Tuba3a	0.54465	2e-05			NF-kappaB1-p50	B2m;Cxcl9;Foxp3;Gata3;H2-K1;Nos2;Npy1r;Ptgs2;Tert	-0.57047	4.51e-05
AhR	Aldh3a1;Bach2;Cyp1a1;Cyp1b1;Fgf21;Il2;Ncf4;Nfe2l2;Serpine1	0.4564	2.1e-05			TCF-4:beta-catenin	Ccnd1;E2f1;Enah;Fst;Sox17	0.43742	4.98e-05
C/EBPalpha	Aacs;Alb;Amelx;Cd36;Cebpa;Ces1d;Cpox;Cps1;Cst8;Ctsk;Eif2s2;Elane;Fabp4;Fos;Hmox1;Hsd11b1;Il6;Kap;Lcn2;Lep;Mogat2;Mpo;Nos2;Nr1h4;Orm2;Ppargc1a;Psmd10;Retn;Scgb1a1;Scgb3a2;Serpine1;Sox4;Spi1;Stat5b;Tert;Trem1;Trib2;Vcam1	0.84042	2.45e-05			GATA-2	Aqp2;Cpa3;Cyp11a1;Fkbp5;Gata1;Gata2;Hba-a1;Il13;Kdr;Mafk;Maoa;Nfil3;Nr5a1;Pparg;Selp;Spi1;Star;Tal1;Tnni3;Tshb	0.40179	5e-05
YY1	Acp5;Acr;Acta1;Col1a1;Cr2;Ddit3;Dhfr;Dnm1;Fos;Gabpa;Hist2h3c2;Hoxb4;Hoxd4;Ifnb1;Lama1;Ldhc;Lor;Msx2;Myc;Myod1;Nr1h4;Otx2;Parp1;Pax2;Pemt;Plp1;Psca;Ptcra;Ptgs2;Rad50;Rpl30;Rpl32;Rpl7;Rrm1;Rtcb;Slamf7;Surf2;Tagln;Tnfrsf4;Tnni1;Zhx1	0.43242	2.5e-05			ATF-3	Adipoq;Ccl4;Hmox1;Ifng;Pck1;Pdx1;Pparg;Stat1	0.47827	5.11e-05
C/EBP	Alb;Cebpa;Chka;Csf1r;Dsc1;Dsc3;Il6;Mrps12;Prlr;Ptgs2;Sars2;Scgb1a1;Sftpd;Slco1b2;Tuba3a	-0.47967	2.5e-05			STAT3	Cebpb;Cxcr2;Dusp1;Egr1;Entpd1;Fgl2;Foxo1;Foxo3;Gadd45b;Hgf;Hmga2;Il17a;Irf8;Isl1;Jak3;Kdm3a;Ly6a;Maf;Mt1;Myc;Ndn;Nhlh2;Nt5e;S100a8;Scgb3a1;Socs3;Sp7;Stat3;Tcf4;Trp53;Tspo	0.73566	5.32e-05
ctcf:Rad21	Cebpa;Egr1;Egr2;Myc;Runx1	0.66895	2.5e-05			PPARalpha	Acox2;Aqp7;Atg7;Crat;Fgf21;Hilpda;Hmox1;Map1lc3a;Pck1	0.39734	5.71e-05
PPARalpha:RXR-alpha	Acot1;Cpt1a;Cyp7a1;Hilpda;Pex11a;Slc15a1;Tpp1	-0.44459	2.6e-05			USF2:usf1	Abca1;Acp5;Col1a1;Dbp;Hgf;Kcnj2;Per1;Per2;Pigr;Ptgs2;Ren1;Tgfb1	0.84571	6.54e-05
STAT6	Acp5;Arg1;Bcl2l1;Ccl17;Chil3;Dpagt1;Fcer2a;Foxp3;Il24;Il31;Il4;Irf1;Itgb3;Ppargc1b;Retnla;Scgb3a1;Vegfa	0.51168	2.6e-05			ctcf:Rad21	Cebpa;Egr1;Egr2;Myc;Runx1	0.62082	6.54e-05
USF1	Fmr1;Oprd1;Pigr;Surf2;Tyms	-0.35373	2.6e-05			(usf1)2	Col1a1;Dbp;Kcnj2;Per1;Per2;Prnp;Ptgs2;Tgfb1	0.99235	6.86e-05
STAT5B	Bcl2l1;Ccnd2;Lcn2;Socs3;Tmprss6	0.55581	2.76e-05			Clock:BMAL1	Atf4;Avp;Bhlhe40;Bhlhe41;Cry1;Dbp;Per1;Per2;Sirt1	0.93119	8.19e-05
c-Fos:c-Jun	Abcb1b;Cfh;Itpr1;Mmp13;Mmp9;Tlr9;Trem1;Trex1;Tspo	0.50996	3.32e-05			C/EBP	Alb;Cebpa;Chka;Csf1r;Dsc1;Dsc3;Il6;Mrps12;Prlr;Ptgs2;Sars2;Scgb1a1;Sftpd;Slco1b2;Tuba3a	-0.43596	8.19e-05
LXR-alpha	Abca1;Ccl2;Crat;Ifng;Il5;Nr4a3;Ren1;Slc2a4;Srebf1;Sult1e1;Ucp1	0.72749	4.13e-05			M-Twist	Alx3;Col2a1;Dnm3;Fgf10;Gadd45a;Postn;Rab39b;Sema3c	0.29718	8.72e-05
SRF-L	Egr1;Fos;Fosb;Srf;Tagln	0.45875	4.19e-05			E2F-1	Brca1;Brip1;Ccne1;Dlk1;E2f1;E2f6;Fgfr2;Ifi202b;Lhx2;Mertk;Mgea5;Mxd3;Mybl2;Myc;Nrp1;Ogt;Pak1;Pola2;Raet1e;Rb1;Tapbp;Tk1	0.4079	0.000103
Cdx-2	Bmp4;Cyp26a1;Hoxb8;Hoxc8;Kdr;Ptk7;Sis;T;Wnt3a	-0.39174	4.88e-05			NURR1	Arg1;Cyp11b2;Cyp21a1;Ikbke;Pitx3;Tyrp1	0.3615	0.000103
HES-1	Bglap;Cd4;Cdkn1b;Cebpa;Cfd;Col1a1;Col1a2;Hes1;Muc5ac	0.47012	5.6e-05			RelA-p65:p50	Bcl2l1;Bmp2;Cd40;Creb3l3;H2-K1;Il6;Junb;Nos2;Ptx3;Serpine1;Slc11a2;Slc2a4;Tnf;Tnfrsf18;Tnfrsf4;Trem1;Zfp36	0.38147	0.000103
STAT3	Cebpb;Cxcr2;Dusp1;Egr1;Entpd1;Fgl2;Foxo1;Foxo3;Gadd45b;Hgf;Hmga2;Il17a;Irf8;Isl1;Jak3;Kdm3a;Ly6a;Maf;Mt1;Myc;Ndn;Nhlh2;Nt5e;S100a8;Scgb3a1;Socs3;Sp7;Stat3;Tcf4;Trp53;Tspo	0.72179	6.01e-05			CHOP-10:C/EBPbeta	Atg10;Atg5;Gabarap;Ppara;Srebf1	-0.32408	0.000114
STAT1	Casp4;Ccl2;Cfb;Cxcl10;Cxcl9;Hamp;Ifi30;Irf1;Irf8;Lcn2;Lpl;Ly6a;Myc;Nos2;Oas1a;Oas1b;Ppargc1b;Psmb9;Scgb3a1;Slc8a1;Socs3;Stat1;Tap1;Tbx21;Tfap2a;Tgtp1;Trex1;Trp53bp2;Zfp36	1.14683	6.03e-05			HIF-1alpha	Adipoq;Aldoc;Ank;Bmp4;Bnip3;Ccl2;Cd274;Ctgf;Dnase1;Epo;Gpr35;Hsd3b1;Ifng;Il10;Kdm6b;Lgals3;Lifr;Nos2;P4ha1;P4ha2;P4hb;Pdk1;Pgf;Pou5f1;Reck;Serpine1;Slc2a3;Snai1;Sost;Star;Tdgf1;Tlr4;Vegfa	0.44866	0.000114
HNF-1beta	Afm;Cdh16;Hnf4a;Igfbp1;Muc5ac	-0.5887	6.03e-05			NF-YA	Alb;Arntl;C5ar1;Cat;Cdc25b;Cfdp1;Cldn11;Cmklr1;Col1a2;Col5a1;Dmrtc2;Fgf4;Fgfr2;Fshb;Gas6;Ghr;Gnrhr;Hspa1a;Jun;Kcnj2;Kras;Nusap1;Pdgfrb;Piwil1;Ren1;Rrm2;Slc11a2;Sox2	0.63267	0.000116
ATF-3:c-Jun	Jun;Snai1;Snai2;Tcf7;Wnt7b	0.35905	6.16e-05			Fra-2	Icos;Il2ra;Runx2;Star;Timp1;Tnfrsf11b	0.36264	0.000127
c-ets	Cebpa;Csf1r;Il4;Tal1;Tnf	0.33171	6.82e-05			YY1	Acp5;Acr;Acta1;Col1a1;Cr2;Ddit3;Dhfr;Dnm1;Fos;Gabpa;Hist2h3c2;Hoxb4;Hoxd4;Ifnb1;Lama1;Ldhc;Lor;Msx2;Myc;Myod1;Nr1h4;Otx2;Parp1;Pax2;Pemt;Plp1;Psca;Ptcra;Ptgs2;Rad50;Rpl30;Rpl32;Rpl7;Rrm1;Rtcb;Slamf7;Surf2;Tagln;Tnfrsf4;Tnni1;Zhx1	0.3726	0.000141
PPARgamma:RXR-alpha	Cd36;Cidea;Fabp4;Hgf;Hilpda;Lipe;Mc2r;Muc1;Nr1h3;Pcx;Plin1;Ppargc1a;Retn;Slc27a1;Stat5a	0.37208	6.88e-05			(Sox-9)2	Acan;Amh;Col2a1;Ctgf;Ptgds;Sox9	0.31582	0.000167
GATA-2	Aqp2;Cpa3;Cyp11a1;Fkbp5;Gata1;Gata2;Hba-a1;Il13;Kdr;Mafk;Maoa;Nfil3;Nr5a1;Pparg;Selp;Spi1;Star;Tal1;Tnni3;Tshb	0.38073	8.07e-05			CREB1{p}	Acsl4;Fgf23;Grin2b;Hspa1a;Pparg;Ptgs2;Slc2a3;Star	0.44762	0.00018
USF2:usf1	Abca1;Acp5;Col1a1;Dbp;Hgf;Kcnj2;Per1;Per2;Pigr;Ptgs2;Ren1;Tgfb1	0.81303	9.08e-05			HES-1	Bglap;Cd4;Cdkn1b;Cebpa;Cfd;Col1a1;Col1a2;Hes1;Muc5ac	0.42189	0.000195
RelA-p65:p50	Bcl2l1;Bmp2;Cd40;Creb3l3;H2-K1;Il6;Junb;Nos2;Ptx3;Serpine1;Slc11a2;Slc2a4;Tnf;Tnfrsf18;Tnfrsf4;Trem1;Zfp36	0.38098	9.55e-05			usf1	Agtrap;Bax;Bmp4;Ces2c;Cfdp1;Ciita;Cryaa;Cryab;Fmr1;Fshr;Gata5;Hgf;Hoxb7;Mfap2;Msx1;Mt1;Nos2;Oprd1;Pigr;Piwil1;Ptgs2;Ren1;Slc12a5;Spp1;Surf2;Tbx2;Tgfb1;Tlr4;Tnfaip3;Tyms;Tyrp1	0.52501	0.000206
Fra-2	Icos;Il2ra;Runx2;Star;Timp1;Tnfrsf11b	0.36694	0.000103			PPARgamma:RXR-alpha	Cd36;Cidea;Fabp4;Hgf;Hilpda;Lipe;Mc2r;Muc1;Nr1h3;Pcx;Plin1;Ppargc1a;Retn;Slc27a1;Stat5a	0.33702	0.00022
PPARgamma2:RXR-alpha	Cidec;Fabp4;Lpl;Mc2r;Mogat1;Pcx;Pex11a;Slc25a1;Ucp1;Vldlr	0.46125	0.000104			Elf-1	Cd1d1;Csf2;Fli1;Id2;Smarcc1;Spi1;Tal1	0.26677	0.000221
(usf1)2	Col1a1;Dbp;Kcnj2;Per1;Per2;Prnp;Ptgs2;Tgfb1	0.92368	0.000138			STAT1	Casp4;Ccl2;Cfb;Cxcl10;Cxcl9;Hamp;Ifi30;Irf1;Irf8;Lcn2;Lpl;Ly6a;Myc;Nos2;Oas1a;Oas1b;Ppargc1b;Psmb9;Scgb3a1;Slc8a1;Socs3;Stat1;Tap1;Tbx21;Tfap2a;Tgtp1;Trex1;Trp53bp2;Zfp36	1.00748	0.000263
TFEA	Acp5;Myog;Pola2;Tlr4;Txnip	0.38192	0.000152			PARP	Acp5;Bcl6;Ckb;Fgf4;Myc;Nos2;Oprm1;Parp1;Ptgs2;Tcirg1	0.44302	0.000268
sp4	Atp1a1;Atp1a3;Atp1b1;Gabra4;Gria2;Grin1;Grin2a;Grin2b;Ntf3;Prkcd;Psap;Ptdss1;St3gal5;T	0.33587	0.000152			C/EBPbeta:C/EBPalpha	Adipoq;Ccr2;Csf3r;Elane;Mc2r;Orm2;Ppargc1a;Spi1;Trp53	0.7977	0.000292
Sp1-isoform1	Agt;Bmp4;Ccnd3;Col1a1;Cox4i1;Elane;Gabra4;Il10;Lhcgr;Lpl;Mip;Msx1;Mt1;Odc1;Pcyt1a;Plat;Prtn3;Rrm1;Serpinh1;Spink1;Srf;Tyms	0.57563	0.000158			IRF-4	Acp5;Cd36;Ciita;Ikzf1;Il10;Il12b;Il17a;Runx3;Slc2a4;Srf	0.34733	0.000333
RXR-alpha:PPARalpha	Aldh9a1;Bbox1;Cidea;Fabp4;Gys2;Slc22a5;Ucp3	-0.42532	0.000175			Pax-3	Bcl2l1;Hes1;Id3;Myf5;Neurog2;St8sia2;Tgfb2;Tyrp1	0.47286	0.000348
C/EBPbeta:C/EBPalpha	Adipoq;Ccr2;Csf3r;Elane;Mc2r;Orm2;Ppargc1a;Spi1;Trp53	0.81141	0.000234			IRF-2	Agtr2;Cd36;Ciita;Ifna11;Il7;Il7r;Ptgs2;Slc2a4;Tlr3;Tlr9;Tnfrsf14;Usp18	0.53286	0.000493
TCF-4:beta-catenin	Ccnd1;E2f1;Enah;Fst;Sox17	0.37205	0.00026			LXR-alpha:RXR-alpha	Akr1b7;Angptl3;Cyp7a1;Lpl;Mlxipl;Nr1h3;Scd1;Slc2a4;Srebf1	0.51888	0.000512
NR1B1:RXR-alpha	Cyp26a1;Mdk;Mest;Pou5f1;Rara;Rarb;Ren1;Slc16a2;Star	-0.46828	0.000332			Clock	Bhlhe40;Cebpa;Nfe2l2;Scnn1a;Slc12a3;Wnk1;Wnk4	-0.35843	0.00052
Peg3	Mrpl45;Oxtr;Paqr7;Pgm2l1;Pik3c3;Ric8b;Slc38a2;Slc38a4;Tufm	-0.30646	0.000332			AML2	Acan;Agtrap;Cd4;Pirb;Sp7	0.42211	0.000645
ATF-3	Adipoq;Ccl4;Hmox1;Ifng;Pck1;Pdx1;Pparg;Stat1	0.39338	0.000385			Elk-1	Egr1;Jam2;Mylk;Nr4a1;Slc2a1;Srf;Tagln;Tlr4	0.43007	0.000683
PARP	Acp5;Bcl6;Ckb;Fgf4;Myc;Nos2;Oprm1;Parp1;Ptgs2;Tcirg1	0.42396	0.000404			NF-1A	Cel;Col1a2;Hes1;L1cam;Mbp;Trp53	0.46649	0.000718
GATA-1-isoform1	Cdkn1a;Epo;Epor;Gata1;Hba-a1;Hmbs;Klf1;Nfe2	0.38992	0.000444			PU.1-xbb1	Acp5;Elane;H2-Ab1;Oscar;Spi1	0.44884	0.00073
E4BP4	Abcb1a;Arnt;Bmp4;Il12b;Ptgs2	0.30227	0.000532			pax-2	Cd79a;Pax2;Pax5;Pax6	-0.28585	0.000753
Oct3	Abl1;Cdx2;Fbxo15;Fgf4;Lefty1;Nanog;Nes;Nr0b1;Pax2;Pax7;Pou1f1;Pou5f1;Sox2;Spp1;Tet1;Tet2;Utf1;Zfp42;Zscan10	0.22994	0.000578			pax-6-isoform1	Col9a2;Foxn1;Gabbr1;Htr3a;L1cam;Noct;Pafah1b1;Pitpna;Tapbp	0.29591	0.000779
IRF-8	Arg1;Asah1;B2m;Bax;Bcl2;Cd36;Cdkn2b;Ciita;Cst3;Ctsc;H2-K1;Ikzf1;Il12b;Il18;Il27;Irf8;Mdm2;Stat1;Tlr11	0.5584	0.000624			COE1-long	Blk;Cd79a;Cd79b;Ebf1;Igll1	-0.25742	0.000812
LRH-1	Cyp11b1;Hnf1a;Hnf4a;Inha;Nr0b1;Nr5a2;Pou5f1;Ptgds	-0.30128	0.000687			c-ets	Cebpa;Csf1r;Il4;Tal1;Tnf	0.26215	0.00082
LKLF	Cd36;Cdkn2c;Gata4;Il2;Itgb7;Kdr;Npnt;Sell;Tbx5;Ugdh	0.37445	0.000745			c-Fos:c-Jun	Abcb1b;Cfh;Itpr1;Mmp13;Mmp9;Tlr9;Trem1;Trex1;Tspo	0.37654	0.000856
c-Rel:RelA-p65	Cxcl1;Il10;Il12b;Il2;Nrf1;Tnf	0.40239	0.000763			NF-kappaB	Agt;Alox5;Atp12a;Blk;Bmp2;Ccl22;Cd80;Ces2c;Cfb;Col1a2;Cpb2;Csf2;Cxadr;Cxcl1;Cxcl10;Cxcl9;Ebi3;Fas;Fasl;Fcer2a;Gclm;H2-K1;Hamp;Hspa1a;Il12a;Il12b;Il2;Il23a;Il6;Irf1;Mmp2;Mmp9;Myc;Myoz2;Nfkbib;Nos2;Npy1r;Nrf1;Psmb9;Ptges;Ptgs2;Selp;Slc2a4;Sod2;Tap1;Tert;Tlr2;Tnf;Vegfc;Zfp36	0.51366	0.000936
NR1B1	Hoxd4;Nepn;Pck1;Pitx2;Pou5f1	-0.31909	0.000766			RXR-alpha:PPARalpha	Aldh9a1;Bbox1;Cidea;Fabp4;Gys2;Slc22a5;Ucp3	-0.35664	0.00104
Elk-1	Egr1;Jam2;Mylk;Nr4a1;Slc2a1;Srf;Tagln;Tlr4	0.41862	0.000829			Otx2	Cabp5;Gnrh1;Grk1;Grm6;Msx1;Nrl;Otx2;Pax2;Pax5;Tyr;Vsx2	-0.24463	0.00114
NF-YC	Cfdp1;Col5a1;Fgfr2;Gas6;Gnrhr;Piwil1	0.29113	0.000849			SNA	Cdh1;Cldn3;Cldn7;Ercc1;Itgb4;Mmp15;Snai1;Snai2	0.30408	0.00115
HNF-1alpha	Afm;Afp;Anks4b;Cdh16;Des;Hnf4a;Igfbp1;Mafa;Muc5ac;Nr5a2;Pkhd1;Prodh2;Sis;Slc10a1;Slco1b2;Snai1;Vim	-0.37046	0.00103			MEF-2C	Actc1;Atp6v0d2;Ckm;Hapln1;Hcn4;Klf2;Mef2c;Mmp20;Myocd;Myod1;Srpk3;Tnfsf11;Trim72	0.3737	0.00126
NFATc3	Abca3;Cr2;Dnm1;Foxa1;Il12b;Myh3;Myog;Sftpd	-0.31869	0.00124			GATA-4	Alb;Corin;Cyp11a1;Edn1;Epor;Fgf3;Gata4;Gata6;Hand2;Hba-a1;Id2;Il5;Kdr;Lct;Lhcgr;Mafk;Muc5ac;Muc5b;Nkx2-5;Pdgfra;Sis;Star;Tnnc1;Tnni3;Treh;Upk1b;Upk2	0.29619	0.00138
HSF1	Bag3;Csf3;Dnajb1;Gabra4;Hspa1a;Hspa1b;Hsph1;Il10;Naa30;Slc5a3;Tnf;Ttr;Vcl	0.29384	0.00124			mef-2a	Actc1;Atp6v0d2;Ckm;Klf2;Trim72	0.46241	0.00147
Pax-3	Bcl2l1;Hes1;Id3;Myf5;Neurog2;St8sia2;Tgfb2;Tyrp1	0.4116	0.00124			ATF-3:c-Jun	Jun;Snai1;Snai2;Tcf7;Wnt7b	0.25297	0.00212
NKX2B	Cd52;Ghrl;Ins2;Mafa;Neurod1;Pdx1	0.2569	0.0013			HNF-1beta	Afm;Cdh16;Hnf4a;Igfbp1;Muc5ac	-0.406	0.00249
p50:p50	Bcl2l1;Cd40;Cxcl10;Cxcl9;H2-K1;Il10;Il12a;Il12b;Il2;Il23a;Il6;Myc;Nos2;Ptgs2;Slc11a2;Tert;Tnf;Tnfrsf18;Tnfrsf4;Trem1	0.43795	0.00134			NF-YB	Abcb1b;Alb;Cat;Cfdp1;Cmklr1;Col1a2;Col5a1;Fgfr2;Gadd45g;Gas6;Gnrhr;Lama1;Pdgfrb;Piwil1;Ren1;Rrm2	0.42367	0.00295
NF-1A	Cel;Col1a2;Hes1;L1cam;Mbp;Trp53	0.43185	0.00135			REST	Dnm1;Gabrg2;Grin2b;Grm1;Ina;Jam2;Nefh;Nefm;Oprm1	-0.22327	0.00316
PPARgamma	Adora2a;Arg1;C1qtnf3;Cadm1;Cat;Cyp1a1;Fabp4;Mmp9;Nos2;Pdx1;Plin1;Retn;Serpine1;Slc2a2;Stat5a;Vldlr	0.30543	0.00154			Smad1	Csf1;Dlx3;Hamp;Hcn4;Id1;Id2;Id3;Ptgs2;Sp7;Tagln;Vegfa;Wif1	0.33703	0.00367
E2F-1	Brca1;Brip1;Ccne1;Dlk1;E2f1;E2f6;Fgfr2;Ifi202b;Lhx2;Mertk;Mgea5;Mxd3;Mybl2;Myc;Nrp1;Ogt;Pak1;Pola2;Raet1e;Rb1;Tapbp;Tk1	0.30569	0.00163			Cdx-2	Bmp4;Cyp26a1;Hoxb8;Hoxc8;Kdr;Ptk7;Sis;T;Wnt3a	-0.25239	0.00367
FOXO1A	Agt;Angptl2;Cdkn1a;Cdkn1b;G6pc;Ins2;Klf4;Neurod1;Pck1;Pdk4;Pdx1;Pomc;Pparg;Runx2;Scn5a;Thbs1;Trim63;Vegfa	0.34976	0.00222			HSF1	Bag3;Csf3;Dnajb1;Gabra4;Hspa1a;Hspa1b;Hsph1;Il10;Naa30;Slc5a3;Tnf;Ttr;Vcl	0.25916	0.00369
p63	Bmp7;Cdkn1a;Cldn1;Dlx5;Notch1;Pvrl1;Smarca4	0.44949	0.00249			AhR	Aldh3a1;Bach2;Cyp1a1;Cyp1b1;Fgf21;Il2;Ncf4;Nfe2l2;Serpine1	0.26943	0.00405
Clock:BMAL1	Atf4;Avp;Bhlhe40;Bhlhe41;Cry1;Dbp;Per1;Per2;Sirt1	0.64832	0.00254			E4BP4	Abcb1a;Arnt;Bmp4;Il12b;Ptgs2	0.23983	0.00405
NF-YB	Abcb1b;Alb;Cat;Cfdp1;Cmklr1;Col1a2;Col5a1;Fgfr2;Gadd45g;Gas6;Gnrhr;Lama1;Pdgfrb;Piwil1;Ren1;Rrm2	0.42438	0.00276			Peg3	Mrpl45;Oxtr;Paqr7;Pgm2l1;Pik3c3;Ric8b;Slc38a2;Slc38a4;Tufm	-0.22995	0.00434
HIF2A	Abcb1a;Bmp4;Cdh5;Fas;Kdr;Serpine1;Snai1;Wnt10b	0.28231	0.00294			Oct3	Abl1;Cdx2;Fbxo15;Fgf4;Lefty1;Nanog;Nes;Nr0b1;Pax2;Pax7;Pou1f1;Pou5f1;Sox2;Spp1;Tet1;Tet2;Utf1;Zfp42;Zscan10	0.18044	0.00468
WT1	Adamts16;Col4a1;Col4a2;Coro1b;Egr1;Epor;Inha;Irf7;Ntrk2;Usp18	0.40304	0.00296			IRF-8	Arg1;Asah1;B2m;Bax;Bcl2;Cd36;Cdkn2b;Ciita;Cst3;Ctsc;H2-K1;Ikzf1;Il12b;Il18;Il27;Irf8;Mdm2;Stat1;Tlr11	0.43729	0.00505
Otx2	Cabp5;Gnrh1;Grk1;Grm6;Msx1;Nrl;Otx2;Pax2;Pax5;Tyr;Vsx2	-0.21399	0.00339			FOXO1A	Agt;Angptl2;Cdkn1a;Cdkn1b;G6pc;Ins2;Klf4;Neurod1;Pck1;Pdk4;Pdx1;Pomc;Pparg;Runx2;Scn5a;Thbs1;Trim63;Vegfa	0.31255	0.00549
mef-2a	Actc1;Atp6v0d2;Ckm;Klf2;Trim72	0.4162	0.00341			Smad5	Csf1;Dlx3;Hcn4;Id2;Sp7;Tagln;Vegfa	0.2013	0.0055
FXR	Abcb11;Abcb1a;Apoc3;Apoe;Aqp2;Baat;C2;C3;C4b;Cebpb;Cfb;F2;Fga;Fgf15;Fmo3;Gsta2;Nr0b2;Plg;Rarres2;Reck;Scarb1;Sqstm1	-0.38217	0.00353			NF-YC	Cfdp1;Col5a1;Fgfr2;Gas6;Gnrhr;Piwil1	0.22547	0.00706
M-Twist	Alx3;Col2a1;Dnm3;Fgf10;Gadd45a;Postn;Rab39b;Sema3c	0.19827	0.00368			Crx	Cabp5;Grk1;Grm6;Kcnv2;Opn1sw;Rho;Vsx2	-0.253	0.00792
Clock	Bhlhe40;Cebpa;Nfe2l2;Scnn1a;Slc12a3;Wnk1;Wnk4	-0.28129	0.00397			c-Rel:RelA-p65	Cxcl1;Il10;Il12b;Il2;Nrf1;Tnf	0.30033	0.00833
IRF-1	Agtr2;C1ra;Casp1;Ccl5;Cfb;Ciita;Gbp2;H2-K1;Il12a;Il12b;Il21;Il23a;Il27;Il7;Il7r;Il9;Nos2;Psmb9;Ptgs2;Rsad2;Sell;Socs1;Tap1;Tlr3;Tlr9;Trim21	0.57885	0.00453			CREB	Cebpb;Cldn11;Cycs;Egr3;Fabp4;Gfap;Junb;Ldhc;Nos1;Nrf1;Plat;Ren1;Scd1;Sftpb;Slc2a3;Stat3	0.32932	0.00905
ATF-4	Abcg2;Atf5;Atg12;Atg16l1;Atg3;Becn1;Ccna2;Chac1;Gabarapl2;Ihh;Map1lc3b;Mc3r;Ppp1r15a;Slc6a4;Sp7	-0.24682	0.00475			Sox-2	Atoh1;Birc5;Cryab;Fbxo15;Fgf4;Hrc;Igll1;Lama1;Lefty1;Mitf;Nanog;Nes;Nr5a2;Pou5f1;Sox2;Spp1;Tet1;Usp17le;Utf1;Vpreb1;Yap1;Zscan10	0.19385	0.0126
Gli2	Ccnd1;Foxf1;Foxl1;Gli1;Gli2;Mycn;Myf5;Myod1;Nanog;Pax2;Sall1	-0.21781	0.00508			NFATc3	Abca3;Cr2;Dnm1;Foxa1;Il12b;Myh3;Myog;Sftpd	-0.22633	0.0166
IRF-3	Cd36;Ifnb1;Il12rb1;Il23a;Usp18	0.2945	0.00509			c-MAF	Cryaa;Cryab;Crybb2;G6pc2;Il10;Il21;Il22;Il4;Inhba	-0.17268	0.0177
Sp1:Sp3	Alox5;Col1a1;Ghr;Gpx4;Hgf;Hif1a;Lama1;Nppc;Ren1	0.36317	0.00517			foxm1	Axin2;Cx3cr1;Foxm1;Gata3;Sftpa1;Sftpb;Sftpc;Sftpd	0.26274	0.019
NF-kappaB1-p50	B2m;Cxcl9;Foxp3;Gata3;H2-K1;Nos2;Npy1r;Ptgs2;Tert	-0.33183	0.00642			NKX2B	Cd52;Ghrl;Ins2;Mafa;Neurod1;Pdx1	0.1728	0.0237
NeuroD	Cbfa2t2;Dll1;Ebf2;Ebf3;Mafa;Mgat5b;Neurod4;Nhlh1;Pax6;Pcsk2;Scg5;Thrb;Zbtb18	-0.21381	0.00855			HMGIY	Dab2;Ghr;Id3;Il4;Ly6a;Nos2;Rag2	-0.23485	0.0255
MITF-M	Kit;Mc1r;Mcpt2;Mcpt9;Ngfr;Tbx2;Tpsb2;Tyr;Tyrp1	-0.21226	0.00877			NR1B1	Hoxd4;Nepn;Pck1;Pitx2;Pou5f1	-0.19828	0.0264
foxm1	Axin2;Cx3cr1;Foxm1;Gata3;Sftpa1;Sftpb;Sftpc;Sftpd	0.28957	0.0097			NR1B1:RXR-alpha	Cyp26a1;Mdk;Mest;Pou5f1;Rara;Rarb;Ren1;Slc16a2;Star	-0.265	0.0272
Smad5	Csf1;Dlx3;Hcn4;Id2;Sp7;Tagln;Vegfa	0.18203	0.0106			TFEA	Acp5;Myog;Pola2;Tlr4;Txnip	0.20021	0.0277
Smad1	Csf1;Dlx3;Hamp;Hcn4;Id1;Id2;Id3;Ptgs2;Sp7;Tagln;Vegfa;Wif1	0.28565	0.0111			HIF2A	Abcb1a;Bmp4;Cdh5;Fas;Kdr;Serpine1;Snai1;Wnt10b	0.20241	0.0278
CREB	Cebpb;Cldn11;Cycs;Egr3;Fabp4;Gfap;Junb;Ldhc;Nos1;Nrf1;Plat;Ren1;Scd1;Sftpb;Slc2a3;Stat3	0.31662	0.0111			c-Myb	Cd4;Cela2a;Crat;Dusp6;Gata3;Itpr1;Mpo;Ovol1;Rag2;Sphk1	0.25002	0.0313
USF2	Agtrap;Alx3;Fmr1;Mfap2;Msx1;Mt1;Nos2;Oprd1;Pigr;Piwil1;Ptgs2;Ren1;Runx2;Slc12a5;Spp1;Tlr4	0.29509	0.0114			ATF-4	Abcg2;Atf5;Atg12;Atg16l1;Atg3;Becn1;Ccna2;Chac1;Gabarapl2;Ihh;Map1lc3b;Mc3r;Ppp1r15a;Slc6a4;Sp7	-0.18222	0.0333
VDR:RXR-alpha	Abcc3;Cyp2b10;Lrp5;Pyy;Spp1;Tnfsf11	0.28905	0.0144			RP58	Id1;Id2;Id3;Id4;Neurod1;Neurog2	0.30936	0.0336
NURR1	Arg1;Cyp11b2;Cyp21a1;Ikbke;Pitx3;Tyrp1	0.19818	0.0158			p63	Bmp7;Cdkn1a;Cldn1;Dlx5;Notch1;Pvrl1;Smarca4	0.30328	0.0336
TTF-1	Grhl2;Grm1;Scgb1a1;Sftpa1;Sftpb;Sftpc;Sftpd;Wnt7b	0.21226	0.0184			Smad3	Angptl2;Cldn11;Fndc5;Fshb;Il23a;Jam2;Lin28b;Mstn;Ppargc1a;Prdx6;Serpine1;Smad7;Spdef;Tagln	0.17568	0.0363
HMGIY	Dab2;Ghr;Id3;Il4;Ly6a;Nos2;Rag2	-0.23982	0.0211			T3R-beta	Barhl1;Faap100;Hectd3;Mbp;Slc25a45;Tor1a	-0.14954	0.0399
HNF-3alpha	Alb;Lcn5;Muc5ac;Nes;Scgb1a1;Ttr;Vtn	-0.15295	0.0215			IRF-3	Cd36;Ifnb1;Il12rb1;Il23a;Usp18	0.21097	0.04
T3R-alpha	Hectd3;Igf1;Mbp;Mdm2;Myod1;Scd1;Slc25a45;Tor1a	-0.1906	0.0229			GATA-1-isoform1	Cdkn1a;Epo;Epor;Gata1;Hba-a1;Hmbs;Klf1;Nfe2	0.20843	0.0408
T3R-beta	Barhl1;Faap100;Hectd3;Mbp;Slc25a45;Tor1a	-0.16432	0.0234			NeuroD	Cbfa2t2;Dll1;Ebf2;Ebf3;Mafa;Mgat5b;Neurod4;Nhlh1;Pax6;Pcsk2;Scg5;Thrb;Zbtb18	-0.16089	0.0441
GLI	Ccnd1;Gli1;Gli2;Mycn;Myf5;Nanog;Pax2;Runx2;Runx3;Sall1	-0.19826	0.0234			USF2	Agtrap;Alx3;Fmr1;Mfap2;Msx1;Mt1;Nos2;Oprd1;Pigr;Piwil1;Ptgs2;Ren1;Runx2;Slc12a5;Spp1;Tlr4	0.22979	0.0465
GATA-4	Alb;Corin;Cyp11a1;Edn1;Epor;Fgf3;Gata4;Gata6;Hand2;Hba-a1;Id2;Il5;Kdr;Lct;Lhcgr;Mafk;Muc5ac;Muc5b;Nkx2-5;Pdgfra;Sis;Star;Tnnc1;Tnni3;Treh;Upk1b;Upk2	0.19394	0.0256			BMAL1	Aldh2;Nqo1;Nr1d1;Per1;Srebf1	0.29017	0.0465
(STAT1)2	Cdkn1b;Cxcl9;Fos;Irf7;Myc	0.37034	0.026			HNF-1alpha	Afm;Afp;Anks4b;Cdh16;Des;Hnf4a;Igfbp1;Mafa;Muc5ac;Nr5a2;Pkhd1;Prodh2;Sis;Slc10a1;Slco1b2;Snai1;Vim	-0.20902	0.0473
ERR1	Pdk4;Perm1;Rb1cc1;Sct;Sirt3;Spp1	0.26186	0.0324			HNF-3alpha	Alb;Lcn5;Muc5ac;Nes;Scgb1a1;Ttr;Vtn	-0.13125	0.0473
pax-6-isoform1	Col9a2;Foxn1;Gabbr1;Htr3a;L1cam;Noct;Pafah1b1;Pitpna;Tapbp	0.17289	0.033			AP-2alpha	Abca1;Ache;Col7a1;Dag1;Dmd;Gpx4;Kctd13;St3gal5;Tnk1	0.13165	0.048
RP58	Id1;Id2;Id3;Id4;Neurod1;Neurog2	0.30556	0.0334			TTF-1	Grhl2;Grm1;Scgb1a1;Sftpa1;Sftpb;Sftpc;Sftpd;Wnt7b	0.17624	0.048
gli3	Ccnd1;Gli1;Gli2;Mycn;Pax2;Sall1	-0.18164	0.0354
Six-4	Atp2a1;Ifitm3;Kcne1l;Mybph;Myeov2;Myf5;Myl1;Myog;Tnnc1;Tnnc2	-0.29751	0.0364
RAR-gamma	Cnr1;Hoxd4;Lamb1;Pitx2;Pou5f1;Prkca	0.14082	0.0454
c-Rel	Casp4;H2-K1;Il12b;Il2;Il23a;Il27;Il6;Nos2;Ren1;Tnf;Tnfsf11	0.24746	0.0473
c-MAF	Cryaa;Cryab;Crybb2;G6pc2;Il10;Il21;Il22;Il4;Inhba	-0.13999	0.0478

## Sheet: 3-week_Cyp51
H^Cyp51-/- vs. Cyp51+/+					H^Cyp51-/- F vs. M					Cyp51+/+ F vs. M
DB_ID	geneSDs	logFC	adj.P.Val		DB_ID	geneSDs	logFC	adj.P.Val		DB_ID	geneSDs	logFC	adj.P.Val

## Sheet: 6-week_Cyp51
H^Cyp51-/- vs. Cyp51+/+					H^Cyp51-/- F vs. M					Cyp51+/+ F vs. M
DB_ID	geneSDs	logFC	adj.P.Val		DB_ID	geneSDs	logFC	adj.P.Val		DB_ID	geneSDs	logFC	adj.P.Val
										(usf1)2	Col1a1;Dbp;Kcnj2;Per1;Per2;Prnp;Ptgs2;Tgfb1	-1.26863	0.057

## Sheet: 19-week_Cyp51
H^Cyp51-/- vs. Cyp51+/+					H^Cyp51-/- F vs. M					Cyp51+/+ F vs. M
DB_ID	geneSDs	logFC	adj.P.Val		DB_ID	geneSDs	logFC	adj.P.Val		DB_ID	geneSDs	logFC	adj.P.Val
NF-Y	Abcb1b;Alb;Amelx;Arntl;Ccnb2;Col1a1;Col1a2;Col5a1;Dlx3;Dspp;Fgf4;Gpx4;H2-Aa;Hba-a1;Hoxb4;Hsd17b7;Junb;Lama1;Lep;Lpl;Mapk1;Mrps12;Nags;Nr5a1;Pdgfrb;Prnd;Sars2;Scgb3a1;Sox9;St8sia4;Thy1;Tnfsf11;Trp63;Tuba3a	1.08012	5.23e-08		Rorc	Cyp27a1;Insig2;Avpr1a;G6pc;Gck;Srebf1;Elovl2;Ppard;Pcx;Elovl3;Pck1;Slc2a2;Pklr;Cyp7b1;Hsd3b5;Gckr;Cd36;Klf15;Adipor2;Gys2;Elovl5;Dlat;Lipc;Cyp8b1	-1.63137	0.00477		NF-1A	Cel;Col1a2;Hes1;L1cam;Mbp;Trp53	1.21357	9.53e-05
JunD	Col12a1;Gcm1;Grin2b;Hmox1;Il4;Il5;Jun;Lor;Nts;Plau;Runx2;Sftpb;Spp1;Star;Timp1;Tnfrsf11b;Tubb4a	0.848474	5.23e-08		HNF-3beta	Alb;Clps;Crh;G6pc;G6pc2;Gata4;Isl1;Lcn5;Mafa;Muc5ac;Pdx1;Ppp1r3c;Scgb1a1;Ttr;Vtn;Wnt7b	-0.63937	0.00548		c-Myb	Cd4;Cela2a;Crat;Dusp6;Gata3;Itpr1;Mpo;Ovol1;Rag2;Sphk1	1.02651	0.000133
MITF	Acp5;Cdh1;Clcn7;Dct;Gpnmb;Gpr143;Met;Oscar;Ostm1;Tgfa;Tlr4;Tnfrsf11a;Tyr;Tyrp1	0.729912	1.11e-07		Rora	Il17a;Psap;G6pc;Sparc;Srebf1;Nr1d1;Smoc1;Adipoq;Plg;Fbxl17;Arnt;Plin2;Lgi2;Sult1b1;Arntl;Fgf21;Pcp2;Agrp;Cyp8b1;Foxo4	-0.83137	0.00548		GABP-alpha:GABP-beta1	Chrnd;Cyp2d9;Il7r;Syvn1;Tnf	-0.66378	0.0006548
c-Fos	Cdk5;Fasl;Fshb;Grin2b;H2-K1;Hbegf;Hmox1;Il12b;Il18;Il2;Il23a;Il2ra;Il4;Il5;Jun;Mmp13;Mmp2;Nfatc1;Nts;Pdpn;Plau;Ptgs2;Rab11a;Socs3;Spp1;Star;Tgfb1;Timp1;Wee1	1.01727	1.63e-07		(RelA-p65)2	Cxcl10;Fos;Nos2;Selp;Tnf	0.69217	0.01811		gli3	Ccnd1;Gli1;Gli2;Mycn;Pax2;Sall1	0.55349	0.0059813
AML3	Alpl;Ambn;Atf6;Bglap;Col10a1;Col1a1;Dspp;Fgf18;Fshb;Hbegf;Ibsp;Mgp;Mpo;Ptgs2;Rgcc;Rgs2;Smad6;Smurf1;Sp7;Spp1;Tcirg1;Tnfsf11;Vegfa	0.780036	2.5e-07		AP-2gamma	Ada;Aqp3;Cebpa;Cldn4;Hsd3b6;Krt18;Pard6b;Pou5f1;Tjp2	0.43809	0.01811		HNF-3beta	Alb;Clps;Crh;G6pc;G6pc2;Gata4;Isl1;Lcn5;Mafa;Muc5ac;Pdx1;Ppp1r3c;Scgb1a1;Ttr;Vtn;Wnt7b	0.59129	0.0063119
c-Ets-2	Hmox1;Smarcc1;Spp1;Tgfbr2;Tlr13;Tyrobp	1.24822	2.5e-07		PPARalpha	Acox2;Aqp7;Atg7;Crat;Fgf21;Hilpda;Hmox1;Map1lc3a;Pck1	0.46941	0.01811		E4BP4	Abcb1a;Arnt;Bmp4;Il12b;Ptgs2	0.47356	0.0091955
ER-alpha	Ccnd1;Cdkn1a;Cdkn2c;Cldn5;Egln3;Ltf;Mmp7;Myc;Nrf1;Pgr	0.809151	4.03e-07		RORalpha	Arnt;Arntl;Cyp8b1;Fgf21;Il17a;Pcp2;Plin2;Ppara;Psap;Srebf1;Sult1b1	-0.69038	0.01864		PPARgamma:RXR-alpha	Cd36;Cidea;Fabp4;Hgf;Hilpda;Lipe;Mc2r;Muc1;Nr1h3;Pcx;Plin1;Ppargc1a;Retn;Slc27a1;Stat5a	0.47163	0.0098085
GKLF	Akp3;Cdkn2c;Cxadr;Far2;Hmgb1;Hsp90ab1;Il10;Il1b;Klf4;Lefty1;Mfap2;Nanog;Nos2;Npnt;Slc39a4;Snai2;Socs3;Sod3;Tgfb1	0.636274	4.31e-07		GABP-alpha:GABP-beta1	Chrnd;Cyp2d9;Il7r;Syvn1;Tnf	-0.45467	0.01871		POU3F2	Aqp4;Cabp5;Crh;Egr2;Grm6;Nes;Otx2;Pax3;Pqbp1;Serpine2;Sox2;Vsx2	-0.34132	0.0098085
SNA	Cdh1;Cldn3;Cldn7;Ercc1;Itgb4;Mmp15;Snai1;Snai2	0.714212	4.31e-07		ATF-2	Csrp2;Cyp11a1;Hmox1;Il23a;Ptgs2;Selp;Sox9;Tubb4a	0.4631	0.01871		HIF2A	Abcb1a;Bmp4;Cdh5;Fas;Kdr;Serpine1;Snai1;Wnt10b	0.48273	0.0184318
c-Jun	Bmp4;C3ar1;Ccnd3;Cdkn2a;Col12a1;Col1a2;Col7a1;Egfr;Egr1;Fasl;Fosl1;Gata4;Gipr;Gnrhr;Grin2b;H2-Aa;Hcn4;Icos;Ifng;Il10;Il12b;Il18;Il2;Il23a;Il24;Il2ra;Il4;Il5;Jun;Lor;Mmp13;Ms4a4b;Nr4a1;Plau;Ptgs2;Sftpb;Smurf1;Socs3;Spp1;Star;Tgfb1;Timp1;Timp3;Tnfrsf11b;Tnfrsf12a;Tspo;Vegfa;Wee1;Wnt16;Wnt9a	1.00462	4.31e-07		SREBP-1	Hsd17b7;Ldlr;Ptgds;Slc2a4;Srebf1;Ucp3	-0.58783	0.02126		STAT3	Cebpb;Cxcr2;Dusp1;Egr1;Entpd1;Fgl2;Foxo1;Foxo3;Gadd45b;Hgf;Hmga2;Il17a;Irf8;Isl1;Jak3;Kdm3a;Ly6a;Maf;Mt1;Myc;Ndn;Nhlh2;Nt5e;S100a8;Scgb3a1;Socs3;Sp7;Stat3;Tcf4;Trp53;Tspo	0.76041	0.036063
RXR-alpha	Abcb1a;Aqp7;Crabp2;Myod1;Nr0b2;Rarb;Rbp2;Spp1	0.84971	4.31e-07		RelA-p65	Brd3;Cblb;Ccl2;Ccl5;Ccnd1;Cd40;Cebpb;Fas;Fasl;Fos;Foxp3;Fth1;H2-K1;Hoxc4;Hsd11b1;Il12b;Il1a;Il23a;Il27;Il6;Irak3;Itch;Lcn2;Myd88;Nfat5;Ngb;Nlrp3;Nos2;Prdx6;Serpine1;Sod2;Sptlc2;Tlr13;Tlr2;Tnfaip3;Tnfsf11;Uchl1;Upp1;Ywhag;Zfp36	0.78259	0.02836		Gli2	Ccnd1;Foxf1;Foxl1;Gli1;Gli2;Mycn;Myf5;Myod1;Nanog;Pax2;Sall1	0.35945	0.0383733
Sox-9	Acan;Amh;Catsper1;Col2a1;Col4a1;Col4a2;Creb3l2;Ctgf;Fgf4;Nfe2l1;Nr5a1;Pdgfra;Sgca;Sox9	0.632658	5.47e-07		c-Fos	Cdk5;Fasl;Fshb;Grin2b;H2-K1;Hbegf;Hmox1;Il12b;Il18;Il2;Il23a;Il2ra;Il4;Il5;Jun;Mmp13;Mmp2;Nfatc1;Nts;Pdpn;Plau;Ptgs2;Rab11a;Socs3;Spp1;Star;Tgfb1;Timp1;Wee1	0.54312	0.03126		GLI	Ccnd1;Gli1;Gli2;Mycn;Myf5;Nanog;Pax2;Runx2;Runx3;Sall1	0.41447	0.0383733
VDR	Dlx3;Hgf;Hsd17b7;Mdm2;Nphs1;Pthlh;Spp1;Tnfsf11	0.667443	6.7e-07		ATF-3	Adipoq;Ccl4;Hmox1;Ifng;Pck1;Pdx1;Pparg;Stat1	0.48006	0.03452		FOXO1A	Agt;Angptl2;Cdkn1a;Cdkn1b;G6pc;Ins2;Klf4;Neurod1;Pck1;Pdk4;Pdx1;Pomc;Pparg;Runx2;Scn5a;Thbs1;Trim63;Vegfa	0.49555	0.0494969
POU2F1	Ccnd1;Col2a1;Crh;Fgf4;Fgl2;Gadd45g;Gnrhr;Gpx3;Hnf1b;Irf3;Lor;Lpl;Mgst1;Mmp13;Myh4;Nanog;Nes;Nos2;Pax2;Ptprc;Rdm1;Slc7a11;Sox2;Spp1;Tie1;Tnf;Zfp42;Zscan10	1.00299	6.7e-07		RelA-p65:p50	Bcl2l1;Bmp2;Cd40;Creb3l3;H2-K1;Il6;Junb;Nos2;Ptx3;Serpine1;Slc11a2;Slc2a4;Tnf;Tnfrsf18;Tnfrsf4;Trem1;Zfp36	0.39498	0.04164		Rorc	Cyp27a1;Insig2;Avpr1a;G6pc;Gck;Srebf1;Elovl2;Ppard;Pcx;Elovl3;Pck1;Slc2a2;Pklr;Cyp7b1;Hsd3b5;Gckr;Cd36;Klf15;Adipor2;Gys2;Elovl5;Dlat;Lipc;Cyp8b1	-0.99552	0.0568696
HES-1	Bglap;Cd4;Cdkn1b;Cebpa;Cfd;Col1a1;Col1a2;Hes1;Muc5ac	0.759033	1.14e-06		NFATc1	Atp6v0d2;Calcr;Ccr2;Ccr9;Cxcr5;Dcstamp;Fasl;Foxp3;Hif1a;Il10;Il12b;Il13;Il2;Il2ra;Il31;Il4;Il5;Itgb3;Myh3;Nfatc1;Pdcd1;Ptgs2;Tgfb1	0.35152	0.04164
ZBP89	Col1a1;Col1a2;Gata1;Ghr;Lck;Myog;Nr4a1;Pla2g7;Ptcra;Spi1;Tal1	0.751022	1.32e-06		JunD	Col12a1;Gcm1;Grin2b;Hmox1;Il4;Il5;Jun;Lor;Nts;Plau;Runx2;Sftpb;Spp1;Star;Timp1;Tnfrsf11b;Tubb4a	0.38007	0.04393
(Sox-9)2	Acan;Amh;Col2a1;Ctgf;Ptgds;Sox9	0.540003	1.74e-06
STAT5B	Bcl2l1;Ccnd2;Lcn2;Socs3;Tmprss6	0.815916	1.74e-06
c-Ets-1	Atp2a3;C3ar1;Cav1;Cd79a;Cebpa;Fgf23;Fli1;Foxp3;Ggh;Id2;Ift20;Itgav;Mdm2;Mef2c;Npr1;Nr1i2;Oprd1;Pcyt1a;Sell;Serpine1;Smarcc1;Spp1;Timp1;Txnip;Tyrobp	0.808879	2.71e-06
Sp1	Abcb1b;Abcc8;Ache;Aco1;Acp5;Acsl4;Acss2;Adcy4;Adprh;Agt;Agtrap;Akr1b7;Aldh1a2;Alox5;Alox8;Aprt;Aqp4;Arntl;Atp12a;Atp1a1;Atp1a3;Atp1b1;Atp2a3;B4galt1;Bax;Bmp7;Bop1;Bsg;C1qtnf3;Cacna1g;Cadm1;Casp8;Cat;Cav1;Ccl2;Ccl22;Ccna1;Ccnd3;Cd40;Cd79a;Cdc25b;Cdh5;Cdk5r2;Cdkn1a;Cebpa;Ces1d;Ces2c;Ciita;Cirbp;Cldn19;Col12a1;Col1a1;Col1a2;Col5a1;Col7a1;Cox4i1;Cryab;Csf1r;Ctse;Cxadr;Cyp1b1;Cyp26a1;Dag1;Dck;Dhfr;Dlk…	0.985681	2.75e-06
AP-2gamma	Ada;Aqp3;Cebpa;Cldn4;Hsd3b6;Krt18;Pard6b;Pou5f1;Tjp2	0.52374	4.72e-06
AP-1	Cdk5;Ciita;Col10a1;Csf1r;Cyp11a1;Fabp4;Fas;Fasl;Gclm;Gcm1;Gnrhr;Gria2;Grin2b;Gzmb;H2-K1;Hgf;Hmox1;Iapp;Icam1;Il12b;Il2;Il4;Il5;Il6;Irak3;Klf1;Klf16;Lor;Lpl;Mc3r;Mdm2;Met;Mmp13;Mmp2;Myb;Myod1;Oprd1;Prdm1;Selp;Sftpb;Sftpd;Slc1a3;Tal1;Timp1;Timp3;Tlr4;Tnf;Ttr;Tubb4a;Wee1	0.868107	5.98e-06
POU3F1	Abl1;Egr2;Fgf4;Nanog;Otx2;Pqbp1;Sox2;Spp1;Trp63;Utf1;Zfp42	0.410011	6.52e-06
FOXF2	Foxf1;Myocd;Pdgfa;Pdgfb;Pdgfra	0.459237	6.52e-06
POU2F1a	Abl1;Cr2;Fgf4;Pou1f1;Spp1;Utf1	0.522018	7.29e-06
Sp3	Acp5;Acss2;Adprh;Agt;Alox8;Atp1a1;Atp1a3;Atp1b1;Bax;Cadm1;Cat;Ccnd3;Cd40;Cdc25b;Cdh5;Cdk5r1;Cdk5r2;Cebpa;Ces1d;Ces2c;Col1a1;Col7a1;Csf1r;Cxadr;Cyp26a1;Dag1;Dck;Dlx3;Dmd;Dnm1;Dnmt1;Dnmt3l;Epas1;Fas;Fgl2;Fli1;Gabpa;Gabra4;Gata1;Gcgr;Gcsam;Ghr;Grin1;Grin2b;Gtf2a1l;Hgf;Hif1a;Il10;Itgb5;Jam2;Kcnj2;Ldhc;Lmna;Lpl;Mapk1;Mertk;Met;Mfap2;Mgp;Mina;Mip;Muc5ac;Nanog;Nes;Ntf3;Oprd1;Oprm1;Pcx;Pcyt1a;Pemt;Pla2g7…	0.634292	7.59e-06
C/EBPbeta	Aacs;Abcb1b;Adipoq;Akr1b7;Alb;Aldh1a1;Arg1;Atf4;C3;Cd200r1;Cdc25c;Cdc45;Cebpa;Chka;Col10a1;Col1a2;Csf3;Cst8;Dlx3;Dsc1;Dsc3;E2f3;F7;Fabp4;Gins1;Hamp;Hgf;Hist4h4;Hsd11b1;Hsf1;Ihh;Il10;Il12b;Il18bp;Il1b;Il6;Kap;Kdm4b;Krt10;Lcn2;Lep;Mcm3;Mfge8;Mogat2;Mpo;Nos2;Nr1h3;Nupr1;Orm2;Pld1;Plg;Ppard;Pparg;Ppargc1a;Psmd10;Ptgs2;Retn;S100a4;Scgb1a1;Serpinb2;Snd1;Sod2;Star;Stat5b;Tnf;Tnfaip3;Trp53;Wnt10b;Xdh	0.843593	1.54e-05
HNF-4alpha	Acmsd;Acot1;Acox1;Anks4b;Apoa4;Apoc3;Apoe;Asah2;Baat;C2;C3;C4b;Cdh1;Ces2c;Cfb;Cpt1a;Cyp2a5;Cyp2d40;Cyp3a11;Cyp3a16;Cyp8b1;Des;F13b;F2;Fga;Fn1;Hamp;Kcnk1;Muc5ac;Nr0b2;Nr1i2;Nr2f2;Otc;Pck1;Pcx;Plg;Prodh2;Slc10a1;Slc27a5;Snai1;Sqstm1;Vim	-0.66877	1.6e-05
c-Fos:c-Jun	Abcb1b;Cfh;Itpr1;Mmp13;Mmp9;Tlr9;Trem1;Trex1;Tspo	0.629145	1.95e-05
LEF-1	Cacna1g;Cd4;Cdh1;Cdkn1a;Cdx1;Dlx3;Enam;Gip;Lhx8;Msx2;Myc;Myf5;Ncam1;Otx2;Pou3f2;T;Utp3	0.557295	4.37e-05
NF-YB	Abcb1b;Alb;Cat;Cfdp1;Cmklr1;Col1a2;Col5a1;Fgfr2;Gadd45g;Gas6;Gnrhr;Lama1;Pdgfrb;Piwil1;Ren1;Rrm2	0.763503	4.55e-05
PEA3	Bax;Cav1;Csf1;Fgl2;Plau;Ptk2;Rpl32;Smn1;T;Utf1;Zhx1	0.434607	5.08e-05
NF-1	Afp;Aqp4;B4galt1;Cadm1;Ccl2;Col1a1;Col1a2;Cyp2a5;Cyp2b10;Dck;F7;Fabp4;Gabra6;Gfap;Hgf;Hmga2;Htr3a;Ldhc;Mbp;Myh4;Ncam1;Pitx2;Plat;Ren1;Runx2;Sftpc;Slc2a4;Smn1;Tnfrsf18;Tnnc1;Trp53	0.663519	5.84e-05
RXR-alpha:PPARalpha	Aldh9a1;Bbox1;Cidea;Fabp4;Gys2;Slc22a5;Ucp3	-0.556651	5.85e-05
Ets-type	C3ar1;Ciita;Egr1;Fli1;Il12b;Inpp5d;Itgav;Smn1	0.631066	0.0001
Rorc	Cyp27a1;Insig2;Avpr1a;G6pc;Gck;Srebf1;Elovl2;Ppard;Pcx;Elovl3;Pck1;Slc2a2;Pklr;Cyp7b1;Hsd3b5;Gckr;Cd36;Klf15;Adipor2;Gys2;Elovl5;Dlat;Lipc;Cyp8b1	-1.17083	0.000107
ATF-2	Csrp2;Cyp11a1;Hmox1;Il23a;Ptgs2;Selp;Sox9;Tubb4a	0.455487	0.000107
TCF-4:beta-catenin	Ccnd1;E2f1;Enah;Fst;Sox17	0.475986	0.000114
Oct3	Abl1;Cdx2;Fbxo15;Fgf4;Lefty1;Nanog;Nes;Nr0b1;Pax2;Pax7;Pou1f1;Pou5f1;Sox2;Spp1;Tet1;Tet2;Utf1;Zfp42;Zscan10	0.310909	0.000148
NF-YA	Alb;Arntl;C5ar1;Cat;Cdc25b;Cfdp1;Cldn11;Cmklr1;Col1a2;Col5a1;Dmrtc2;Fgf4;Fgfr2;Fshb;Gas6;Ghr;Gnrhr;Hspa1a;Jun;Kcnj2;Kras;Nusap1;Pdgfrb;Piwil1;Ren1;Rrm2;Slc11a2;Sox2	0.728865	0.000148
PPARalpha:RXR-alpha	Acot1;Cpt1a;Cyp7a1;Hilpda;Pex11a;Slc15a1;Tpp1	-0.444444	0.000179
Sp1-isoform1	Agt;Bmp4;Ccnd3;Col1a1;Cox4i1;Elane;Gabra4;Il10;Lhcgr;Lpl;Mip;Msx1;Mt1;Odc1;Pcyt1a;Plat;Prtn3;Rrm1;Serpinh1;Spink1;Srf;Tyms	0.674302	0.000179
usf1	Agtrap;Bax;Bmp4;Ces2c;Cfdp1;Ciita;Cryaa;Cryab;Fmr1;Fshr;Gata5;Hgf;Hoxb7;Mfap2;Msx1;Mt1;Nos2;Oprd1;Pigr;Piwil1;Ptgs2;Ren1;Slc12a5;Spp1;Surf2;Tbx2;Tgfb1;Tlr4;Tnfaip3;Tyms;Tyrp1	0.617535	0.000207
NF-kappaB	Agt;Alox5;Atp12a;Blk;Bmp2;Ccl22;Cd80;Ces2c;Cfb;Col1a2;Cpb2;Csf2;Cxadr;Cxcl1;Cxcl10;Cxcl9;Ebi3;Fas;Fasl;Fcer2a;Gclm;H2-K1;Hamp;Hspa1a;Il12a;Il12b;Il2;Il23a;Il6;Irf1;Mmp2;Mmp9;Myc;Myoz2;Nfkbib;Nos2;Npy1r;Nrf1;Psmb9;Ptges;Ptgs2;Selp;Slc2a4;Sod2;Tap1;Tert;Tlr2;Tnf;Vegfc;Zfp36	0.688562	0.000276
Egr-1	Ache;Ada;Agtrap;Alas1;Baiap2;Cebpb;Col1a1;Col1a2;Cpne2;Egr1;Fasl;Hoxa4;Icam1;Id1;Kitl;Klf16;Ndrg1;Ngb;Pdx1;Pnpla2;Ppp1r16b;Ppp1r1b;Ptges;Ptgs2;Serpine1;Sod2;Srf;Thbs1;Tk1;Tnf;Tnfsf11;Trp53;Twist1	0.523184	0.00028
YB-1	Acta2;Cps1;Kcnj2;Mmp2;Slc2a3	0.442353	0.00028
FOSB	Grin2b;Hmox1;Runx2;Star;Timp1	0.438096	0.000304
HNF-3beta	Alb;Clps;Crh;G6pc;G6pc2;Gata4;Isl1;Lcn5;Mafa;Muc5ac;Pdx1;Ppp1r3c;Scgb1a1;Ttr;Vtn;Wnt7b	-0.425511	0.000538
Fra-1	Il2ra;Il4;Mgp;Plin2;Runx2;Star;Timp1	0.346733	0.000575
C/EBPdelta	Ccr2;Cpox;Csf3r;Dsc1;Dsc3;Fabp4;Hgf;Il10;Il6;Mpo;Ngf;Nos2;Nr1h3;Orm2;Pparg;Ptgs2;Retn;Scgb1a1;Scgb3a2;Serpine1;Sod2	0.557815	0.000731
p63alpha	Bax;Cdkn1a;Mdm2;Perp;Pmaip1	0.488833	0.000932
arnt:AhR	Cryab;Cyp1a1;Cyp2a5;Fshr;Ncf4	0.398103	0.00101
p53	Apob;Bax;Casp6;Casp7;Ccng1;Cdkn1a;Ckm;Edil3;Fos;Ifi202b;Mdm2;Mlycd;Mmp2;Perp;Pmaip1;Ppargc1a;Prnp;Psrc1;Rchy1;Siah1b;Tubb2a;Vegfa	0.485479	0.00109
Fra-2	Icos;Il2ra;Runx2;Star;Timp1;Tnfrsf11b	0.342936	0.00121
RelA-p65	Brd3;Cblb;Ccl2;Ccl5;Ccnd1;Cd40;Cebpb;Fas;Fasl;Fos;Foxp3;Fth1;H2-K1;Hoxc4;Hsd11b1;Il12b;Il1a;Il23a;Il27;Il6;Irak3;Itch;Lcn2;Myd88;Nfat5;Ngb;Nlrp3;Nos2;Prdx6;Serpine1;Sod2;Sptlc2;Tlr13;Tlr2;Tnfaip3;Tnfsf11;Uchl1;Upp1;Ywhag;Zfp36	0.643942	0.0013
NF-YC	Cfdp1;Col5a1;Fgfr2;Gas6;Gnrhr;Piwil1	0.329386	0.00135
STAT1	Casp4;Ccl2;Cfb;Cxcl10;Cxcl9;Hamp;Ifi30;Irf1;Irf8;Lcn2;Lpl;Ly6a;Myc;Nos2;Oas1a;Oas1b;Ppargc1b;Psmb9;Scgb3a1;Slc8a1;Socs3;Stat1;Tap1;Tbx21;Tfap2a;Tgtp1;Trex1;Trp53bp2;Zfp36	1.00377	0.00135
CHOP-10	Atf5;Cd79a;Cebpa;Ppara;Srebf1	-0.360361	0.00135
YY1	Acp5;Acr;Acta1;Col1a1;Cr2;Ddit3;Dhfr;Dnm1;Fos;Gabpa;Hist2h3c2;Hoxb4;Hoxd4;Ifnb1;Lama1;Ldhc;Lor;Msx2;Myc;Myod1;Nr1h4;Otx2;Parp1;Pax2;Pemt;Plp1;Psca;Ptcra;Ptgs2;Rad50;Rpl30;Rpl32;Rpl7;Rrm1;Rtcb;Slamf7;Surf2;Tagln;Tnfrsf4;Tnni1;Zhx1	0.344893	0.00151
NFAT5	Ccl2;Ccl5;Hspa4l;Il12b;Il1a;Il6;Nos2;Pparg;Ptgs2;Tert;Tnf;Traf1	0.424697	0.00151
ERR1	Pdk4;Perm1;Rb1cc1;Sct;Sirt3;Spp1	0.4886	0.00151
PPARgamma:RXR-alpha	Cd36;Cidea;Fabp4;Hgf;Hilpda;Lipe;Mc2r;Muc1;Nr1h3;Pcx;Plin1;Ppargc1a;Retn;Slc27a1;Stat5a	0.321095	0.00166
WT1	Adamts16;Col4a1;Col4a2;Coro1b;Egr1;Epor;Inha;Irf7;Ntrk2;Usp18	0.510564	0.00169
TTF-1	Grhl2;Grm1;Scgb1a1;Sftpa1;Sftpb;Sftpc;Sftpd;Wnt7b	0.345613	0.00195
rfx1	Gtf2a1l;H2-Aa;Id2;Map1a;Spata4	0.344273	0.00196
C/EBPalpha	Aacs;Alb;Amelx;Cd36;Cebpa;Ces1d;Cpox;Cps1;Cst8;Ctsk;Eif2s2;Elane;Fabp4;Fos;Hmox1;Hsd11b1;Il6;Kap;Lcn2;Lep;Mogat2;Mpo;Nos2;Nr1h4;Orm2;Ppargc1a;Psmd10;Retn;Scgb1a1;Scgb3a2;Serpine1;Sox4;Spi1;Stat5b;Tert;Trem1;Trib2;Vcam1	0.64534	0.00196
E4BP4	Abcb1a;Arnt;Bmp4;Il12b;Ptgs2	0.304059	0.00222
(RelA-p65)2	Cxcl10;Fos;Nos2;Selp;Tnf	0.459969	0.00242
Sp1:Sp3	Alox5;Col1a1;Ghr;Gpx4;Hgf;Hif1a;Lama1;Nppc;Ren1	0.455364	0.00355
C/EBPbeta:C/EBPalpha	Adipoq;Ccr2;Csf3r;Elane;Mc2r;Orm2;Ppargc1a;Spi1;Trp53	0.710627	0.0037
GR	Afp;Agrp;Ahsg;Crat;Edn1;Fabp4;Hras;Il7r;Klf9;Nfil3;Nr4a3;Ogn;Per2;Pon2;Runx2;Spp1;Trim63	0.435137	0.00408
GABP-alpha:GABP-beta1	Chrnd;Cyp2d9;Il7r;Syvn1;Tnf	0.295007	0.00496
ATF-3:c-Jun	Jun;Snai1;Snai2;Tcf7;Wnt7b	0.265099	0.00555
Sox-2	Atoh1;Birc5;Cryab;Fbxo15;Fgf4;Hrc;Igll1;Lama1;Lefty1;Mitf;Nanog;Nes;Nr5a2;Pou5f1;Sox2;Spp1;Tet1;Usp17le;Utf1;Vpreb1;Yap1;Zscan10	0.257931	0.00558
PU.1	Acp5;Aif1;Alox5;Arg1;Bcl2l11;Ccl3;Cd1d1;Cd72;Cd79a;Cdkn2b;Cebpa;Ciita;Csf1r;Csf3r;Cst3;Ctsc;Ebi3;Fcgr3;Fgl2;Fli1;Gata3;Gpx1;Il12b;Il12rb1;Il18;Il7r;Itgb3;Itgb5;Klf4;Mcm3ap;Mpo;Nfatc1;Oprm1;Pax5;Pirb;Plin2;Ptprc;Rel;Rps19;Scgb3a1;Spi1;Tec;Tfec;Tlr13;Tlr4;Tlr9;Tnf;Tnfrsf11a;Tyrobp	0.730922	0.00587
IRF-2	Agtr2;Cd36;Ciita;Ifna11;Il7;Il7r;Ptgs2;Slc2a4;Tlr3;Tlr9;Tnfrsf14;Usp18	0.465749	0.00625
JunB	Hmox1;Icos;Il10;Il12b;Il2;Il2ra;Il4;Il5;Jun;Mmp13;Plin2;Sftpb;Star;Timp1;Vegfa	0.297482	0.00641
NR1B1	Hoxd4;Nepn;Pck1;Pitx2;Pou5f1	-0.289411	0.00694
E47	Cd79a;Cdh1;Chrnd;Ckm;Ebf1	0.359809	0.0071
Fli-1	Ccl2;Ccl5;Cebpa;Fli1;Inpp5d;Mdm2;Pcyt1a;Rb1;Tal1;Utp3	0.328519	0.00761
USF2	Agtrap;Alx3;Fmr1;Mfap2;Msx1;Mt1;Nos2;Oprd1;Pigr;Piwil1;Ptgs2;Ren1;Runx2;Slc12a5;Spp1;Tlr4	0.369651	0.0082
foxm1	Axin2;Cx3cr1;Foxm1;Gata3;Sftpa1;Sftpb;Sftpc;Sftpd	0.349842	0.00872
PARP	Acp5;Bcl6;Ckb;Fgf4;Myc;Nos2;Oprm1;Parp1;Ptgs2;Tcirg1	0.345981	0.00894
FOXO3a	Aqp4;Atg12;Ccng2;Foxo3;G6pc;Gabarapl1;Hdac6;Klf4;Map1lc3b;Socs3;Trim63	-0.291169	0.00992
Lhx2	Cga;Cyp19a1;Lgr5;Msx1;Msx2;Olfr1507;Robo1;Robo2;Robo3;Sox9	0.315336	0.01
Peg3	Mrpl45;Oxtr;Paqr7;Pgm2l1;Pik3c3;Ric8b;Slc38a2;Slc38a4;Tufm	-0.240653	0.01
CHOP-10:C/EBPbeta	Atg10;Atg5;Gabarap;Ppara;Srebf1	-0.221968	0.0124
PU.1-xbb1	Acp5;Elane;H2-Ab1;Oscar;Spi1	0.364296	0.0135
STAT5A	Acox1;Dpagt1;Glycam1;Lcn2;Pdk4;Sftpb;Slc30a2;Socs1;Socs3;Tnfsf11	0.403707	0.0141
IRF-8	Arg1;Asah1;B2m;Bax;Bcl2;Cd36;Cdkn2b;Ciita;Cst3;Ctsc;H2-K1;Ikzf1;Il12b;Il18;Il27;Irf8;Mdm2;Stat1;Tlr11	0.443331	0.0142
Blimp-1	Bcl6;Ccl2;Dusp16;Fos;Id3;Ifng;Il2;Il6;Myc;Nfat5;Nos2;Pax5;Pdcd1;Prdm1;Spib;Tbx21;Tnfrsf17	0.300606	0.0143
E2F-1	Brca1;Brip1;Ccne1;Dlk1;E2f1;E2f6;Fgfr2;Ifi202b;Lhx2;Mertk;Mgea5;Mxd3;Mybl2;Myc;Nrp1;Ogt;Pak1;Pola2;Raet1e;Rb1;Tapbp;Tk1	0.269177	0.0144
p50:c-Rel	Cxcl10;Il10;Il12a;Il12b;Il23a;Nos2;Ppp1r14a;Tnf	0.282751	0.0147
CREB1{p}	Acsl4;Fgf23;Grin2b;Hspa1a;Pparg;Ptgs2;Slc2a3;Star	0.307151	0.0155
RORalpha	Arnt;Arntl;Cyp8b1;Fgf21;Il17a;Pcp2;Plin2;Ppara;Psap;Srebf1;Sult1b1	-0.366272	0.0156
VDR:RXR-alpha	Abcc3;Cyp2b10;Lrp5;Pyy;Spp1;Tnfsf11	0.333767	0.0167
C/EBPalpha-isoform1	Afp;Alb;Ccl3;Cebpa;Dsc1;Dsc3;Elane;Fabp4;Il12b;Lep;Nr1h3;Orm1;Ppard;Pparg;Scd1;Scgb1a1;Slc2a4;Sox4	0.420005	0.018
RBPJK	Ascl1;Cdkn1a;Foxp3;Hes1;Ptf1a;Rbpjl;Trp53	0.305518	0.0194
LKLF	Cd36;Cdkn2c;Gata4;Il2;Itgb7;Kdr;Npnt;Sell;Tbx5;Ugdh	0.285131	0.0197
AML1	Ccnd2;Ccnd3;Cd4;Csf1r;Csf3r;Ebf1;Igfbp3;Mpo;Myc	0.416509	0.02
(C/EBPbeta)2	Alb;Ccl3;Elane;Il6;Nos2;Ptgs2;Sftpb;Spi1	0.257039	0.02
c-Rel	Casp4;H2-K1;Il12b;Il2;Il23a;Il27;Il6;Nos2;Ren1;Tnf;Tnfsf11	0.346696	0.02
IRF-4	Acp5;Cd36;Ciita;Ikzf1;Il10;Il12b;Il17a;Runx3;Slc2a4;Srf	0.238481	0.0213
Pax-3	Bcl2l1;Hes1;Id3;Myf5;Neurog2;St8sia2;Tgfb2;Tyrp1	0.324853	0.0217
STAT3	Cebpb;Cxcr2;Dusp1;Egr1;Entpd1;Fgl2;Foxo1;Foxo3;Gadd45b;Hgf;Hmga2;Il17a;Irf8;Isl1;Jak3;Kdm3a;Ly6a;Maf;Mt1;Myc;Ndn;Nhlh2;Nt5e;S100a8;Scgb3a1;Socs3;Sp7;Stat3;Tcf4;Trp53;Tspo	0.411471	0.0256
p50:p50	Bcl2l1;Cd40;Cxcl10;Cxcl9;H2-K1;Il10;Il12a;Il12b;Il2;Il23a;Il6;Myc;Nos2;Ptgs2;Slc11a2;Tert;Tnf;Tnfrsf18;Tnfrsf4;Trem1	0.335433	0.0274
NFATc1	Atp6v0d2;Calcr;Ccr2;Ccr9;Cxcr5;Dcstamp;Fasl;Foxp3;Hif1a;Il10;Il12b;Il13;Il2;Il2ra;Il31;Il4;Il5;Itgb3;Myh3;Nfatc1;Pdcd1;Ptgs2;Tgfb1	0.197352	0.0299
RAR-gamma	Cnr1;Hoxd4;Lamb1;Pitx2;Pou5f1;Prkca	0.176408	0.0357
HSF1	Bag3;Csf3;Dnajb1;Gabra4;Hspa1a;Hspa1b;Hsph1;Il10;Naa30;Slc5a3;Tnf;Ttr;Vcl	0.210904	0.0371
c-Myb	Cd4;Cela2a;Crat;Dusp6;Gata3;Itpr1;Mpo;Ovol1;Rag2;Sphk1	-0.28001	0.0394
LXR-alpha:RXR-alpha	Akr1b7;Angptl3;Cyp7a1;Lpl;Mlxipl;Nr1h3;Scd1;Slc2a4;Srebf1	0.325321	0.0441
Dlx-2	Dlx1;Dlx2;Dlx5;Nrp2;Wnt1	-0.146429	0.0477
NFATc2	Acp5;Ccr9;Cxcr5;Fasl;Foxp3;Il10;Il12b;Il13;Il2;Il21;Il2ra;Il31;Il4;Il5;Myc;Runx1;Tgfb1	0.210303	0.0498

## Sheet: Rorc_by genotype
H^Rorc-/- vs. Rorc+/+					H^Rorc-/- vs. Rorc+/+ at ZT7 (day)					H^Rorc-/- vs. Rorc+/+ at ZT19 (night)
DB_ID	geneSDs	logFC	adj.P.Val		DB_ID	geneSDs	logFC	adj.P.Val		DB_ID	geneSDs	logFC	adj.P.Val
SREBP-1	Hsd17b7;Ldlr;Ptgds;Slc2a4;Srebf1;Ucp3	-0.149777	0.0355		SREBP-1	Hsd17b7;Ldlr;Ptgds;Slc2a4;Srebf1;Ucp3	-0.107679	0.0309
Dlx-2	Dlx1;Dlx2;Dlx5;Nrp2;Wnt1	0.107144	0.0518

## Sheet: Rorc_by time
Night vs. Day in H^Rorc-/-					Night vs. Day in Rorc+/+
DB_ID	geneSDs	logFC	adj.P.Val		DB_ID	geneSDs	logFC	adj.P.Val
Smad3	Angptl2;Cldn11;Fndc5;Fshb;Il23a;Jam2;Lin28b;Mstn;Ppargc1a;Prdx6;Serpine1;Smad7;Spdef;Tagln	-0.181734	5.08e-05		Smad3	Angptl2;Cldn11;Fndc5;Fshb;Il23a;Jam2;Lin28b;Mstn;Ppargc1a;Prdx6;Serpine1;Smad7;Spdef;Tagln	-0.145398	0.000245
PPARgamma	Adora2a;Arg1;C1qtnf3;Cadm1;Cat;Cyp1a1;Fabp4;Mmp9;Nos2;Pdx1;Plin1;Retn;Serpine1;Slc2a2;Stat5a;Vldlr	-0.148543	0.0005222		NURR1	Arg1;Cyp11b2;Cyp21a1;Ikbke;Insl3;Pitx3;Tyrp1	0.181504	0.001679
AhR	Aldh3a1;Bach2;Cyp1a1;Cyp1b1;Fgf21;Il2;Ncf4;Nfe2l2;Serpine1	-0.16321	0.0163972		PPARgamma	Adora2a;Arg1;C1qtnf3;Cadm1;Cat;Cyp1a1;Fabp4;Mmp9;Nos2;Pdx1;Plin1;Retn;Serpine1;Slc2a2;Stat5a;Vldlr	-0.117242	0.001679
NURR1	Arg1;Cyp11b2;Cyp21a1;Ikbke;Insl3;Pitx3;Tyrp1	0.149527	0.0211119		(usf1)2	Col1a1;Dbp;Kcnj2;Per1;Per2;Prnp;Ptgs2;Tgfb1	-0.201951	0.002117
HIF2A	Abcb1a;Bmp4;Cdh5;Fas;Kdr;Serpine1;Snai1;Wnt10b	-0.183929	0.0295322		BMAL1	Aldh2;Nqo1;Nr1d1;Per1;Srebf1	-0.268854	0.002117
USF2:usf1	Abca1;Acp5;Col1a1;Dbp;Hgf;Kcnj2;Pcdha4;Per1;Per2;Pigr;Ptgs2;Ren1;Tgfb1	-0.163018	0.0295322		HNF-3beta	Alb;Clps;Crh;G6pc;G6pc2;Gata4;Isl1;Lcn5;Mafa;Muc5ac;Pdx1;Ppp1r3c;Scgb1a1;Ttr;Vtn;Wnt7b	0.112121	0.002862
BMAL1	Aldh2;Nqo1;Nr1d1;Per1;Srebf1	-0.212361	0.0295322		RORalpha	Arnt;Arntl;Cyp8b1;Fgf21;Il17a;Pcp2;Plin2;Ppara;Psap;Srebf1;Sult1b1	0.181322	0.003423
Egr-1	Ache;Ada;Agtrap;Alas1;Baiap2;Bdnf;Cebpb;Col1a1;Col1a2;Cpne2;Egr1;Fasl;Hoxa4;Icam1;Id1;Kitl;Klf16;Lhb;Ndrg1;Ngb;Pdx1;Pnpla2;Ppp1r16b;Ppp1r1b;Ptges;Ptgs2;Serpine1;Sod2;Srf;Thbs1;Tk1;Tnf;Tnfsf11;Trp53;Twist1	-0.15554	0.0295322		USF2:usf1	Abca1;Acp5;Col1a1;Dbp;Hgf;Kcnj2;Pcdha4;Per1;Per2;Pigr;Ptgs2;Ren1;Tgfb1	-0.187116	0.003647
c-Fos	Cdk5;Fasl;Fshb;Grin2b;H2-K1;Hbegf;Hmox1;Il12b;Il18;Il2;Il23a;Il2ra;Il4;Il5;Jun;Mmp13;Mmp2;Nfatc1;Nts;Pdpn;Plau;Ptgs2;Rab11a;Socs3;Spp1;Star;Tgfb1;Timp1;Wee1	-0.111404	0.0295322		MITF	Acp5;Cdh1;Clcn7;Dct;Gpnmb;Gpr143;Met;Oscar;Ostm1;Tgfa;Tlr4;Tnfrsf11a;Tyr;Tyrp1	-0.0781185	0.010097
RelA-p65:p50	Bcl2l1;Bmp2;Cd40;Creb3l3;H2-K1;Il6;Junb;Nos2;Ptx3;Serpine1;Slc11a2;Slc2a4;Tnf;Tnfrsf18;Tnfrsf4;Trem1;Trim60;Zfp36	-0.181969	0.0295322		c-Myb	Cd4;Cela2a;Crat;Dusp6;Gata3;Itpr1;Mpo;Ovol1;Rag2;Sphk1	0.0979481	0.01265
FOSB	Grin2b;Hmox1;Runx2;Star;Timp1	-0.066812	0.0295322		AhR	Aldh3a1;Bach2;Cyp1a1;Cyp1b1;Fgf21;Il2;Ncf4;Nfe2l2;Serpine1	-0.131979	0.01265
c-Jun	Bmp4;C3ar1;Ccnd3;Cdkn2a;Col12a1;Col1a2;Col7a1;Egfr;Egr1;Fasl;Fosl1;Gata4;Gipr;Gnrhr;Grin2b;H2-Aa;Hcn4;Icos;Ifng;Il10;Il12b;Il18;Il2;Il23a;Il24;Il2ra;Il4;Il5;Jun;Lor;Mmp13;Ms4a4b;Nr4a1;Plau;Ptgs2;Sftpb;Smurf1;Socs3;Spp1;Star;Tgfb1;Timp1;Timp3;Tnfrsf11b;Tnfrsf12a;Tspo;Vegfa;Wee1;Wnt16;Wnt9a	-0.20789	0.0295322		PPARalpha:RXR-alpha	Acot1;Cpt1a;Cyp7a1;Hilpda;Pex11a;Slc15a1;Tfeb;Tpp1	0.149634	0.014625
CREB	Cebpb;Cldn11;Cycs;Egr3;Fabp4;Gfap;Junb;Ldhc;Nos1;Nrf1;Plat;Ren1;Scd1;Sftpb;Slc2a3;Stat3	-0.10089	0.0314666		TFEA	Acp5;Myog;Pola2;Tlr4;Txnip	-0.146474	0.014625
ZBP89	Col1a1;Col1a2;Gata1;Ghr;Lck;Myog;Nr4a1;Pla2g7;Ptcra;Spi1;Tal1	-0.142133	0.0321443		Clock:BMAL1	Atf4;Avp;Bhlhe40;Bhlhe41;Cry1;Dbp;Per1;Per2;Sirt1	-0.194504	0.014625
JunD	Col12a1;Gcm1;Grin2b;Hmox1;Il4;Il5;Jun;Lor;Nts;Plau;Prl2c2;Runx2;Sftpb;Spp1;Star;Timp1;Tnfrsf11b;Tubb4a	-0.114867	0.0321504		E2F-1	Brca1;Brip1;Ccne1;Dlk1;E2f1;E2f6;Fgfr2;Ifi202b;Lhx2;Mertk;Mgea5;Mxd3;Mybl2;Myc;Nrp1;Ogt;Pak1;Pola2;Raet1e;Rb1;Tapbp;Tk1	-0.109826	0.015354
Elk-1	Egr1;Jam2;Mylk;Nr4a1;Slc2a1;Srf;Tagln;Tlr4	-0.212288	0.0330582		HNF-1alpha	Afm;Afp;Anks4b;Cdh16;Des;Hnf4a;Igfbp1;Mafa;Muc5ac;Nr5a2;Pkhd1;Prodh2;Sis;Slc10a1;Slco1b2;Snai1;Ugt1a1;Vim	-0.0794659	0.018427
HNF-4alpha	Acmsd;Acot1;Acox1;Anks4b;Apoa4;Apoc3;Apoe;Asah2;Baat;C2;C3;C4b;Cdh1;Ces2c;Cfb;Cpt1a;Cyp2a5;Cyp2d40;Cyp3a11;Cyp3a16;Cyp3a41a;Cyp8b1;Des;F13b;F2;Fga;Fn1;Hamp;Kcnk1;Muc5ac;Nr0b2;Nr1i2;Nr2f2;Otc;Pck1;Pcx;Plg;Prodh2;Slc10a1;Slc27a5;Snai1;Sqstm1;Vim	-0.085216	0.0330582		LEF-1	Cacna1g;Cd4;Cdh1;Cdkn1a;Cdx1;Dlx3;Enam;Gip;Lhx8;Msx2;Myc;Myf5;Ncam1;Otx2;Pou3f2;T;Utp3	0.10394	0.0199
Six-4	Atp2a1;Ifitm3;Kcne1l;Mybph;Myeov2;Myf5;Myl1;Myog;Tnnc1;Tnnc2	0.051639	0.0330582		p63	Bmp7;Cdkn1a;Cldn1;Dlx5;Notch1;Pvrl1;Smarca4	0.194406	0.027211
c-Ets-1	Atp2a3;C3ar1;Cav1;Cd79a;Cebpa;Fgf23;Fli1;Foxp3;Ggh;Id2;Ift20;Itgav;Mdm2;Mef2c;Npr1;Nr1i2;Oprd1;Pcyt1a;Sell;Serpine1;Smarcc1;Spp1;Timp1;Txnip;Tyrobp	-0.187966	0.0376247		HIF2A	Abcb1a;Bmp4;Cdh5;Fas;Kdr;Serpine1;Snai1;Wnt10b	-0.139295	0.045028
(usf1)2	Col1a1;Dbp;Kcnj2;Per1;Per2;Prnp;Ptgs2;Tgfb1	-0.137279	0.0395771		COUP-TF2	Cdx1;Lpl;Ltf;Mos;Myod1;Nr0b1;Pck1;Pou5f1;Rbp2;Ren1;Star	-0.0668792	0.050129
SREBP-1	Hsd17b7;Ldlr;Ptgds;Slc2a4;Srebf1;Ucp3	0.077156	0.0402114		Six-4	Atp2a1;Ifitm3;Kcne1l;Mybph;Myeov2;Myf5;Myl1;Myog;Tnnc1;Tnnc2	0.0427268	0.050129
STAT1alpha	Ciita;Cxcl9;Mt1;Pparg;Socs3	-0.266029	0.0597624		C/EBP	Alb;Cebpa;Chka;Csf1r;Dsc1;Dsc3;Il6;Mrps12;Prlr;Ptgs2;Sars2;Scgb1a1;Sftpd;Slco1b2;Tuba3a	0.0567019	0.050129
SNA	Cdh1;Cldn3;Cldn7;Ercc1;Itgb4;Mmp15;Snai1;Snai2	0.065504	0.0690026		ATF-3	Adipoq;Ccl4;Hmox1;Ifng;Pck1;Pdx1;Pparg;Stat1	-0.0813704	0.050129
IRF-3	Cd36;Ifnb1;Il12rb1;Il23a;Usp18	-0.075583	0.0746388		ZEB	Esrp1;Esrp2;G6pc2;Il2;Itga7;Lhb;Myh4;Tnnt1	0.0731497	0.050129
LEF-1	Cacna1g;Cd4;Cdh1;Cdkn1a;Cdx1;Dlx3;Enam;Gip;Lhx8;Msx2;Myc;Myf5;Ncam1;Otx2;Pou3f2;T;Utp3	0.090103	0.0746388		c-Ets-1	Atp2a3;C3ar1;Cav1;Cd79a;Cebpa;Fgf23;Fli1;Foxp3;Ggh;Id2;Ift20;Itgav;Mdm2;Mef2c;Npr1;Nr1i2;Oprd1;Pcyt1a;Sell;Serpine1;Smarcc1;Spp1;Timp1;Txnip;Tyrobp	-0.157085	0.050129
E2F-1	Brca1;Brip1;Ccne1;Dlk1;E2f1;E2f6;Fgfr2;Ifi202b;Lhx2;Mertk;Mgea5;Mxd3;Mybl2;Myc;Nrp1;Ogt;Pak1;Pola2;Raet1e;Rb1;Tapbp;Tk1	-0.090407	0.0746388		DBP	Alb;Arnt;Cyp2a4;Nr1d2;Per1	-0.151259	0.062101
DBP	Alb;Arnt;Cyp2a4;Nr1d2;Per1	-0.160233	0.0746388		c-MAF	Cryaa;Cryab;Crybb2;G6pc2;Il10;Il21;Il22;Il4;Inhba	0.0684222	0.083995
p50	Atp12a;B2m;Blk;Cd40;Cpb2;Cxcl9;Fasl;Gata3;H2-K1;Hoxc4;Il12b;Il2;Il23a;Ngb;Ptgs2;Ren1;Serpine1;Sod2;Tlr2;Tnf;Tnfsf11	-0.152214	0.0746388		Blimp-1	Bcl6;Ccl2;Dusp16;Fos;H2-D1;Id3;Ifng;Il2;Il6;Myc;Nfat5;Nos2;Pax5;Pdcd1;Prdm1;Spib;Tbx21;Tnfrsf17	0.0985363	0.083995
USF2	Agtrap;Alx3;Fmr1;Mfap2;Msx1;Mt1;Nos2;Oprd1;Pigr;Piwil1;Ptgs2;Ren1;Runx2;Slc12a5;Spp1;Tlr4	-0.169969	0.0746388		RelA-p65:p50	Bcl2l1;Bmp2;Cd40;Creb3l3;H2-K1;Il6;Junb;Nos2;Ptx3;Serpine1;Slc11a2;Slc2a4;Tnf;Tnfrsf18;Tnfrsf4;Trem1;Trim60;Zfp36	-0.123363	0.083995
SRF	Acta2;Barx2;Cnn1;Cryab;Csrp2;Dmd;Egr1;Egr2;Egr3;Fos;Junb;Lpp;Myh4;Myl4;Mylk;Myod1;Nr4a1;Slc2a1;Smyd1;Srf;Tagln;Thbs1	-0.18615	0.0746388		STAT6	Acp5;Arg1;Bcl2l1;Ccl17;Chil3;Dpagt1;Fcer2a;Foxp3;Il24;Il31;Il4;Irf1;Itgb3;Ppargc1b;Retnla;Scgb3a1;Vegfa	-0.0462132	0.083995
RORalpha	Arnt;Arntl;Cyp8b1;Fgf21;Il17a;Pcp2;Plin2;Ppara;Psap;Srebf1;Sult1b1	0.113481	0.0789735		RAR-gamma	Cnr1;Hoxd4;Lamb1;Pitx2;Pou5f1;Prkca	-0.0542411	0.083995
E12	Atoh1;Cd79a;Celf1;Chrnd;Ckm;Dmd;Hbegf;Mef2c;Myl4	-0.047625	0.0903965		WT1	Adamts16;Col4a1;Col4a2;Coro1b;Egr1;Epor;Inha;Irf7;Ntrk2;Usp18	-0.119361	0.084982
HNF-1alpha	Afm;Afp;Anks4b;Cdh16;Des;Hnf4a;Igfbp1;Mafa;Muc5ac;Nr5a2;Pkhd1;Prodh2;Sis;Slc10a1;Slco1b2;Snai1;Ugt1a1;Vim	-0.063167	0.0903965		Rorc	Adipor2;Avpr1a;Cd36;Cyp27a1;Cyp7b1;Cyp8b1;Dlat;Elovl2;Elovl3;Elovl5;G6pc;Gck;Gckr;Gys2;Hsd3b5;Insig2;Klf15;Lipc;Pck1;Pcx;Pklr;Ppard;Slc2a2;Srebf1	0.156431	0.086336
STAT3	Cebpb;Cxcr2;Dusp1;Egr1;Entpd1;Fgl2;Foxo1;Foxo3;Gadd45b;Hgf;Hmga2;Il17a;Irf8;Isl1;Jak3;Kdm3a;Ly6a;Maf;Mt1;Myc;Ndn;Nhlh2;Nt5e;S100a8;Scgb3a1;Socs3;Sp7;Stat3;Tcf4;Trp53;Tspo	-0.197198	0.0961325		IRF-3	Cd36;Ifnb1;Il12rb1;Il23a;Usp18	-0.0631581	0.086336
PPARgamma2:RXR-alpha	Cidec;Fabp4;Lpl;Mc2r;Mogat1;Pcx;Pex11a;Slc25a1;Ucp1;Vldlr	-0.124023	0.0981349		TEF-1	Acta1;Acta2;Des;Foxo3;Myf5;Myf6	-0.0494476	0.086336
Smad4	Csf1;Dlx3;Eomes;Fshb;Gnrhr;Hamp;Id1;Id2;Id3;Jam2;Mstn;Msx2;Muc5ac;Nkx2-5;Ptgs2;Rgcc;Slc6a1;Smad7;Tagln	-0.152718	0.0989066
