# Supplementary material for: Disrupting Hepatocyte Cyp51 from Cholesterol Synthesis Leads to Progressive Liver Injury in the Developing Mouse and Decreases RORC Signalling
Source: Sci Rep. 2017 Jan 18;7:40775. doi: 10.1038/srep40775 (PMC5241696; doi:10.1038/srep40775)
Supplement: Supplementary Table 5 [file srep40775-s5.xls]

## Sheet: A
A
Gene ID	LogFC
Rorc	0.904822
Scd1	0.640138
Ttc7	-0.281232
Fam169b	-0.495937
Etnk2	-0.49901
F11	-0.502509
Serpina12	-0.799093
Cela1	-0.945653
Srgap3	-1.12001

## Sheet: B
B
Gene ID	LogFC
Afp	4.00043
Serpinb6b	2.97224
Cd68	2.75895
Cdkn1a	2.49892
Fcer1g	2.25642
Tubb2a	1.85526
Atp6v0d2	1.75401
Tnfaip2	1.66072
Dpep2	1.65357
Treh	1.56913
Tsku	1.493
Krt18	1.40582
Chka	1.34384
E230029C05Rik	1.2911
Glipr2	1.2743
Tgm2	1.25536
Sik1	1.22633
Cxadr	1.21786
Nfe2l2	1.21481
Arhgdia	1.16888
Slc1a4	1.16621
Synpo	1.14802
Neu3	1.11823
Gdf15	1.09897
Slc6a6	1.0936
Id3	1.04717
Flnb	1.0363
Tmem104	1.02878
Kifc3	1.02724
Zfp36l1	1.00907
Myh9	0.992304
Bcl3	0.982659
Zmiz1	0.980901
Nedd4l	0.965227
Adamts1	0.957389
Slc38a6	0.933451
Sgpl1	0.897597
Grn	0.885845
Ppp1r14b	0.852137
Nt5c2	0.838714
Idua	0.827343
AA986860	0.820718
Il17rb	0.80616
Mapkapk2	0.793406
Crip2	0.760251
Mal2	0.750781
Cfl1	0.743968
Bmp2k	0.740899
Mgst3	0.727521
Baiap2	0.708421
Serinc3	0.698163
Khdrbs1	0.694179
Ly6e	0.682902
Taf1d	0.682439
Cdc42ep1	0.655596
Mef2d	0.653996
Emilin1	0.644425
Zfp36l2	0.638689
Lnx2	0.628958
Palmd	0.627193
Wdr91	0.620774
Cp	0.613082
Eif4a1	0.606459
Tle3	0.585873
Acp2	0.578474
Apoc2	0.577919
Mnt	0.574091
Il4ra	0.56815
Ephx1	0.567215
Zfp462	0.562275
5730559C18Rik	0.554238
Fbxo6	0.546147
Hs2st1	0.544732
Tln1	0.532524
Actn4	0.528431
Atxn10	0.528266
Cstf3	0.50474
Stom	0.504707
Ext1	0.50121
Ablim1	0.463043
Diap1	0.447425
Kdm1a	0.445448
Midn	0.432482
Ston1	0.424996
Trim25	0.41052
Fcho2	0.404871
Baz2a	0.385822
Bok	0.379123
Cdc42bpb	0.375397
Inpp5f	0.366321
Creg1	0.35541
Rpl18	0.350892
Prelid1	0.350798
Srrm1	0.350051
Cdk9	0.340688
Ifnar1	0.326325
Strn3	0.318828
Naa15	0.310331
Rdx	-0.30591
Cdc123	-0.310347
Apoa2	-0.316752
Lgals8	-0.31966
Txn2	-0.320233
Apoh	-0.324505
Fads1	-0.336483
Cat	-0.337749
Nr5a2	-0.344316
Aspscr1	-0.348645
Pink1	-0.36877
Usp40	-0.372517
Serpinf2	-0.382453
Mcfd2	-0.387423
Exd1	-0.387834
Cxcl12	-0.391847
Cxxc5	-0.393519
Fam188a	-0.394668
Fam134a	-0.396223
Cradd	-0.397072
Gtsf1l	-0.398788
Cyp2c70	-0.399927
Papss2	-0.400156
Pex3	-0.400726
Gda	-0.408296
Cnot8	-0.408602
Rilp	-0.411648
Cyp2d26	-0.41351
Rgl3	-0.416923
Ncald	-0.417316
Pcsk4	-0.417797
Gle1	-0.420264
Surf1	-0.422194
Adk	-0.428987
Mocs1	-0.436081
Ccl27a	-0.443181
Rnf169	-0.443275
Cecr5	-0.443334
Echdc3	-0.445578
A1cf	-0.446368
Nat9	-0.448812
Fga	-0.44976
Col18a1	-0.458578
Glyctk	-0.46102
Pcx	-0.463264
Sod1	-0.464631
Serp1	-0.467574
Syne1	-0.467661
Eif4ebp2	-0.472381
H6pd	-0.476984
Spc24	-0.47879
Echs1	-0.480277
Uqcrq	-0.48162
Suclg2	-0.482206
Apof	-0.483095
Tmco4	-0.486136
Jmjd8	-0.489272
Cwf19l1	-0.490632
Dpp9	-0.492436
Dusp23	-0.492596
Ern1	-0.493738
Tmem220	-0.494922
Nipsnap1	-0.495086
Ipmk	-0.497265
Nr1h4	-0.497337
Atp5f1	-0.498551
Akap1	-0.499374
Sqrdl	-0.502482
Tmprss6	-0.504194
Chd3	-0.506629
Faah	-0.507941
Fxyd1	-0.515177
Got2	-0.516569
Thtpa	-0.517021
Proc	-0.517728
Ppat	-0.519373
Proz	-0.522267
Plg	-0.522485
Clmn	-0.523231
Brap	-0.527137
Atp5d	-0.530772
Fetub	-0.533739
Dgat2	-0.534166
Chchd10	-0.535362
Cmbl	-0.541847
Pcdh1	-0.543501
Ell2	-0.553397
Fkbp2	-0.55521
Rnase13	-0.555723
Hpn	-0.556181
Pdk2	-0.560298
Etfa	-0.562285
Prdx6	-0.566625
Aldh1l1	-0.567586
Zfyve21	-0.569088
Acbd5	-0.575581
Hdac11	-0.575671
C2cd2	-0.578334
Txnrd2	-0.578661
Taco1	-0.579104
Crybb3	-0.57942
Paox	-0.580639
Farp2	-0.583748
Nqo2	-0.588329
Sec16b	-0.592861
Hgd	-0.596469
Cenpl	-0.596649
Rab43	-0.597551
Gstt1	-0.600353
Igfbp4	-0.600362
Gpd1	-0.602538
Slc34a1	-0.602605
Chn2	-0.610941
Il18	-0.611625
Ccdc33	-0.612115
Tk1	-0.61289
Slc25a15	-0.62031
Tmem184a	-0.62485
Dcps	-0.627506
Tspan12	-0.629874
Lrrc3	-0.632427
Adh7	-0.632522
Ap3m1	-0.636105
Tex12	-0.641882
Dars2	-0.644699
Slc25a44	-0.649438
Cisd1	-0.650044
Hebp1	-0.650408
Cfh	-0.652475
Gstm7	-0.653146
Asgr1	-0.65446
Pxmp4	-0.663726
Acox1	-0.66464
Pygl	-0.667092
Foxo3	-0.680376
Abca8b	-0.684527
Sephs2	-0.686741
Xkr9	-0.689354
Shmt2	-0.690031
Cyp4v3	-0.690123
Pccb	-0.690895
Abcg8	-0.692986
Cyp2e1	-0.693187
Paics	-0.698038
Rdh7	-0.701436
Zcchc24	-0.701448
Cycs	-0.70269
Met	-0.70732
Slc25a13	-0.715638
Upb1	-0.72039
Nudt12	-0.721468
Pipox	-0.725275
Gnmt	-0.735642
Tars	-0.738093
Zfp276	-0.738978
Mocs2	-0.745073
Cyp2r1	-0.747846
Mmd	-0.755948
Aldh4a1	-0.763382
Sox6	-0.766689
AU022252	-0.767502
Sdc2	-0.780403
Hopx	-0.781968
Atf5	-0.783222
Tst	-0.785708
Serpina3m	-0.786796
Hsbp1l1	-0.788434
Mir101b	-0.790105
Slc2a9	-0.79385
Chac2	-0.814412
Sdc4	-0.827111
Iyd	-0.832201
Sord	-0.835176
Pim3	-0.835432
Ak2	-0.83778
Herpud1	-0.839445
Etnk2	-0.840905
Rtn4ip1	-0.841554
Ccbl2	-0.842658
Stard4	-0.844211
Mthfd1	-0.845742
Bckdha	-0.846411
Aldh2	-0.849487
Acot12	-0.850732
Fndc4	-0.863249
Elovl5	-0.867045
Oit3	-0.8862
Grhpr	-0.889214
Pex16	-0.894438
Ireb2	-0.907588
1700001C19Rik	-0.909635
Lonp2	-0.916541
Zfp707	-0.922071
Slc29a1	-0.92462
Sec14l2	-0.934632
Nrp1	-0.940268
Abhd14b	-0.94224
AI182371	-0.948951
Abhd14a	-0.948975
Pctp	-0.951343
Lgr4	-0.954569
Bphl	-0.957895
Acsm5	-0.967476
Esr1	-0.974586
Itih1	-0.977083
Cyp27a1	-0.977527
Slc25a42	-0.978899
Cd1d1	-0.991586
Avpr1a	-0.995296
Gch1	-0.996492
Hsd17b2	-1.00045
Cyp2g1	-1.0116
Il6ra	-1.01166
Fpgs	-1.02255
Slc25a32	-1.02767
Lifr	-1.03087
Il15ra	-1.03842
Mir33	-1.04068
Glyat	-1.04929
Gys2	-1.05362
Prodh	-1.05381
Hagh	-1.06571
Slc27a2	-1.06709
Ppara	-1.08119
Lepr	-1.08462
Fbxo21	-1.08836
Mpzl2	-1.09015
Slc26a1	-1.09585
Entpd8	-1.10073
Phyh	-1.10377
Mpst	-1.10753
1600002H07Rik	-1.11027
Cpox	-1.12521
Acot1	-1.12554
Arl4d	-1.12672
Grb7	-1.13443
Mbl1	-1.17159
Dpyd	-1.17216
Amdhd1	-1.19136
Khk	-1.19642
Acat1	-1.21373
Homer2	-1.23873
F11	-1.24123
Slc2a5	-1.25999
Sds	-1.26015
Ttc39c	-1.26568
Lipc	-1.29115
Egfr	-1.29188
Acy1	-1.29675
Tom1l2	-1.29946
Pdilt	-1.30562
Kmo	-1.30657
Pecr	-1.3235
Cbs	-1.32894
Kcnn2	-1.33224
Acsm1	-1.33838
Ghr	-1.35297
Acacb	-1.36176
Cyp2u1	-1.37656
Haao	-1.37875
Serpina6	-1.41169
Spata2L	-1.44588
Sardh	-1.45017
Hao1	-1.46321
Klf15	-1.46623
Agxt	-1.46834
Slc27a5	-1.49089
Pank1	-1.50295
Bco2	-1.50806
Ahcy	-1.51709
Hacl1	-1.53458
Cyp2c44	-1.54837
Cyp26a1	-1.55186
Klf9	-1.57303
Apon	-1.57805
Pon1	-1.58299
Leap2	-1.61002
Nr1i3	-1.70617
Enpep	-1.73821
N4bp2l1	-1.7387
Gm8883	-1.76723
Dpys	-1.87897
G6pc	-2.02433
Aqp4	-2.05059
Sdr9c7	-2.14361
Csrp3	-2.24348
Gm4952	-2.58356
Cyp4f14	-2.5938
Cyp8b1	-2.59679
Cmah	-2.62123
Upp2	-2.70624
Saa2	-2.72076
Lin7a	-2.77781
1100001G20Rik	-2.93947
9030619P08Rik	-2.98704
Ugt3a1	-2.98914
Cyp2d40	-3.10814
Cyp2d13	-3.32764
Car3	-3.34078
Cyp17a1	-3.35806
Slc22a7	-3.4849
Serpina1e	-4.61305
2810007J24Rik	-5.32583

## Sheet: C
C
Gene ID	LogFC (Rorc KO)	LogFC (Cyp51 KO runts)
Cd36	1.10687	1.17337
Nrp2	0.867688	0.736024
Lgals1	0.752515	2.73435
Ly6d	0.750097	2.843
Etnk2	-0.49901	-0.840905
F11	-0.502509	-1.24123
Gm11437	-0.674294	-1.10431
Arhgef37	-0.798556	-0.883672
Gpr110	-0.814363	-1.91596
Camk1d	-0.936052	-1.63624
1500017E21Rik	-1.50089	-1.02545

## Sheet: D
D
Gene ID	LogFC (Rorc KO)	LogFC (Cyp51 KO runts)
Etnk2	-0.49901	-0.840905
F11	-0.502509	-1.24123

## Sheet: E
E
Gene ID	LogFC
Srcin1	1.83994
Grk5	1.57876
Chka	1.49513
Crat	1.43876
Fam89a	1.36763
Slc34a2	1.28672
Acot1	1.22073
Paqr9	1.18905
Dtx4	1.17576
Nfil3	1.16956
Klhdc8a	1.16642
Palm	1.14823
Tubb2a	1.13335
Ypel2	1.09756
Clstn3	1.08807
Slc13a2	1.08201
Hist1h1a	1.0742
A430088P11Rik	1.0448
Slc17a8	1.04015
Itga5	1.00348
Ppp1r3c	1.00258
Rtn4rl1	0.989754
Skil	0.987197
Ackr2	0.983046
Asap2	0.98104
E2f8	0.972843
Ptk6	0.947237
Zfp879	0.93499
Hspb1	0.930441
Cda	0.929253
Zfp940	0.922834
Smim3	0.921483
Vps37b	0.910913
Slc45a3	0.908432
Crybg3	0.901191
Mboat1	0.876721
Zfp454	0.873276
Srgap3	0.871886
Tnfaip2	0.867739
Smarcd1	0.850125
Gck	0.846081
Eid2b	0.843265
Fermt1	0.841575
Fam83f	0.83372
Wdr89	0.825785
Gata4	0.825028
Olfr1034	0.824576
N4bp3	0.818337
Cyp2b9	0.799003
Chrna2	0.799
Mypn	0.798773
Frat1	0.796936
Tspyl4	0.795738
Rfxank	0.790187
Nt5e	0.783534
Mgll	0.776431
Ccdc166	0.775802
Ddhd1	0.760161
Nedd4l	0.758707
C2cd4d	0.755555
Zswim1	0.75359
Cyp4f39	0.753024
Aqp8	0.749867
Ncoa5	0.749258
Tuba8	0.7486
Stat5a	0.745123
Hist1h1e	0.744964
Tsc22d1	0.744617
Lphn1	0.744578
Slc25a35	0.744541
Clock	0.742265
Hist1h3i	0.741031
Arl4a	0.734833
Spon2	0.7345
Olfr1033	0.73277
1700042O10Rik	0.731692
Insc	0.731464
Fmo3	0.729474
Cyp2b10	0.727323
Napepld	0.727002
Als2	0.725163
Sox9	0.724538
Slc30a10	0.720903
Apba2	0.720638
Hdac5	0.720292
Gale	0.719069
Bbc3	0.717694
Zfp82	0.714189
Hilpda	0.710391
Hist1h1d	0.709746
Szt2	0.708321
Zfp36l1	0.707277
Irgq	0.702131
Gm15348	0.702122
Hspa4l	0.700741
Zfp108	0.700045
Tmem171	0.698366
2310015A10Rik	0.697017
Gsta3	0.695847
Grb10	0.695583
Grk4	0.69489
Hist2h3b	0.694567
Mtmr4	0.684345
Gramd4	0.680988
Net1	0.678112
Zfp11	0.677961
Crocc	0.677785
Gm14057	0.674575
4931414P19Rik	0.674156
Pdxp	0.672174
Shank2	0.669977
E130309F12Rik	0.668435
Acsl1	0.665405
Spsb3	0.662851
Zfp41	0.662238
Epm2aip1	0.660961
Proca1	0.660363
Mreg	0.660105
Slc13a2os	0.659762
Zfp94	0.658259
Nup62	0.657467
Pvrl1	0.655335
Prickle3	0.653246
Nelfa	0.652224
Gm9958	0.649328
Wdr91	0.649047
Tomt	0.648505
Mif4gd	0.648204
Nt5dc2	0.647433
Mfap3l	0.64741
Cldn1	0.638509
1700003E16Rik	0.638034
Cyp8b1	0.637607
Inhbc	0.635165
Mapk15	0.634704
Otub2	0.632711
Lzts2	0.632563
Slc17a3	0.631392
Abhd6	0.628328
BC065397	0.627034
Tle2	0.626833
Blcap	0.624167
Pllp	0.619315
Trim2	0.619146
C330013E15Rik	0.617926
Kif3c	0.61487
1700113A16Rik	0.614561
AI661453	0.61439
Wibg	0.606905
Gm3219	0.606541
Ppil1	0.604729
Bcl7c	0.602289
Zfp605	0.602055
Kifc2	0.601112
Atat1	0.600746
Ten1	0.599367
Zscan20	0.599301
Tsga10	0.593683
Setd8	0.590971
Dvl2	0.58983
Arl10	0.589245
Macrod2	0.588275
Zcchc10	0.58615
Acnat1	0.583896
Itsn1	0.58103
Dapk2	0.578912
Tbcc	0.578392
Pdilt	0.577347
Traf5	0.576264
Mkl2	0.574349
Ggnbp1	0.572401
Cep97	0.569685
Fahd1	0.56831
1700052K11Rik	0.568283
Ppp2r4	0.56584
Repin1	0.565625
Als2cl	0.564189
Cdc42bpb	0.562981
Cxcl12	0.561625
Elovl1	0.561452
Tmem80	0.56072
Plxna2	0.557504
Nop16	0.557177
Lrrc58	0.555925
Insig2	0.555924
Top3b	0.553258
Zbtb46	0.552913
Zfp839	0.546807
Ankrd10	0.544532
Fam222b	0.542802
Trp53inp2	0.54276
4930556M19Rik	0.542566
Erc2	0.536903
Sppl2b	0.536641
Unkl	0.534382
Zmynd8	0.533595
Efnb1	0.531604
Zbtb5	0.527469
Wrnip1	0.526562
Abcb9	0.525487
Pycrl	0.524267
2810013P06Rik	0.524133
Tars	0.522369
Inpp5e	0.520666
Ube2u	0.517982
Hist1h3e	0.516783
4930402H24Rik	0.511924
3110062M04Rik	0.506651
Elmsan1	0.505511
Rai14	0.501601
Zfyve1	0.501463
Endod1	0.500986
Sec14l2	0.497705
Stard13	0.497015
Cited2	0.495559
Fem1c	0.494952
Zfp563	0.493
1110019D14Rik	0.492549
4932438A13Rik	0.49252
Rin3	0.49031
Map4k4	0.489658
Cpox	0.489403
Zfr	0.484886
Gldc	0.483299
5730409E04Rik	0.481622
Lipa	0.480533
Crtc3	0.479171
Wwc1	0.475932
Catsper2	0.472034
Ftsj2	0.468351
Zfp551	0.464787
Trim65	0.462069
Cpt2	0.453429
Cnst	0.451686
Hsdl2	0.448159
Agtpbp1	0.446166
Pip4k2b	0.444653
B3galnt2	0.436133
Ap2a2	0.434461
Amotl2	0.431995
Nde1	0.431773
Tuba4a	0.431594
Mocs2	0.431258
Polr3g	0.430451
Llgl2	0.430157
Mtfp1	0.430067
Sms	0.429204
Ankrd24	0.427557
Ubqln4	0.426515
Zfp397	0.425363
Sgpl1	0.423687
Memo1	0.423616
D16Ertd472e	0.422229
Nags	0.414489
Smyd2	0.414254
Gas2l1	0.408114
Ankrd13a	0.406744
Dhrs13	0.406703
Tpcn1	0.406631
Cep44	0.406362
Usp46	0.404952
Zfp217	0.404933
Nap1l1	0.404568
Pabpn1	0.401045
Rcc2	0.399072
Naa60	0.396973
Pnrc2	0.395532
Nicn1	0.395257
Pid1	0.393973
Gyk	0.391723
Ogt	0.390951
Snx33	0.385987
Acbd4	0.385247
Arnt	0.384508
Tspan14	0.37932
Commd7	0.37795
Sgsm2	0.377717
Nt5m	0.376947
Trim32	0.376677
Nacc2	0.376585
Sntb1	0.372242
Zfp746	0.37163
Mrpl4	0.371199
Irak2	0.368411
Pfkl	0.366832
Kctd18	0.365766
Nr1h4	0.364154
Bace1	0.364073
Esrp2	0.363817
Cmc2	0.363454
Kras	0.362571
Fbxw9	0.361978
Gmeb2	0.36182
Arhgap35	0.36024
Tmc6	0.358117
Ept1	0.357338
Ppm1m	0.357244
Exoc8	0.355995
Ppa1	0.355863
Pacs2	0.351559
Osbpl11	0.351527
Tpst2	0.350352
Plod1	0.349466
Inpp5f	0.34881
Pard6b	0.347846
Myo19	0.347779
Nudt8	0.346748
Mpi	0.346464
Spryd7	0.345966
Slc12a2	0.343658
Sumo3	0.342994
Bcar3	0.341169
Cecr5	0.340974
Anks3	0.339834
Zhx2	0.33867
Lrp3	0.338494
Ppcdc	0.338007
C330006A16Rik	0.33319
Stk38l	0.331512
Zbtb24	0.330203
Tmem238	0.329524
Ing4	0.32923
Oplah	0.326912
Stk16	0.32606
Nek4	0.325939
Plcb3	0.321885
Lamtor1	0.321859
Glrx2	0.319592
Rbm25	0.316934
Ttll12	0.316067
Rab40c	0.312783
Trappc8	0.311396
Prkci	0.309992
Wdr37	0.309894
Crebzf	0.307522
Ankrd40	0.305898
B3gat3	0.301388
Pgk1	0.300459
Ptpla	0.297728
Ccnd3	0.296648
Lsm12	0.295239
C1qbp	0.294282
Itpr2	0.292451
Mbd3	0.290718
Zfp637	0.288695
Smarcc2	0.286027
Tatdn2	0.284631
Cs	0.282427
Aven	0.282124
Chd3	0.278385
Pofut1	0.277593
Spop	0.271048
Il11ra1	0.266938
Chp1	0.266786
Stk38	0.261469
Dffa	0.259341
Fam96a	0.250687
Tmem14c	0.248481
Cpsf1	0.239545
Higd1a	0.234553
Nudc	0.227568
Pigq	0.22295
2610507B11Rik	0.22233
Irak1	0.212196
Tti1	0.20354
Tceb3	0.189665
Babam1	0.185575
Trip12	-0.169142
Mon2	-0.186302
Rnf6	-0.188585
Scyl1	-0.192045
Rxra	-0.20156
M6pr	-0.216057
Rnft1	-0.226338
Gnl1	-0.228536
Cox11	-0.229417
Pik3r4	-0.232124
Ltn1	-0.235333
Ube4b	-0.237006
Eif2d	-0.237167
Pdpk1	-0.242042
Chm	-0.246772
Dnajc13	-0.248666
Ubn1	-0.248842
Aff4	-0.249251
Yif1a	-0.253632
BC003331	-0.253831
Ankle2	-0.255325
Prkar1a	-0.258398
Cast	-0.259519
Dennd4c	-0.26092
Gcc2	-0.261473
Slc9a8	-0.261561
Klhdc2	-0.266254
Dcaf13	-0.268413
Gns	-0.269752
Tax1bp1	-0.274383
Atp6v1e1	-0.282532
Tmub2	-0.283975
Hmox2	-0.286508
Cr1l	-0.286675
Dis3l2	-0.287971
Ptprg	-0.289589
Ccdc53	-0.291778
Fbxo7	-0.292137
Yme1l1	-0.292655
Sec22a	-0.293932
Cttn	-0.294162
Slc35c2	-0.297784
Tug1	-0.300395
Wipi2	-0.30047
Slc25a26	-0.300616
Itih2	-0.301334
Micu1	-0.301767
Cwf19l2	-0.302335
Atp11b	-0.303818
Fastkd2	-0.305018
Abcb8	-0.305861
Ubxn8	-0.30704
Lgals9	-0.309558
Tyw1	-0.309911
Nbr1	-0.309918
Scamp2	-0.313796
Ltbr	-0.315194
Ostm1	-0.315718
Serinc5	-0.317371
Rnf4	-0.320656
Usp22	-0.32393
Ppap2c	-0.324032
Hnrnpdl	-0.324186
Otud5	-0.326363
Tor1aip2	-0.326951
Clasp2	-0.328166
Rb1cc1	-0.329207
Mpg	-0.329463
Erlin1	-0.329809
B3gnt2	-0.330288
Ttc7	-0.330291
Plekhg6	-0.33087
Copg2	-0.331954
Get4	-0.332758
Large	-0.334695
Tbc1d16	-0.33509
Rsbn1l	-0.335207
Sri	-0.33619
Smim7	-0.336652
Timm17a	-0.338308
Mtmr14	-0.340048
Azin1	-0.343002
Slbp	-0.345198
E430025E21Rik	-0.346001
Slc26a11	-0.346837
Yeats4	-0.348781
Xrn2	-0.351031
Dlg1	-0.356026
Psmg2	-0.356206
Slc19a1	-0.358043
Slc35f5	-0.359234
Taf9	-0.360894
Asb3	-0.364203
Terf1	-0.365686
1110059G10Rik	-0.36624
Ercc5	-0.367909
Klhdc3	-0.368708
Map4	-0.36933
Slc35b3	-0.369672
Armc10	-0.369716
Lima1	-0.370279
Slc35a5	-0.371435
Hltf	-0.371512
Xkr9	-0.37153
Gtf2a2	-0.372731
Vezt	-0.374859
Ino80	-0.374953
Ddx46	-0.375891
Esco1	-0.376656
Myo18a	-0.379709
Rhbdd1	-0.380355
4833420G17Rik	-0.381077
Rab3gap1	-0.382196
Gpn3	-0.38412
Samhd1	-0.384225
Marveld2	-0.384322
Rbm17	-0.384388
Scap	-0.384616
Zfp655	-0.386058
Nup133	-0.386796
Trnau1ap	-0.387069
Nup50	-0.387906
Exoc4	-0.39032
Nhlrc3	-0.390481
Zdhhc17	-0.391084
Lnp	-0.392053
Chd1	-0.392854
Clk4	-0.393967
Brd9	-0.395084
Il15ra	-0.397934
Cpd	-0.399012
Cbs	-0.399406
Scai	-0.401245
Sos2	-0.402453
Ext1	-0.402874
Fbxl3	-0.403317
Pop4	-0.403783
Arap2	-0.405552
Cep120	-0.406495
Zfand3	-0.406569
Rc3h1	-0.407846
Eif2a	-0.408846
Gtpbp2	-0.410023
Prpf18	-0.413784
Ankrd12	-0.413889
Thnsl2	-0.415402
Tbc1d23	-0.419088
Tbc1d17	-0.41928
Mtor	-0.420073
Naa35	-0.420849
Nadsyn1	-0.427192
Tom1l2	-0.427765
Fam214b	-0.428286
Exosc8	-0.429333
Rnf167	-0.43182
Ndel1	-0.432932
Smc4	-0.435169
Lsm2	-0.435733
Hat1	-0.43739
Gtl3	-0.43892
Ube2b	-0.440639
Lnx1	-0.442554
Ctns	-0.444827
Mug2	-0.445591
Rwdd2b	-0.447537
Reps1	-0.451264
Zfp275	-0.451454
Diap2	-0.452369
Nsmce1	-0.4569
Slc25a40	-0.458599
Bmp2k	-0.462356
Sorbs1	-0.466572
2900026A02Rik	-0.471362
Hivep2	-0.471442
Pcf11	-0.472734
Nsmce2	-0.473718
Med30	-0.473889
Cecr2	-0.475853
Stard4	-0.476021
Dpy19l3	-0.478172
Dll1	-0.480196
Acot9	-0.480916
Tap2	-0.486136
Wipi1	-0.486145
Erbb3	-0.486786
Etnk2	-0.487581
Alg6	-0.489218
Ttc39b	-0.48964
Slc2a9	-0.489753
Elf2	-0.493442
Nt5c3	-0.49405
Rnd3	-0.494099
Ifih1	-0.501191
Sh3bp2	-0.503561
Uox	-0.504093
Tle1	-0.507301
Serpinf2	-0.509717
Mpzl2	-0.51008
Nlrc5	-0.510725
Hsd17b2	-0.51316
Aim1	-0.517301
Amdhd1	-0.520467
Ktn1	-0.521258
Trim34a	-0.521736
Lurap1l	-0.523769
4931406P16Rik	-0.52575
Parp14	-0.52587
Zbtb48	-0.528704
Abca6	-0.529888
Nfx1	-0.530198
Por	-0.530868
Palmd	-0.531247
Flot1	-0.531614
Afp	-0.533367
Oaf	-0.53347
Gnpda1	-0.533519
Rapgef4	-0.533742
Abracl	-0.53457
Nme7	-0.53519
Wwtr1	-0.5402
Stbd1	-0.542316
Slco1a4	-0.542548
Tmem181a	-0.544049
F11	-0.544458
Chaf1b	-0.551101
Klf6	-0.553422
Adcy9	-0.555321
D1Ertd622e	-0.556816
Klb	-0.558458
Gpd2	-0.558625
Gyg	-0.564926
Atg14	-0.566055
Nedd1	-0.567381
Bach2	-0.567828
Rcn2	-0.56806
Agxt	-0.570106
Tmem237	-0.572369
Abcc2	-0.573262
Midn	-0.574977
Trim12a	-0.577528
Amot	-0.579606
Ctbs	-0.581008
Slc38a4	-0.584408
Tiparp	-0.584508
Sh3rf1	-0.585147
Slc25a14	-0.587498
Hps1	-0.590348
Bach1	-0.591453
Eva1a	-0.592502
Patz1	-0.593287
Trim24	-0.593301
Clmn	-0.594535
Cnppd1	-0.597251
Rd3	-0.59729
Atp1b1	-0.597541
Cd9	-0.598157
Slfn9	-0.598277
Gne	-0.598635
1110034G24Rik	-0.602114
Zkscan17	-0.603749
Wdsub1	-0.604334
Ifngr2	-0.609067
Psmb9	-0.610121
Ifit3	-0.610768
Il13ra1	-0.614213
Entpd2	-0.619937
Galnt7	-0.620307
Trim12c	-0.620911
Dnmt3a	-0.621634
Inca1	-0.625591
Mknk2	-0.627224
Sipa1l2	-0.630011
Synj2	-0.630075
Zpr1	-0.632812
Lin9	-0.63382
Bcmo1	-0.636558
4930523C07Rik	-0.637534
Park2	-0.637545
Pim3	-0.640195
Clec2h	-0.641144
Sp140	-0.64423
Ifi44	-0.646245
Lpin3	-0.64847
Taf4b	-0.649068
Pptc7	-0.652782
Ap3m1	-0.653685
Zak	-0.655943
Fgfr1	-0.657718
Spata2l	-0.658959
Slc25a22	-0.661367
Bri3	-0.661608
Adora1	-0.662075
Fam46a	-0.673271
Acsl6	-0.675303
Arhgap18	-0.677984
Col4a5	-0.678123
Mcm10	-0.680102
Klf9	-0.683586
Brip1	-0.690765
Gpr97	-0.692453
Klhl24	-0.695282
AB041803	-0.697009
8430429K09Rik	-0.697305
Tob2	-0.700673
Gm21284	-0.70087
Mis18bp1	-0.701542
Pitpnc1	-0.70206
Nr2f2	-0.702153
Sspn	-0.703046
Klf16	-0.70557
Ranbp3l	-0.706368
Atp5s	-0.707888
Pck1	-0.709682
Fnip1	-0.712128
Got1	-0.712746
Fam46c	-0.712913
LOC102635087	-0.71395
Trps1	-0.713982
Vsig10	-0.714204
Unc79	-0.717513
Csrp1	-0.719489
Lpin1	-0.720474
Fnip2	-0.721158
Nrg4	-0.722535
Chmp4c	-0.723921
Pcsk4	-0.723925
Lrrc48	-0.724357
Dnajc27	-0.7248
Fbxo34	-0.726231
Meiob	-0.727426
2010107G23Rik	-0.731793
Slc20a1	-0.732051
P2ry2	-0.732362
Fes	-0.733945
Gpr110	-0.735536
Usp2	-0.735747
Wisp3	-0.740742
Klhdc7a	-0.742901
S1pr3	-0.745576
Tnfrsf19	-0.745835
Dedd2	-0.748934
F3	-0.755004
Iigp1	-0.75635
Mterfd3	-0.758752
Ank3	-0.759441
Prkca	-0.760031
Cyth1	-0.760516
Cd83	-0.760725
Serpinb9	-0.764288
Chrnb1	-0.773303
Slc9b2	-0.773964
Sult1c2	-0.777904
Blnk	-0.778391
Arhgef26	-0.778579
Ddx60	-0.780921
Mir29a	-0.781302
Tcp11l2	-0.783852
Slc25a32	-0.784669
Accs	-0.790917
Sds	-0.793418
Mycl	-0.796977
Srrm4	-0.797448
Erf	-0.800701
Tnik	-0.804907
Trim62	-0.805849
1810055G02Rik	-0.816944
Gcnt2	-0.818274
Card10	-0.819677
Tef	-0.82022
Ncmap	-0.821906
Srd5a2	-0.822988
Trim30d	-0.82371
Tmem86a	-0.824746
Usp18	-0.82775
Tsc22d4	-0.832782
Mlkl	-0.833423
Ppargc1b	-0.844025
Adamts6	-0.844346
Fbxo21	-0.84768
1700040L02Rik	-0.848853
Ttc25	-0.848949
Cib3	-0.849023
4931408D14Rik	-0.849753
Cdkl1	-0.851282
Etv5	-0.853634
Ocln	-0.85407
Htra4	-0.858186
Slc2a2	-0.858221
Gbp3	-0.862192
Ccnb2	-0.880107
Wipf3	-0.88103
Ulk1	-0.895585
Adc	-0.897843
Gm15408	-0.901247
Gbp7	-0.901621
Gdap10	-0.906369
Slc41a3	-0.911933
Klf13	-0.913811
Nabp1	-0.918451
Tbc1d30	-0.935682
Ptpre	-0.935849
B930025P03Rik	-0.942549
Eda2r	-0.947028
Per3	-0.94731
Slc25a47	-0.960438
Slc2a5	-0.963731
Slc38a2	-0.964348
1700001L05Rik	-0.974315
Cpeb1	-0.987523
Fam65c	-0.988177
Caprin2	-0.989867
Upp2	-0.991331
1500017E21Rik	-0.993312
Mtl5	-0.998812
Btc	-1.00552
2810403D21Rik	-1.0146
Rasa3	-1.02908
Spry4	-1.03818
Klf10	-1.05216
Bcl2l14	-1.06541
Txnip	-1.11988
Gm19619	-1.1243
Lipg	-1.22321
Dnah5	-1.28097

## Sheet: F
F
Gene ID	LogFC
Grk5	1.57876
Chka	1.49513
Acot1	1.22073
Paqr9	1.18905
Dtx4	1.17576
Tubb2a	1.13335
Itga5	1.00348
Skil	0.987197
Smim3	0.921483
Mboat1	0.876721
Tnfaip2	0.867739
Smarcd1	0.850125
Fermt1	0.841575
Olfr1034	0.824576
Cyp2b9	0.799003
Chrna2	0.799
Mypn	0.798773
Mgll	0.776431
Ddhd1	0.760161
Nedd4l	0.758707
Tuba8	0.7486
Tsc22d1	0.744617
Lphn1	0.744578
Spon2	0.7345
Napepld	0.727002
Als2	0.725163
Sox9	0.724538
Zfp36l1	0.707277
Grb10	0.695583
Gramd4	0.680988
Net1	0.678112
Acsl1	0.665405
Wdr91	0.649047
Cyp8b1	0.637607
Inhbc	0.635165
Slc17a3	0.631392
Abhd6	0.628328
Blcap	0.624167
Tsga10	0.593683
Setd8	0.590971
Arl10	0.589245
Acnat1	0.583896
Pdilt	0.577347
Mkl2	0.574349
Ggnbp1	0.572401
Als2cl	0.564189
Cdc42bpb	0.562981
Cxcl12	0.561625
Elovl1	0.561452
Lrrc58	0.555925
Unkl	0.534382
Wrnip1	0.526562
Tars	0.522369
Inpp5e	0.520666
Endod1	0.500986
Sec14l2	0.497705
Fem1c	0.494952
Rin3	0.49031
Map4k4	0.489658
Cpox	0.489403
Zfr	0.484886
Lipa	0.480533
Cpt2	0.453429
Hsdl2	0.448159
Mocs2	0.431258
Mtfp1	0.430067
Sgpl1	0.423687
Gas2l1	0.408114
Ankrd13a	0.406744
Cep44	0.406362
Zfp217	0.404933
Nap1l1	0.404568
Naa60	0.396973
Acbd4	0.385247
Arnt	0.384508
Tspan14	0.37932
Mrpl4	0.371199
Nr1h4	0.364154
Cmc2	0.363454
Fbxw9	0.361978
Pacs2	0.351559
Osbpl11	0.351527
Plod1	0.349466
Inpp5f	0.34881
Bcar3	0.341169
Cecr5	0.340974
C330006A16Rik	0.33319
Oplah	0.326912
Stk16	0.32606
Rbm25	0.316934
Prkci	0.309992
Ankrd40	0.305898
Lsm12	0.295239
Chd3	0.278385
Spop	0.271048
Higd1a	0.234553
2610507B11Rik	0.22233
Tceb3	0.189665
Trip12	-0.169142
Rxra	-0.20156
M6pr	-0.216057
Rnft1	-0.226338
Dnajc13	-0.248666
Yif1a	-0.253632
Cast	-0.259519
Gns	-0.269752
Atp6v1e1	-0.282532
Cttn	-0.294162
Wipi2	-0.30047
Cwf19l2	-0.302335
Abcb8	-0.305861
Nbr1	-0.309918
Scamp2	-0.313796
Ostm1	-0.315718
Serinc5	-0.317371
Usp22	-0.32393
Ppap2c	-0.324032
Rb1cc1	-0.329207
Large	-0.334695
Sri	-0.33619
Azin1	-0.343002
E430025E21Rik	-0.346001
Terf1	-0.365686
Ercc5	-0.367909
Klhdc3	-0.368708
Map4	-0.36933
Armc10	-0.369716
Xkr9	-0.37153
Marveld2	-0.384322
Scap	-0.384616
Exoc4	-0.39032
Clk4	-0.393967
Il15ra	-0.397934
Cbs	-0.399406
Scai	-0.401245
Ext1	-0.402874
Ankrd12	-0.413889
Thnsl2	-0.415402
Mtor	-0.420073
Naa35	-0.420849
Nadsyn1	-0.427192
Tom1l2	-0.427765
Ndel1	-0.432932
Bmp2k	-0.462356
Nsmce2	-0.473718
Cecr2	-0.475853
Stard4	-0.476021
Acot9	-0.480916
Erbb3	-0.486786
Etnk2	-0.487581
Alg6	-0.489218
Slc2a9	-0.489753
Uox	-0.504093
Tle1	-0.507301
Serpinf2	-0.509717
Mpzl2	-0.51008
Hsd17b2	-0.51316
Amdhd1	-0.520467
Zbtb48	-0.528704
Abca6	-0.529888
Palmd	-0.531247
Flot1	-0.531614
Afp	-0.533367
Oaf	-0.53347
Abracl	-0.53457
F11	-0.544458
Klf6	-0.553422
Adcy9	-0.555321
Klb	-0.558458
Gpd2	-0.558625
Gyg	-0.564926
Atg14	-0.566055
Rcn2	-0.56806
Agxt	-0.570106
Abcc2	-0.573262
Midn	-0.574977
Amot	-0.579606
Eva1a	-0.592502
Clmn	-0.594535
Cd9	-0.598157
Gne	-0.598635
Ifngr2	-0.609067
Entpd2	-0.619937
Galnt7	-0.620307
Dnmt3a	-0.621634
Inca1	-0.625591
Synj2	-0.630075
Pim3	-0.640195
Clec2h	-0.641144
Ap3m1	-0.653685
Fgfr1	-0.657718
Spata2l	-0.658959
Slc25a22	-0.661367
Acsl6	-0.675303
Arhgap18	-0.677984
Col4a5	-0.678123
Mcm10	-0.680102
Klf9	-0.683586
Brip1	-0.690765
Klhl24	-0.695282
Tob2	-0.700673
Ranbp3l	-0.706368
Pck1	-0.709682
Trps1	-0.713982
Vsig10	-0.714204
Csrp1	-0.719489
Lpin1	-0.720474
Chmp4c	-0.723921
Pcsk4	-0.723925
Meiob	-0.727426
Slc20a1	-0.732051
Fes	-0.733945
Gpr110	-0.735536
Klhdc7a	-0.742901
Dedd2	-0.748934
F3	-0.755004
Iigp1	-0.75635
Cd83	-0.760725
Serpinb9	-0.764288
Chrnb1	-0.773303
Blnk	-0.778391
Arhgef26	-0.778579
Tcp11l2	-0.783852
Slc25a32	-0.784669
Accs	-0.790917
Sds	-0.793418
Mycl	-0.796977
Srd5a2	-0.822988
Tmem86a	-0.824746
Mlkl	-0.833423
Ppargc1b	-0.844025
Fbxo21	-0.84768
Cib3	-0.849023
Etv5	-0.853634
Htra4	-0.858186
Ulk1	-0.895585
Gm15408	-0.901247
Nabp1	-0.918451
Tbc1d30	-0.935682
Ptpre	-0.935849
Eda2r	-0.947028
Slc25a47	-0.960438
Slc2a5	-0.963731
Slc38a2	-0.964348
1700001L05Rik	-0.974315
Cpeb1	-0.987523
Upp2	-0.991331
1500017E21Rik	-0.993312
Btc	-1.00552
Rasa3	-1.02908
Lipg	-1.22321
Dnah5	-1.28097

## Sheet: G
G
Gene ID	LogFC
Chka	1.49513
Crat	1.43876
Fam89a	1.36763
Slc34a2	1.28672
Acot1	1.22073
Nfil3	1.16956
Tubb2a	1.13335
Vps37b	0.910913
Slc45a3	0.908432
Srgap3	0.871886
Tnfaip2	0.867739
Frat1	0.796936
Rfxank	0.790187
Nedd4l	0.758707
Aqp8	0.749867
Stat5a	0.745123
Slc30a10	0.720903
Zfp36l1	0.707277
Tmem171	0.698366
Mtmr4	0.684345
Nup62	0.657467
Wdr91	0.649047
Tomt	0.648505
Cldn1	0.638509
Cyp8b1	0.637607
Trim2	0.619146
AI661453	0.61439
Gm3219	0.606541
Pdilt	0.577347
Fahd1	0.56831
Ppp2r4	0.56584
Cdc42bpb	0.562981
Cxcl12	0.561625
Insig2	0.555924
Abcb9	0.525487
Tars	0.522369
Inpp5e	0.520666
Sec14l2	0.497705
4932438A13Rik	0.49252
Cpox	0.489403
Wwc1	0.475932
Nde1	0.431773
Mocs2	0.431258
Sgpl1	0.423687
Tpcn1	0.406631
Pid1	0.393973
Nr1h4	0.364154
Esrp2	0.363817
Inpp5f	0.34881
Cecr5	0.340974
Nek4	0.325939
Chd3	0.278385
Il11ra1	0.266938
Nudc	0.227568
Cox11	-0.229417
Slc9a8	-0.261561
Dcaf13	-0.268413
Itih2	-0.301334
Lgals9	-0.309558
Tyw1	-0.309911
Ltbr	-0.315194
Rnf4	-0.320656
Tor1aip2	-0.326951
Ttc7	-0.330291
Timm17a	-0.338308
Xkr9	-0.37153
Myo18a	-0.379709
Nhlrc3	-0.390481
Il15ra	-0.397934
Cbs	-0.399406
Ext1	-0.402874
Eif2a	-0.408846
Tom1l2	-0.427765
Bmp2k	-0.462356
2900026A02Rik	-0.471362
Stard4	-0.476021
Etnk2	-0.487581
Slc2a9	-0.489753
Serpinf2	-0.509717
Mpzl2	-0.51008
Hsd17b2	-0.51316
Amdhd1	-0.520467
Palmd	-0.531247
Afp	-0.533367
F11	-0.544458
Bach2	-0.567828
Agxt	-0.570106
Midn	-0.574977
Clmn	-0.594535
1110034G24Rik	-0.602114
Pim3	-0.640195
Ap3m1	-0.653685
Spata2l	-0.658959
Bri3	-0.661608
Klf9	-0.683586
Got1	-0.712746
Pcsk4	-0.723925
Lrrc48	-0.724357
Fbxo34	-0.726231
Slc25a32	-0.784669
Sds	-0.793418
Gcnt2	-0.818274
Fbxo21	-0.84768
Slc2a5	-0.963731
Upp2	-0.991331

## Sheet: H
H
Gene ID	LogFC
Afp	4.00043
Tubb2a	1.85526
Tnfaip2	1.66072
Chka	1.34384
Zfp36l1	1.00907
Nedd4l	0.965227
Sgpl1	0.897597
Bmp2k	0.740899
Palmd	0.627193
Wdr91	0.620774
Ext1	0.50121
Midn	0.432482
Cdc42bpb	0.375397
Inpp5f	0.366321
Serpinf2	-0.382453
Cxcl12	-0.391847
Pcsk4	-0.417797
Cecr5	-0.443334
Nr1h4	-0.497337
Chd3	-0.506629
Clmn	-0.523231
Ap3m1	-0.636105
Xkr9	-0.689354
Tars	-0.738093
Mocs2	-0.745073
Slc2a9	-0.79385
Pim3	-0.835432
Etnk2	-0.840905
Stard4	-0.844211
Sec14l2	-0.934632
Hsd17b2	-1.00045
Slc25a32	-1.02767
Il15ra	-1.03842
Fbxo21	-1.08836
Mpzl2	-1.09015
Cpox	-1.12521
Acot1	-1.12554
Amdhd1	-1.19136
F11	-1.24123
Slc2a5	-1.25999
Sds	-1.26015
Tom1l2	-1.29946
Pdilt	-1.30562
Cbs	-1.32894
Spata2L	-1.44588
Agxt	-1.46834
Klf9	-1.57303
Cyp8b1	-2.59679
Upp2	-2.70624
